# Supplementary material for: Arterial stenosis and electrophysiological nerve dysfunction in type 2 diabetes: clinical evidence from GEE models and transcriptomic pathway analysis
Source: Front Endocrinol (Lausanne). 2026 Mar 30;17:1758863. doi: 10.3389/fendo.2026.1758863 (PMC13070828; doi:10.3389/fendo.2026.1758863)
Supplement: Supplementary file 1 [file DataSheet1.csv]

Gene_set	Term	Overlap	P-value	Adjusted P-value	Old P-value	Old Adjusted P-value	Odds Ratio	Combined Score	Genes
KEGG_2021_Human	Pathways of neurodegeneration	73/475	0.0029115969083	0.5749929928693637	0	0	1.4598823014556843	8.524330982455208	TNF;COX6A2;TUBB6;ACTR1B;GABARAPL1;DNAI2;GPR37;GPX1;GPX3;TRAF2;WIPI2;TUBA4A;COX6B1;ATXN2L;PSMA6;TUBB2A;NDUFS8;NDUFS7;NDUFS5;PPIF;OPTN;STX1A;ATF4;SLC25A6;GRIA2;DCTN5;NDUFB8;TOMM40;DCTN2;PSMD13;DCTN4;DNAH5;WNT8A;NDUFB1;HTRA2;UQCR11;AMBRA1;UBE2J2;COX5B;COX7A1;GABARAP;RELA;LRP6;UBE2J1;PSMB7;KLC3;MAPK8;UBB;BAK1;MAP2K7;WNT2;GRIA3;PRPH;MAPK3;NDUFA9;WNT10A;BDNF;FUS;WNT3A;BAD;ADRM1;BRAF;UBE2G1;SNCAIP;TUBB4…
KEGG_2021_Human	Huntington disease	50/306	0.0037458826897026	0.5749929928693637	0	0	1.5667050790196977	8.753334800421166	CLTB;AP2A1;COX6A2;TUBB6;ACTR1B;DNAI2;GPX1;GPX3;TRAF2;WIPI2;TUBA4A;COX6B1;PSMA6;CREB3;TUBB2A;NDUFS8;NDUFS7;NDUFS5;PPIF;STX1A;SLC25A6;GRIA2;DCTN5;NDUFB8;DCTN2;PSMD13;HDAC1;DCTN4;DNAH5;NDUFB1;UQCR11;AMBRA1;COX5B;COX7A1;PSMB7;KLC3;MAPK8;POLR2A;POLR2G;MAP2K7;POLR2I;POLR2J;GRIA3;NDUFA9;BDNF;ADRM1;TUBB4B;PSMC3;PSMC1;ATG2A
KEGG_2021_Human	Mitophagy	15/68	0.0071498403374628	0.6815274367417159	0	0	2.260322915426102	11.16749888869311	FIS1;GABARAPL1;ATG9A;TFE3;TFEB;RRAS2;AMBRA1;GABARAP;RELA;MAPK8;UBB;E2F1;RAB7B;OPTN;ATF4
KEGG_2021_Human	Chronic myeloid leukemia	16/76	0.0088798363093383	0.6815274367417159	0	0	2.129845136069764	10.061329118919229	SHC4;TGFB2;HDAC1;BAD;PIK3CD;BRAF;GAB2;TGFBR1;RELA;NFKBIA;AKT2;E2F1;MDM2;IKBKG;BAK1;MAPK3
KEGG_2021_Human	cAMP signaling pathway	35/216	0.015294883419312	0.7210605574953058	0	0	1.547137276982088	6.467400371044262	GRIA2;VIPR2;PIK3CD;ATP1A3;ADCY2;OXT;ATP1A1;GLI3;RELA;MAPK8;AKT2;NPY;RAC3;AMH;GRIA3;MAPK3;VAV3;GABBR2;EDN3;BDNF;BAD;PDE4C;RRAS2;ATP1B4;BRAF;RHOA;SSTR5;NFKBIA;CREB3;FXYD2;FXYD1;CNGB3;CALM3;CFTR;HCN2
KEGG_2021_Human	Amyotrophic lateral sclerosis	54/364	0.0181557224580226	0.7210605574953058	0	0	1.3955469362980948	5.594425967563275	COX6A2;TNF;TUBB6;ACTR1B;GABARAPL1;DNAI2;GPX1;GPX3;ANXA11;TRAF2;NRG2;WIPI2;TUBA4A;COX6B1;ATXN2L;PSMA6;TUBB2A;NDUFS8;NDUFS7;NRG4;NDUFS5;PFN1;OPTN;ATF4;GRIA2;DCTN5;NDUFB8;TOMM40;DCTN2;PSMD13;DCTN4;DNAH5;NDUFB1;UQCR11;AMBRA1;COX5B;COX7A1;GABARAP;PSMB7;NXF1;KLC3;RAE1;PRPH;NDUFA9;FUS;BAD;ALYREF;ADRM1;TUBB4B;PSMC3;VAPB;PSMC1;ATG2A;RAB5A
KEGG_2021_Human	Salmonella infection	39/249	0.0184459878523003	0.7210605574953058	0	0	1.4861375179059773	5.934010967988058	DCTN5;DCTN2;DCTN4;PIK3CD;TNF;RELA;PIK3CG;CYTH3;ACTR3C;TUBB6;KLC3;MAPK8;ACTR1B;AKT2;VPS11;SNX9;IKBKG;BAK1;MAP2K7;MAPK3;TCF7L2;RIPK2;DYNLT3;TRAF2;TUBB4B;DYNLL2;RHOA;TUBA4A;NFKBIA;MYL5;DYNC1LI2;TUBB2A;PLEKHM1;CTNNB1;PLEKHM2;DYNLRB1;PFN1;RAB7B;RAB5A
KEGG_2021_Human	C-type lectin receptor signaling pathway	19/104	0.0207825633755272	0.7210605574953058	0	0	1.7852064402996972	6.91524875902656	PIK3CD;RRAS2;LSP1;TNF;RHOA;RELA;NFATC4;NFKB2;RELB;NFKBIA;MAPK8;AKT2;MAPKAPK2;BCL3;MDM2;CALM3;IKBKG;MAP3K14;MAPK3
KEGG_2021_Human	Breast cancer	25/147	0.0211385831187548	0.7210605574953058	0	0	1.637580927773818	6.315585204393596	SHC4;NOTCH3;WNT8A;PIK3CD;FGF1;DLL3;LRP6;DLL4;AKT2;FGF20;E2F1;BAK1;FGF23;WNT2;HES5;MAPK3;TCF7L2;WNT10A;WNT3A;BRAF;ESR1;NFKB2;FGF16;FGF19;CTNNB1
KEGG_2021_Human	Neurotrophin signaling pathway	20/119	0.0404450979577953	0.999956991170311	0	0	1.612875250471274	5.173797083856132	SHC4;BDNF;RIPK2;BAD;PIK3CD;BRAF;NGF;RHOA;RELA;NFKBIA;MAPK8;AKT2;ARHGDIA;MAPKAPK2;RAPGEF1;CALM3;MAP2K7;ATF4;NFKBIB;MAPK3
KEGG_2021_Human	Melanoma	13/72	0.0540670133661145	0.999956991170311	0	0	1.757550771110093	5.127708882595287	BAD;PIK3CD;BRAF;FGF1;FGF16;AKT2;FGF19;E2F1;FGF20;MDM2;BAK1;FGF23;MAPK3
KEGG_2021_Human	Pancreatic cancer	13/76	0.0771988294159463	0.999956991170311	0	0	1.6455884455884455	4.214962497900378	TGFB2;BAD;PIK3CD;BRAF;TGFBR1;RELA;MAPK8;AKT2;E2F1;RAC3;IKBKG;BAK1;MAPK3
KEGG_2021_Human	cGMP-PKG signaling pathway	25/167	0.0783422159447353	0.999956991170311	0	0	1.4053410134721371	3.57893792250218	MYLK2;ATP1A3;ADCY2;ATP1A1;ADRA1B;PIK3CG;AKT2;KCNMB4;MEF2D;PRKG1;MAPK3;BAD;ATP1B4;ADRA2C;ADRA2B;RHOA;NFATC4;CREB3;FXYD2;KCNMA1;PPIF;CALM3;GTF2IRD1;ATF4;SLC25A6
KEGG_2021_Human	Adipocytokine signaling pathway	12/69	0.0788953051028088	0.999956991170311	0	0	1.6787127657053484	4.263315272855143	NFKBIA;MAPK8;AKT2;NPY;SLC2A1;TRAF2;AGRP;SLC2A4;IKBKG;TNF;RELA;NFKBIB
KEGG_2021_Human	Parkinson disease	35/249	0.0904063121810261	0.999956991170311	0	0	1.3061045300315497	3.1391454246307764	NDUFB8;PSMD13;HTRA2;NDUFB1;UQCR11;UBE2J2;COX5B;COX6A2;COX7A1;UBE2J1;PSMB7;TUBB6;KLC3;MAPK8;UBB;NDUFA9;GPR37;ADRM1;UBE2G1;SNCAIP;TUBB4B;TUBA4A;COX6B1;PSMA6;TUBB2A;NDUFS8;TH;PSMC3;NDUFS7;PSMC1;NDUFS5;PPIF;CALM3;ATF4;SLC25A6
KEGG_2021_Human	Synaptic vesicle cycle	13/78	0.0908322694940206	0.999956991170311	0	0	1.5947747747747747	3.825451104738038	NAPA;RAB3A;SLC32A1;SLC1A1;CLTB;AP2A1;TCIRG1;SLC6A9;SLC17A6;ATP6V1E1;STX2;STX1A;ATP6V0A1
KEGG_2021_Human	Human papillomavirus infection	45/331	0.0945736690316891	0.999956991170311	0	0	1.2570872911366513	2.964684725751616	NOTCH3;HDAC1;WNT8A;PIK3CD;CHD4;TCIRG1;TNF;RELA;THBS3;SLC9A3R1;PARD6A;TERT;IBSP;PPP2R1A;TNN;AKT2;CHAD;E2F1;IKBKG;BAK1;ATP6V1E1;WNT2;HES5;ATP6V0A1;HES4;MAPK3;MAGI1;TCF7L2;WNT10A;WNT3A;BAD;ITGA2;TSC2;PPP2R5D;PPP2R3A;COL1A1;CREB3;PPP2R2C;PSMC1;MFNG;COL9A1;MDM2;CTNNB1;ITGA5;CRB3
KEGG_2021_Human	Colorectal cancer	14/86	0.0948817760407619	0.999956991170311	0	0	1.5505608131791098	3.651762403268029	TCF7L2;TGFB2;BAD;PIK3CD;BRAF;RHOA;TGFBR1;MAPK8;BCL2L11;AKT2;RAC3;CTNNB1;BAK1;MAPK3
KEGG_2021_Human	Insulin secretion	14/86	0.0948817760407619	0.999956991170311	0	0	1.5505608131791098	3.651762403268029	RAB3A;SLC2A1;ATP1B4;ATP1A3;ADCY2;ATP1A1;CREB3;FXYD2;KCNMA1;KCNMB4;FFAR1;KCNN4;STX1A;ATF4
KEGG_2021_Human	Human T-cell leukemia virus 1 infection	31/219	0.098704257242095	0.999956991170311	0	0	1.3163782441494194	3.0482412680631725	CRTC2;CSF2;CRTC1;SLC2A1;GPS2;PIK3CD;ADCY2;TNFRSF13C;ELK1;TNF;RELA;ICAM1;RELB;MAPK8;TERT;AKT2;E2F1;IKBKG;JAK3;MAPK3;TGFB2;MSX2;TGFBR1;NFATC4;NFKB2;NFKBIA;CREB3;MAP3K14;ATF4;ANAPC2;SLC25A6
KEGG_2021_Human	Chagas disease	16/102	0.1011509465212347	0.999956991170311	0	0	1.4837565954411471	3.399496100741862	TGFB2;PIK3CD;TNF;TGFBR1;RELA;GNAO1;NFKBIA;GNA15;MAPK8;PPP2R2C;PPP2R1A;AKT2;CCL5;IKBKG;CD247;MAPK3
KEGG_2021_Human	Gastric cancer	22/149	0.1049544197632894	0.999956991170311	0	0	1.382066047714185	3.1154935313010608	SHC4;TCF7L2;TGFB2;WNT10A;WNT3A;WNT8A;PIK3CD;BRAF;FGF1;TGFBR1;LRP6;FGF16;TERT;AKT2;FGF19;FGF20;E2F1;CTNNB1;BAK1;FGF23;WNT2;MAPK3
KEGG_2021_Human	Proximal tubule bicarbonate reclamation	5/23	0.1058068293586874	0.999956991170311	0	0	2.21287153401157	4.970419736394412	FXYD2;ATP1A3;ATP1B4;SLC25A10;ATP1A1
KEGG_2021_Human	Apoptosis	21/142	0.1097563962973544	0.999956991170311	0	0	1.3845067475677373	3.059056510856814	HRK;DIABLO;BAD;HTRA2;PIK3CD;TRAF2;NGF;TNF;TUBA4A;LMNB2;RELA;NFKBIA;MAPK8;BCL2L11;AKT2;IKBKG;BAK1;MAP3K14;SPTAN1;ATF4;MAPK3
KEGG_2021_Human	Vasopressin-regulated water reabsorption	8/44	0.1114716449463647	0.999956991170311	0	0	1.7708863920099875	3.885298226528136	DCTN5;CREB3;DYNC1LI2;DCTN2;DCTN4;ARHGDIA;DYNLL2;RAB5A
KEGG_2021_Human	Aldosterone-regulated sodium reabsorption	7/37	0.112018363218813	0.999956991170311	0	0	1.8592243186582809	4.070013944517802	FXYD2;ATP1A3;PIK3CD;ATP1B4;ATP1A1;KCNJ1;MAPK3
KEGG_2021_Human	Osteoclast differentiation	19/127	0.1135839682905905	0.999956991170311	0	0	1.4031959918364616	3.0522500322921067	TGFB2;JUND;PIK3CD;TRAF2;GAB2;TNF;TGFBR1;RELA;LILRB5;NFKB2;RELB;NFKBIA;MAPK8;TYROBP;AKT2;IKBKG;MAP2K7;MAP3K14;MAPK3
KEGG_2021_Human	T cell receptor signaling pathway	16/104	0.1150849161880755	0.999956991170311	0	0	1.4498708328207652	3.134744010704833	VAV3;CSF2;PIK3CD;TNF;RHOA;RELA;NFKBIA;MAPK8;AKT2;PAK6;IKBKG;CD247;MAP2K7;MAP3K14;NFKBIB;MAPK3
KEGG_2021_Human	TNF signaling pathway	17/112	0.1171359602884546	0.999956991170311	0	0	1.4270568117043512	3.060209118348978	CSF2;PIK3CD;TRAF2;TNF;RELA;ICAM1;NFKBIA;CREB3;MAPK8;AKT2;CCL5;BCL3;IKBKG;MAP2K7;MAP3K14;ATF4;MAPK3
KEGG_2021_Human	RNA polymerase	6/31	0.1249203734434948	0.999956991170311	0	0	1.9120251459362372	3.977162889123096	POLR2A;POLR1C;POLR1E;POLR2G;POLR2I;POLR2J
KEGG_2021_Human	Estrogen signaling pathway	20/137	0.1278333313298397	0.999956991170311	0	0	1.363350211068241	2.8044495068689677	SHC4;GABBR2;KCNJ5;KRT35;PIK3CD;ADCY2;OPRM1;KRT20;ESR1;KRT9;KRT33B;GNAO1;CREB3;KRT19;KRT16;AKT2;RARA;CALM3;ATF4;MAPK3
KEGG_2021_Human	Kaposi sarcoma-associated herpesvirus infection	27/193	0.1290645226637563	0.999956991170311	0	0	1.2977394619274925	2.657047348717289	CSF2;PIK3CD;GABARAP;RELA;PIK3CG;ICAM1;MAPK8;UBB;AKT2;E2F1;CCR8;IKBKG;BAK1;MAP2K7;MICB;MAPK3;CCR1;TCF7L2;GABARAPL1;ANGPT2;TRAF2;GNG13;NFATC4;NFKBIA;MAPKAPK2;CTNNB1;CALM3
KEGG_2021_Human	Fc epsilon RI signaling pathway	11/68	0.1325637594635366	0.999956991170311	0	0	1.5381274969602223	3.108081229468107	VAV3;MAPK8;CSF2;PLA2G4D;AKT2;PIK3CD;RAC3;GAB2;MAP2K7;TNF;MAPK3
KEGG_2021_Human	Epstein-Barr virus infection	28/202	0.1343676902302056	0.999956991170311	0	0	1.2839262908228426	2.5770651121105432	PSMD13;HDAC1;PIK3CD;TNF;RELA;ICAM1;RELB;MAPK8;BCL2L11;AKT2;E2F1;IKBKG;BAK1;MAP2K7;JAK3;ADRM1;TRAF2;NFKB2;TAPBP;NCOR2;NFKBIA;SNW1;PSMC3;PSMC1;MDM2;CD247;MAP3K14;NFKBIB
KEGG_2021_Human	Protein processing in endoplasmic reticulum	24/171	0.1418558191192098	0.999956991170311	0	0	1.3022791733261887	2.543278422268324	UBXN1;SSR4;PRKCSH;UBE2D3;HSPA4L;YOD1;RAD23A;TRAF2;UBE2G1;UBE2J2;CKAP4;UBE2J1;HERPUD1;DNAJB2;NSFL1C;SEC61A1;MAPK8;OS9;BAK1;MAP2K7;UBXN4;TRAM1L1;UBXN6;ATF4
KEGG_2021_Human	Renal cell carcinoma	11/69	0.1427422616689638	0.999956991170311	0	0	1.5115227039945374	2.9425033779028404	TGFB2;BAD;AKT2;TFE3;PRCC;SLC2A1;RAPGEF1;PIK3CD;PAK6;BRAF;MAPK3
KEGG_2021_Human	RIG-I-like receptor signaling pathway	11/70	0.1533188585511073	0.999956991170311	0	0	1.4858197684175196	2.78626195163921	NFKBIA;OTUD5;MAPK8;RNF125;TRAF2;TBKBP1;IKBKG;TNF;RELA;IFNW1;NFKBIB
KEGG_2021_Human	Spinocerebellar ataxia	20/143	0.1718437046131589	0.999956991170311	0	0	1.2964044687893783	2.283188540831875	GRIA2;BEAN1;PSMD13;ADRM1;PIK3CD;TRAF2;WIPI2;AMBRA1;ATXN2L;PSMA6;PSMB7;MAPK8;PSMC3;AKT2;PSMC1;PPIF;ATG2A;CIC;GRIA3;SLC25A6
KEGG_2021_Human	Cocaine addiction	8/49	0.1751962390459055	0.999956991170311	0	0	1.554486160591943	2.7076794917819336	GPSM1;CREB3;GRIA2;TH;BDNF;RELA;ATF4;CDK5R1
KEGG_2021_Human	Phagosome	21/152	0.1790539338082616	0.999956991170311	0	0	1.27809450188424	2.1984097250493897	COLEC11;C1R;ITGA2;SFTPD;STX18;TCIRG1;TUBB4B;TUBA4A;THBS3;SEC61A1;TUBB6;DYNC1LI2;TUBB2A;LAMP1;HGS;OLR1;ITGA5;ATP6V1E1;RAB7B;RAB5A;ATP6V0A1
KEGG_2021_Human	Tight junction	23/169	0.1846026621440963	0.999956991170311	0	0	1.2560683071964296	2.1221896254427572	MAGI1;HSPA4;MYL6B;CD1B;TUBA4A;RHOA;CLDN6;RAP2C;SLC9A3R1;CLDN4;ACTR3C;MAPK8;PARD6A;PPP2R2C;PPP2R1A;MARVELD3;CLDN18;EZR;MAP2K7;BVES;MPDZ;CFTR;CRB3
KEGG_2021_Human	Alzheimer disease	47/369	0.1869099285750808	0.999956991170311	0	0	1.164830684252698	1.9535706724677528	NDUFB8;PSMD13;WNT8A;PIK3CD;NDUFB1;UQCR11;AMBRA1;COX5B;COX6A2;TNF;COX7A1;RELA;RTN4;LRP6;PSMB7;TUBB6;KLC3;MAPK8;AKT2;MAP2K7;WNT2;MAPK3;NDUFA9;WNT10A;WNT3A;BAD;ADRM1;BRAF;TRAF2;WIPI2;TUBB4B;TUBA4A;COX6B1;PSMA6;TUBB2A;NDUFS8;PSMC3;NDUFS7;PSMC1;NDUFS5;ATG2A;PPIF;CTNNB1;CALM3;ATF4;CDK5R1;SLC25A6
KEGG_2021_Human	Prostate cancer	14/97	0.1908621433543947	0.999956991170311	0	0	1.3442286496142295	2.2263166971322503	TCF7L2;BAD;PIK3CD;BRAF;RELA;NFKBIA;CREB3;AKT2;MDM2;E2F1;CTNNB1;IKBKG;ATF4;MAPK3
KEGG_2021_Human	Endometrial cancer	9/58	0.1942034921319035	0.999956991170311	0	0	1.463276317721333	2.3980885512448458	TCF7L2;BAD;AKT2;PIK3CD;CTNNB1;BRAF;BAK1;ELK1;MAPK3
KEGG_2021_Human	Parathyroid hormone synthesis, secretion and action	15/106	0.201092713768168	0.999956991170311	0	0	1.3136277608775355	2.10704476063551	SLC34A3;GCM1;JUND;PDE4C;BRAF;ADCY2;RHOA;LRP6;SLC9A3R1;CREB3;CYP24A1;FGF23;MEF2D;ATF4;MAPK3
KEGG_2021_Human	Notch signaling pathway	9/59	0.2080939627688631	0.999956991170311	0	0	1.433929856115108	2.2509336995779696	NCOR2;DLL4;NOTCH3;SNW1;HDAC1;MFNG;DTX4;HES5;DLL3
KEGG_2021_Human	Acute myeloid leukemia	10/67	0.2104058821494174	0.999956991170311	0	0	1.3976687106881012	2.1785697582227024	TCF7L2;CSF2;BAD;AKT2;RARA;PIK3CD;BRAF;IKBKG;RELA;MAPK3
KEGG_2021_Human	Linoleic acid metabolism	5/29	0.2174525679615858	0.999956991170311	0	0	1.6590926092160383	2.5314012470045193	CYP2J2;CYP2C9;PLA2G12B;PLA2G4D;PLA2G6
KEGG_2021_Human	Long-term depression	9/60	0.2223711310822692	0.999956991170311	0	0	1.4057342361404994	2.1133914376424205	GNAO1;GRIA2;PLA2G4D;PPP2R1A;CRH;BRAF;PRKG1;GRIA3;MAPK3
KEGG_2021_Human	Gastric acid secretion	11/76	0.2244213658050076	0.999956991170311	0	0	1.3482102056359482	2.014535996474276	MYLK2;KCNE2;ATP1B4;ATP1A3;GAST;ADCY2;CALM3;ATP1A1;EZR;KCNJ1;CFTR
KEGG_2021_Human	Vascular smooth muscle contraction	18/133	0.2269634862377192	0.999956991170311	0	0	1.247368730984395	1.8498055771978912	MYLK2;CALCB;PLA2G12B;EDN3;PLA2G4D;BRAF;MYL6B;ADCY2;PLA2G6;ADRA1B;RHOA;AGT;KCNMA1;KCNMB4;CALM3;PPP1R12C;PRKG1;MAPK3
KEGG_2021_Human	Adrenergic signaling in cardiomyocytes	20/150	0.2318806631994303	0.999956991170311	0	0	1.2261114393965726	1.79200162217459	ATP1B4;ATP1A3;PPP2R5D;ADCY2;ATP1A1;PPP2R3A;ADRA1B;PIK3CG;AGT;MYL4;CREB3;CACNG7;PPP2R2C;PPP2R1A;AKT2;FXYD2;CALM3;CACNG2;ATF4;MAPK3
KEGG_2021_Human	ErbB signaling pathway	12/85	0.2366974296031038	0.999956991170311	0	0	1.3095915082062255	1.8870855090978973	SHC4;MAPK8;NRG4;BAD;AKT2;PIK3CD;PAK6;BRAF;NRG2;MAP2K7;ELK1;MAPK3
KEGG_2021_Human	Arrhythmogenic right ventricular cardiomyopathy	11/77	0.2373988944340339	0.999956991170311	0	0	1.3277077707770777	1.9092616370827369	CACNG7;TCF7L2;SGCD;ACTN3;ITGA2;PKP2;CTNNB1;ITGA5;CACNG2;EMD;SGCG
KEGG_2021_Human	Pentose phosphate pathway	5/30	0.2388196469931524	0.999956991170311	0	0	1.5926391382405745	2.2807335059572673	TKTL2;GPI;ALDOA;FBP1;FBP2
KEGG_2021_Human	Hepatocellular carcinoma	22/168	0.244502489407955	0.999956991170311	0	0	1.2009132420091324	1.6915220747636628	SHC4;TCF7L2;TGFB2;WNT10A;SMARCD2;ACTL6B;WNT3A;GSTO1;BAD;WNT8A;PIK3CD;BRAF;ELK1;TGFBR1;LRP6;TERT;AKT2;E2F1;CTNNB1;BAK1;WNT2;MAPK3
KEGG_2021_Human	Amoebiasis	14/102	0.2456444107585393	0.999956991170311	0	0	1.2674935474620015	1.7793965131248717	SERPINB3;TGFB2;CSF2;HSPB1;PIK3CD;TNF;CD1B;RELA;SERPINB6;COL1A1;GNA15;C9;RAB7B;RAB5A
KEGG_2021_Human	Epithelial cell signaling in Helicobacter pylori infection	10/70	0.2516119775062463	0.999956991170311	0	0	1.3275603538761434	1.8318569218740348	NFKBIA;MAPK8;CCL5;CSK;TCIRG1;IKBKG;ATP6V1E1;MAP3K14;RELA;ATP6V0A1
KEGG_2021_Human	Cardiac muscle contraction	12/87	0.2620616270437593	0.999956991170311	0	0	1.274524988743809	1.7068127475970871	MYL4;CACNG7;FXYD2;ATP1B4;ATP1A3;UQCR11;ATP1A1;COX5B;CACNG2;COX6A2;COX7A1;COX6B1
KEGG_2021_Human	AMPK signaling pathway	16/120	0.2629134195238518	0.999956991170311	0	0	1.225703480101315	1.6374546683369713	CRTC2;STRADA;TSC2;PIK3CD;PPP2R5D;SLC2A4;PPP2R3A;ACACA;CREB3;PPP2R2C;PPP2R1A;AKT2;AKT1S1;FBP1;CFTR;FBP2
KEGG_2021_Human	Carbohydrate digestion and absorption	7/47	0.2674806607691444	0.999956991170311	0	0	1.3936320754716982	1.8377937829377813	AKT2;SI;FXYD2;ATP1A3;PIK3CD;ATP1B4;ATP1A1
KEGG_2021_Human	Thyroid hormone signaling pathway	16/121	0.2739497891286128	0.999956991170311	0	0	1.2139613806731533	1.5718498703532642	NOTCH3;HDAC1;BAD;SLC2A1;ATP1B4;TSC2;PIK3CD;ATP1A3;ATP1A1;ESR1;MED24;AKT2;FXYD2;MDM2;CTNNB1;MAPK3
KEGG_2021_Human	Prion disease	34/273	0.2741680154281566	0.999956991170311	0	0	1.1339349761492956	1.4673279219248707	NDUFB8;PSMD13;PIK3CD;NDUFB1;UQCR11;COX5B;COX6A2;TNF;COX7A1;PSMB7;TUBB6;KLC3;MAPK8;C7;C9;CCL5;MAPK3;NDUFA9;BAD;ADRM1;TUBB4B;TUBA4A;COX6B1;PSMA6;CREB3;TUBB2A;NDUFS8;PSMC3;NDUFS7;PSMC1;NDUFS5;PPIF;ATF4;SLC25A6
KEGG_2021_Human	Hippo signaling pathway	21/163	0.2756452150316791	0.999956991170311	0	0	1.1783517561062578	1.518472023529849	CRB1;TCF7L2;TGFB2;WNT10A;WNT3A;WNT8A;CSNK1D;FGF1;GDF6;FRMD1;TGFBR1;NKD2;PARD6A;PPP2R2C;PPP2R1A;CTNNB1;DCHS1;FAT4;AMH;WNT2;TEAD3
KEGG_2021_Human	B cell receptor signaling pathway	11/81	0.2918396878104549	0.999956991170311	0	0	1.2515558698727016	1.541354434821788	VAV3;NFKBIA;IFITM1;AKT2;PIK3CD;RAC3;IKBKG;RELA;LILRB5;MAPK3;NFKBIB
KEGG_2021_Human	Choline metabolism in cancer	13/98	0.297463218440675	0.999956991170311	0	0	1.2181558028616852	1.4769709065780838	CHKB;CHKA;PLA2G4D;DGKB;TSC2;PIK3CD;DGKZ;MAPK8;AKT2;DGKQ;RAC3;CHPT1;MAPK3
KEGG_2021_Human	Glycerophospholipid metabolism	13/98	0.297463218440675	0.999956991170311	0	0	1.2181558028616852	1.4769709065780838	CHKB;PLA2G12B;CHKA;PLA2G4D;PNPLA7;DGKB;PLA2G6;TAZ;DGKZ;PTDSS2;DGKQ;GPD1;CHPT1
KEGG_2021_Human	Bile secretion	12/90	0.3016991276788817	0.999956991170311	0	0	1.2252969902677242	1.4683040454829377	UGT2B10;FXYD2;UGT2B15;EPHX1;SLC2A1;ATP1B4;ATP1A3;ADCY2;ATP1A1;CYP7A1;SLC22A7;CFTR
KEGG_2021_Human	MAPK signaling pathway	36/294	0.3027481429509082	0.999956991170311	0	0	1.1120237956621608	1.3287061142628909	HSPB1;ECSIT;FGF1;ELK1;TNF;RELA;RELB;CACNG7;MAPK8;AKT2;MKNK2;FGF20;RAC3;IKBKG;MAP2K7;CACNG2;FGF23;MAPK3;DUSP5;TGFB2;JUND;ANGPT2;PLA2G4D;BDNF;RRAS2;BRAF;TRAF2;NGF;MAPK8IP3;TGFBR1;NFKB2;FGF16;FGF19;MAPKAPK2;MAP3K14;ATF4
KEGG_2021_Human	SNARE interactions in vesicular transport	5/33	0.3057516392465871	0.999956991170311	0	0	1.4217587843036676	1.6847587711015917	STX18;BNIP1;STX2;STX1A;VTI1B
KEGG_2021_Human	Chemokine signaling pathway	24/192	0.3094034128428489	0.999956991170311	0	0	1.1381361960809675	1.3351581681077644	SHC4;CCR1;VAV3;CCL25;XCR1;BAD;PIK3CD;BRAF;ADCY2;PIK3CG;RHOA;RELA;GNG13;GRK1;NFKBIA;AKT2;CCL5;CCR8;RAC3;IKBKG;JAK3;NFKBIB;CCL15;MAPK3
KEGG_2021_Human	Focal adhesion	25/201	0.3136304813768037	0.999956991170311	0	0	1.1316673871870884	1.3122133723668234	SHC4;MYLK2;PIK3CD;ELK1;THBS3;MAPK8;IBSP;TNN;AKT2;CHAD;RAC3;PAK6;MAPK3;VAV3;BAD;ITGA2;BRAF;RHOA;COL1A1;MYL5;COL9A1;RAPGEF1;CTNNB1;ITGA5;PPP1R12C
KEGG_2021_Human	Cholesterol metabolism	7/50	0.3226342207303762	0.999956991170311	0	0	1.2961825362000878	1.4662884006868784	STARD3;VAPB;APOA2;PCSK9;APOC3;LPA;CYP7A1
KEGG_2021_Human	Thyroid hormone synthesis	10/75	0.3254302684466926	0.999956991170311	0	0	1.2250942939202047	1.3752995149460745	CREB3;TPO;GPX1;GPX3;FXYD2;ATP1B4;ATP1A3;ADCY2;ATP1A1;ATF4
KEGG_2021_Human	Th1 and Th2 cell differentiation	12/92	0.328969547986867	0.999956991170311	0	0	1.1945294912201712	1.3280660527147132	DLL4;NFKBIA;NOTCH3;MAPK8;IL4R;IKBKG;CD247;JAK3;RELA;DLL3;MAPK3;NFKBIB
KEGG_2021_Human	Folate biosynthesis	4/26	0.3293967321277265	0.999956991170311	0	0	1.4474489171662792	1.6073809958019418	TH;ALPP;FPGS;MOCS1
KEGG_2021_Human	Maturity onset diabetes of the young	4/26	0.3293967321277265	0.999956991170311	0	0	1.4474489171662792	1.6073809958019418	PAX4;HNF1B;IAPP;NKX2-2
KEGG_2021_Human	VEGF signaling pathway	8/59	0.336049550128798	0.999956991170311	0	0	1.2489799515311744	1.3620084646402435	PLA2G4D;BAD;AKT2;MAPKAPK2;HSPB1;PIK3CD;RAC3;MAPK3
KEGG_2021_Human	Melanogenesis	13/101	0.3366046207658094	0.999956991170311	0	0	1.1764281326781327	1.2809493836653494	TCF7L2;WNT10A;WNT3A;ASIP;WNT8A;ADCY2;GNAO1;CREB3;MC1R;CTNNB1;CALM3;WNT2;MAPK3
KEGG_2021_Human	Sphingolipid signaling pathway	15/119	0.3494678558091439	0.999956991170311	0	0	1.1485789345911075	1.2075512193368394	CERS4;PIK3CD;PPP2R5D;TRAF2;GAB2;PPP2R3A;TNF;RHOA;RELA;MAPK8;PPP2R2C;PPP2R1A;AKT2;RAC3;MAPK3
KEGG_2021_Human	Proteoglycans in cancer	25/205	0.3505884436916961	0.999956991170311	0	0	1.106267612721417	1.159525845228422	TWIST2;WNT8A;PIK3CD;ELK1;TNF;AKT2;WNT2;MAPK3;VAV3;WNT10A;TGFB2;WNT3A;ITGA2;RRAS2;ANK2;BRAF;NUDT16L1;ESR1;RHOA;COL1A1;MDM2;CTNNB1;ITGA5;EZR;PPP1R12C
KEGG_2021_Human	Taurine and hypotaurine metabolism	2/11	0.352184172656283	0.999956991170311	0	0	1.7688131879077644	1.8459352514080245	GGT7;CDO1
KEGG_2021_Human	Mineral absorption	8/60	0.3535385342658514	0.999956991170311	0	0	1.2248919619706136	1.2735970859856929	SLC34A3;FXYD2;ATP1B4;ATP1A3;ATP1A1;STEAP2;HMOX2;FTL
KEGG_2021_Human	TGF-beta signaling pathway	12/94	0.3567382180850555	0.999956991170311	0	0	1.165262845784694	1.2010982310166165	TGIF1;TGFB2;PPP2R1A;AMH;GDF6;SMAD6;TNF;ACVR2B;HAMP;RHOA;TGFBR1;MAPK3
KEGG_2021_Human	mTOR signaling pathway	19/154	0.3578153934499183	0.999956991170311	0	0	1.1208404429723309	1.151930411946792	PRR5;WNT10A;WNT3A;STRADA;WNT8A;TSC2;PIK3CD;BRAF;TNF;RHOA;LRP6;SLC7A5;RRAGC;AKT2;SESN2;AKT1S1;ATP6V1E1;WNT2;MAPK3
KEGG_2021_Human	Autophagy	17/137	0.3599598486252667	0.999956991170311	0	0	1.1281550842358603	1.1527068811739871	GABARAPL1;BAD;ATG9A;TSC2;PIK3CD;RRAS2;WIPI2;AMBRA1;GABARAP;MAPK8;LAMP1;RRAGC;AKT2;AKT1S1;ATG2A;RAB7B;MAPK3
KEGG_2021_Human	Insulin signaling pathway	17/137	0.3599598486252667	0.999956991170311	0	0	1.1281550842358603	1.1527068811739871	SHC4;BAD;TSC2;PIK3CD;PHKA1;BRAF;SLC2A4;ELK1;ACACA;MAPK8;AKT2;MKNK2;RAPGEF1;CALM3;FBP1;FBP2;MAPK3
KEGG_2021_Human	Ras signaling pathway	28/232	0.3600582044736288	0.999956991170311	0	0	1.0932461873638344	1.116739590414651	SHC4;PIK3CD;PLA2G6;FGF1;ELK1;RELA;MAPK8;AKT2;FGF20;RAC3;PAK6;IKBKG;FGF23;MAPK3;PLA2G12B;ANGPT2;PLA2G4D;BDNF;BAD;RRAS2;GAB2;NGF;RHOA;GNG13;FGF16;FGF19;CALM3;RAB5A
KEGG_2021_Human	Protein digestion and absorption	13/103	0.3632687843512456	0.999956991170311	0	0	1.1501551551551552	1.1646612178660063	CTRB2;SLC1A1;ATP1B4;ATP1A3;ATP1A1;COL1A1;COL5A1;XPNPEP2;FXYD2;COL7A1;COL9A1;COL21A1;KCNN4
KEGG_2021_Human	Relaxin signaling pathway	16/129	0.3669327571801001	0.999956991170311	0	0	1.127506276918901	1.1304114892587256	SHC4;PIK3CD;ADCY2;TGFBR1;RELA;GNG13;COL1A1;GNAO1;NFKBIA;CREB3;GNA15;MAPK8;AKT2;MAP2K7;ATF4;MAPK3
KEGG_2021_Human	Non-alcoholic fatty liver disease	19/155	0.3687420784936517	0.999956991170311	0	0	1.112535868005739	1.1099301461387037	NDUFA9;NDUFB8;PIK3CD;NDUFB1;TRAF2;UQCR11;COX5B;COX6A2;TNF;COX7A1;RELA;COX6B1;MAPK8;BCL2L11;NDUFS8;NDUFS7;AKT2;NDUFS5;ATF4
KEGG_2021_Human	Endocrine and other factor-regulated calcium reabsorption	7/53	0.3793965811183054	0.999956991170311	0	0	1.2114438063986874	1.17409891021175	FXYD2;CLTB;ATP1B4;ATP1A3;AP2A1;ATP1A1;ESR1
KEGG_2021_Human	Glycosaminoglycan biosynthesis	7/53	0.3793965811183054	0.999956991170311	0	0	1.2114438063986874	1.17409891021175	NDST2;HS3ST3B1;B4GALT3;HS3ST3A1;CHPF;B3GAT3;B3GNT2
KEGG_2021_Human	Prolactin signaling pathway	9/70	0.3799052037237024	0.999956991170311	0	0	1.1746225970043638	1.1368391242196845	SHC4;MAPK8;TH;AKT2;PIK3CD;SOCS7;ESR1;RELA;MAPK3
KEGG_2021_Human	Retrograde endocannabinoid signaling	18/148	0.3871549635066439	0.999956991170311	0	0	1.1025039069282865	1.0461993009739032	GABRB3;NDUFA9;GRIA2;KCNJ5;NDUFB8;SLC32A1;NDUFB1;ADCY2;GNG13;GNAO1;MAPK8;NDUFS8;NDUFS7;NDUFS5;SLC17A6;DAGLB;GRIA3;MAPK3
KEGG_2021_Human	Basal transcription factors	6/45	0.3883302696173846	0.999956991170311	0	0	1.2246899934371869	1.1584331516456103	TAF6L;TAF15;CCNH;TAF11;GTF2IRD1;GTF2F1
KEGG_2021_Human	Steroid biosynthesis	3/20	0.3896506691949112	0.999956991170311	0	0	1.4046425745185966	1.3238821738997877	CYP24A1;CYP51A1;DHCR7
KEGG_2021_Human	Wnt signaling pathway	20/166	0.3940849308278283	0.999956991170311	0	0	1.090752650898489	1.015696687468057	TCF7L2;WNT10A;WNT3A;CTNND2;WNT8A;RHOA;NFATC4;LRP6;NKD2;SFRP4;MAPK8;SFRP2;WIF1;RSPO2;RAC3;RSPO3;CTNNB1;TBL1X;WNT2;CER1
KEGG_2021_Human	Thyroid cancer	5/37	0.3980876633311848	0.999956991170311	0	0	1.2437584156193895	1.1456047804012404	TCF7L2;CTNNB1;BRAF;BAK1;MAPK3
KEGG_2021_Human	Basal cell carcinoma	8/63	0.4064590757301171	0.999956991170311	0	0	1.1578835546475996	1.0424101779833357	TCF7L2;WNT10A;WNT3A;WNT8A;CTNNB1;BAK1;WNT2;GLI3
KEGG_2021_Human	Shigellosis	29/246	0.4070428056249187	0.999956991170311	0	0	1.0641523162745574	0.956499396271059	CSF2;UBE2D3;PIK3CD;U2AF1;TNF;GABARAP;RELA;CYTH3;ACTR3C;MAPK8;SHARPIN;UBB;AKT2;CCL5;IKBKG;MAPK3;GABARAPL1;RIPK2;TRAF2;WIPI2;RHOA;NFKBIA;MYL5;RRAGC;AKT1S1;MDM2;ITGA5;PFN1;NFKBIB
KEGG_2021_Human	Proteasome	6/46	0.4091269042191636	0.999956991170311	0	0	1.194005388414908	1.0671183065985026	PSMB7;PSMA6;PSMC3;PSMD13;PSMC1;ADRM1
KEGG_2021_Human	Spliceosome	18/150	0.4099446047762549	0.999956991170311	0	0	1.0856761748409605	0.9681335315853612	SF3B5;SF3A2;DHX8;FUS;ALYREF;BUD31;U2AF1;USP39;LSM4;PRPF4;SART1;RBMXL2;PRPF6;SNW1;SYF2;SNRNP200;SLU7;SNRPA
KEGG_2021_Human	Non-homologous end-joining	2/13	0.434857835230801	0.999956991170311	0	0	1.4470477975632614	1.2050089638690913	XRCC6;POLM
KEGG_2021_Human	Morphine addiction	11/91	0.4380775213688412	0.999956991170311	0	0	1.0944925742574256	0.903349728745866	GABRB3;GNAO1;GABBR2;KCNJ5;SLC32A1;PDE1B;PDE1A;PDE4C;ADCY2;OPRM1;GNG13
KEGG_2021_Human	AGE-RAGE signaling pathway in diabetic complications	12/100	0.4414999750321819	0.999956991170311	0	0	1.0854447218697556	0.8874349818194696	COL1A1;TGFB2;MAPK8;AKT2;PIK3CD;TNF;F3;TGFBR1;RELA;AGT;ICAM1;MAPK3
KEGG_2021_Human	PPAR signaling pathway	9/74	0.4460899254876533	0.999956991170311	0	0	1.1020890979524074	0.8896445850972546	FABP1;HMGCS1;APOA2;OLR1;APOC3;PLIN2;CYP7A1;CYP8B1;PLIN5
KEGG_2021_Human	Hepatitis B	19/162	0.446302656191911	0.999956991170311	0	0	1.0576559844852529	0.853272379962532	TGFB2;BAD;PIK3CD;BRAF;ELK1;TNF;TGFBR1;RELA;NFATC4;NFKBIA;CREB3;MAPK8;AKT2;E2F1;IKBKG;MAP2K7;JAK3;ATF4;MAPK3
KEGG_2021_Human	Terpenoid backbone biosynthesis	3/22	0.4519037655463601	0.999956991170311	0	0	1.2566438517819212	0.9981346560317692	NUS1;GGPS1;HMGCS1
KEGG_2021_Human	Small cell lung cancer	11/92	0.4528946487655556	0.999956991170311	0	0	1.0809192030314143	0.8561915003048599	NFKBIA;ZBTB17;TRAF4;AKT2;ITGA2;E2F1;PIK3CD;TRAF2;IKBKG;BAK1;RELA
KEGG_2021_Human	Oxytocin signaling pathway	18/154	0.4557165548479111	0.999956991170311	0	0	1.053505510556367	0.8279333911748202	MYLK2;KCNJ5;PLA2G4D;KCNJ14;MYL6B;OXT;ADCY2;KCNJ18;ELK1;PIK3CG;RHOA;NFATC4;GNAO1;CACNG7;CALM3;CACNG2;PPP1R12C;MAPK3
KEGG_2021_Human	Human cytomegalovirus infection	26/225	0.4572169131930023	0.999956991170311	0	0	1.0400165758561726	0.8139142211717346	PIK3CD;ADCY2;ELK1;TNF;RELA;AKT2;CCL5;E2F1;RAC3;IKBKG;BAK1;MAPK3;CCR1;TSC2;TRAF2;RHOA;GNG13;NFATC4;TAPBP;GNAO1;NFKBIA;CREB3;MDM2;CTNNB1;CALM3;ATF4
KEGG_2021_Human	Glioma	9/75	0.462543509254324	0.999956991170311	0	0	1.085329463701766	0.8368049191856635	SHC4;AKT2;E2F1;MDM2;PIK3CD;BRAF;CALM3;BAK1;MAPK3
KEGG_2021_Human	Nicotine addiction	5/40	0.4667036682591393	0.999956991170311	0	0	1.1369581944088227	0.8664312326132318	GABRB3;GRIA2;SLC32A1;SLC17A6;GRIA3
KEGG_2021_Human	Salivary secretion	11/93	0.4676632707631443	0.999956991170311	0	0	1.0676768896401836	0.8114416418246735	FXYD2;KCNMA1;ATP1B4;ATP1A3;PRH2;ADCY2;CALM3;ATP1A1;ADRA1B;KCNN4;PRKG1
KEGG_2021_Human	Longevity regulating pathway	12/102	0.4697434558526543	0.999956991170311	0	0	1.0612036620141077	0.8018121354174104	CREB3;SESN3;HDAC1;EHMT2;AKT2;SESN2;AKT1S1;TSC2;PIK3CD;ADCY2;RELA;ATF4
KEGG_2021_Human	Pertussis	9/76	0.4789058878236114	0.999956991170311	0	0	1.0690701170406958	0.787104132218103	MAPK8;C1R;CFL2;CALM3;ITGA5;TNF;RHOA;RELA;MAPK3
KEGG_2021_Human	Rap1 signaling pathway	24/210	0.4841091821655506	0.999956991170311	0	0	1.0269425663342049	0.744990159761214	VAV3;MAGI1;ANGPT2;PIK3CD;BRAF;ADCY2;FGF1;NGF;RHOA;RAP1GAP;GNAO1;FGF16;PARD6A;AKT2;FGF19;RAPGEF1;FGF20;RAC3;CTNNB1;CALM3;PFN1;FGF23;SIPA1;MAPK3
KEGG_2021_Human	Toxoplasmosis	13/112	0.4850533555826384	0.999956991170311	0	0	1.045063245063245	0.7560994773756754	TGFB2;BAD;TNF;PIK3CG;RELA;GNAO1;NFKBIA;MAPK8;AKT2;PPIF;IKBKG;NFKBIB;MAPK3
KEGG_2021_Human	Phospholipase D signaling pathway	17/148	0.4890907572298451	0.999956991170311	0	0	1.0327803345550748	0.7386519407125234	SHC4;PLA2G4D;DGKB;TSC2;PIK3CD;RRAS2;ADCY2;GAB2;DGKZ;PIK3CG;RHOA;AGT;CYTH3;AKT2;DGKQ;GRM8;MAPK3
KEGG_2021_Human	Hepatitis C	18/157	0.4899148519860584	0.999956991170311	0	0	1.0305925913896423	0.735352212653308	BAD;PIK3CD;BRAF;TRAF2;TNF;RELA;CLDN6;NFKBIA;CLDN4;PPP2R2C;PPP2R1A;AKT2;E2F1;CLDN18;CTNNB1;IKBKG;BAK1;MAPK3
KEGG_2021_Human	Diabetic cardiomyopathy	23/203	0.5033362119057602	0.999956991170311	0	0	1.0168451483157366	0.6980610612557123	NDUFA9;TGFB2;NDUFB8;SLC2A1;PIK3CD;NDUFB1;UQCR11;SLC2A4;COX5B;COX6A2;COX7A1;RELA;AGT;TGFBR1;COX6B1;COL1A1;MAPK8;NDUFS8;NDUFS7;AKT2;NDUFS5;PPIF;SLC25A6
KEGG_2021_Human	Phosphonate and phosphinate metabolism	1/6	0.508567089634903	0.999956991170311	0	0	1.5915770609318995	1.0761577785726328	CHPT1
KEGG_2021_Human	Amphetamine addiction	8/69	0.5111671326761591	0.999956991170311	0	0	1.043639712654264	0.700343480077082	CREB3;GRIA2;TH;HDAC1;CALM3;STX1A;GRIA3;ATF4
KEGG_2021_Human	Fructose and mannose metabolism	4/33	0.5111909864432829	0.999956991170311	0	0	1.0976315341656224	0.7365239400342652	PMM1;ALDOA;FBP1;FBP2
KEGG_2021_Human	Vitamin digestion and absorption	3/24	0.5113683214077399	0.999956991170311	0	0	1.1368353619474696	0.762435873194873	SLC5A6;RBP2;SLC52A3
KEGG_2021_Human	Dilated cardiomyopathy	11/96	0.5114895243784487	0.999956991170311	0	0	1.0298194525334887	0.6904199751103824	CACNG7;TGFB2;SGCD;ITGA2;ADCY2;ITGA5;CACNG2;TNF;EMD;SGCG;AGT
KEGG_2021_Human	Glutamatergic synapse	13/114	0.5117615933466799	0.999956991170311	0	0	1.0242529658371242	0.6861433748932699	GRIA2;PLA2G4D;SLC1A1;GRIK3;GRIK1;ADCY2;GRIK2;GNG13;GNAO1;GRM8;SLC17A6;GRIA3;MAPK3
KEGG_2021_Human	Dopaminergic synapse	15/132	0.5120553690727243	0.999956991170311	0	0	1.0202076252572194	0.6828479356706256	GRIA2;KCNJ5;PPP2R5D;PPP2R3A;GNG13;GNAO1;CREB3;MAPK8;TH;PPP2R2C;PPP2R1A;AKT2;CALM3;GRIA3;ATF4
KEGG_2021_Human	Circadian entrainment	11/97	0.5258792125634186	0.999956991170311	0	0	1.0177872438406632	0.6541152986802927	GNAO1;GRIA2;KCNJ5;RASD1;MTNR1B;CALM3;ADCY2;GRIA3;PRKG1;GNG13;MAPK3
KEGG_2021_Human	Arachidonic acid metabolism	7/61	0.5292470208069284	0.999956991170311	0	0	1.0315047752154671	0.6563464864764197	CYP2J2;CYP2C9;GPX1;PLA2G12B;PLA2G4D;GPX3;PLA2G6
KEGG_2021_Human	Th17 cell differentiation	12/107	0.5390343802091575	0.999956991170311	0	0	1.0050664707694494	0.6211068818925332	NFKBIA;MAPK8;IL4R;RARA;IL21R;IKBKG;CD247;JAK3;TGFBR1;RELA;NFKBIB;MAPK3
KEGG_2021_Human	alpha-Linolenic acid metabolism	3/25	0.5397880249281443	0.999956991170311	0	0	1.0850998777007743	0.669049540237059	PLA2G12B;PLA2G4D;PLA2G6
KEGG_2021_Human	Inflammatory mediator regulation of TRP channels	11/98	0.5401317482393518	0.999956991170311	0	0	1.0060316376465233	0.6196573310677214	CYP2J2;ASIC4;MAPK8;PLA2G4D;P2RY2;PIK3CD;CALM3;ADCY2;PLA2G6;NGF;ASIC3
KEGG_2021_Human	Adherens junction	8/71	0.5448220965775439	0.999956991170311	0	0	1.0103941501694311	0.6136082913732113	TCF7L2;YES1;SNAI1;RAC3;CTNNB1;RHOA;TGFBR1;MAPK3
KEGG_2021_Human	Hypertrophic cardiomyopathy	10/90	0.5561959965615336	0.999956991170311	0	0	0.9945456590193432	0.5834348302627421	CACNG7;TGFB2;SGCD;ITGA2;ITGA5;CACNG2;TNF;EMD;SGCG;AGT
KEGG_2021_Human	Nicotinate and nicotinamide metabolism	4/35	0.5592343994158041	0.999956991170311	0	0	1.026700820561803	0.5967047329870689	NNMT;NT5C1A;NT5C1B;SIRT3
KEGG_2021_Human	PI3K-Akt signaling pathway	39/354	0.561024564754322	0.999956991170311	0	0	0.9848330945869688	0.5692242584149175	PHLPP2;CRTC2;PIK3CD;FGF1;RELA;PIK3CG;THBS3;BCL2L11;IBSP;PPP2R1A;TNN;AKT2;CHAD;FGF20;IKBKG;JAK3;FGF23;MAPK3;MAGI1;IL4R;ANGPT2;BDNF;BAD;ITGA2;TSC2;PPP2R5D;PPP2R3A;NGF;GNG13;COL1A1;FGF16;CREB3;PPP2R2C;CDC37;FGF19;COL9A1;MDM2;ITGA5;ATF4
KEGG_2021_Human	Non-small cell lung cancer	8/72	0.561297924396242	0.999956991170311	0	0	0.9945505617977528	0.5743563855027886	BAD;AKT2;E2F1;PIK3CD;BRAF;BAK1;JAK3;MAPK3
KEGG_2021_Human	Regulation of actin cytoskeleton	24/218	0.5614857101066617	0.999956991170311	0	0	0.984146392685966	0.5680187446653696	VAV3;MYLK2;ITGA2;RRAS2;PIK3CD;BRAF;FGF1;RHOA;FGD1;MYL5;FGF16;ACTR3C;CFL2;FGF19;SPATA13;FGF20;RAC3;PAK6;ITGA5;EZR;PFN1;FGF23;PPP1R12C;MAPK3
KEGG_2021_Human	Cytosolic DNA-sensing pathway	7/63	0.564707731776203	0.999956991170311	0	0	0.9945530098831986	0.568334304566472	NFKBIA;CCL5;TREX1;POLR1C;IKBKG;RELA;NFKBIB
KEGG_2021_Human	Axon guidance	20/182	0.5653601619008414	0.999956991170311	0	0	0.9821314008691626	0.5601019718031096	ROBO3;EPHA6;SEMA4D;UNC5B;SEMA3B;SEMA4C;PIK3CD;SEMA3F;RHOA;NFATC4;MYL5;PARD6A;DPYSL5;CFL2;RAC3;PAK6;LRRC4C;EPHA3;PLXNA4;MAPK3
KEGG_2021_Human	Progesterone-mediated oocyte maturation	11/100	0.5681649531448015	0.999956991170311	0	0	0.9833129380353766	0.5559095700741807	FZR1;MAPK8;AKT2;SPDYC;PIK3CD;BRAF;ADCY2;KIF22;CPEB2;ANAPC2;MAPK3
KEGG_2021_Human	Apelin signaling pathway	15/137	0.5725549349939137	0.999956991170311	0	0	0.9781186713772562	0.5454445435046922	MYLK2;NOTCH3;GABARAPL1;RRAS2;ADCY2;GABARAP;PIK3CG;TGFBR1;GNG13;MYL4;AKT2;APLNR;CALM3;MEF2D;MAPK3
KEGG_2021_Human	Yersinia infection	15/137	0.5725549349939137	0.999956991170311	0	0	0.9781186713772562	0.5454445435046922	VAV3;PIK3CD;TRAF2;TNF;RHOA;RELA;NFKBIA;ACTR3C;MAPK8;AKT2;RAC3;IKBKG;ITGA5;MAP2K7;MAPK3
KEGG_2021_Human	ABC transporters	5/45	0.5745946577777291	0.999956991170311	0	0	0.9945578994614004	0.551075013942908	ABCA2;ABCA4;ABCA9;ABCD1;CFTR
KEGG_2021_Human	Glycosphingolipid biosynthesis	5/45	0.5745946577777291	0.999956991170311	0	0	0.9945578994614004	0.551075013942908	B4GALT3;FUT9;B3GNT2;A4GALT;ST6GALNAC4
KEGG_2021_Human	Primary bile acid biosynthesis	2/17	0.5809311507556589	0.999956991170311	0	0	1.060929329149858	0.5762151523233278	CYP7A1;CYP8B1
KEGG_2021_Human	GnRH secretion	7/64	0.5819719239650772	0.999956991170311	0	0	0.9770495420942292	0.5289092311187056	GABBR2;KCNJ5;AKT2;PIK3CD;KCNN4;HCN2;MAPK3
KEGG_2021_Human	DNA replication	4/36	0.582271335093732	0.999956991170311	0	0	0.9945603409600716	0.5378768589073963	RNASEH2C;MCM7;POLD2;POLE3
KEGG_2021_Human	Tyrosine metabolism	4/36	0.582271335093732	0.999956991170311	0	0	0.9945603409600716	0.5378768589073963	TPO;TH;DBH;FAH
KEGG_2021_Human	Regulation of lipolysis in adipocytes	6/55	0.587550402253123	0.999956991170311	0	0	0.974203421826746	0.5180747995430491	AKT2;NPY;PIK3CD;ADCY2;PRKG1;PNPLA2
KEGG_2021_Human	Collecting duct acid secretion	3/27	0.5936404155110393	0.999956991170311	0	0	0.9945627802690584	0.5186460944940631	TCIRG1;ATP6V1E1;ATP6V0A1
KEGG_2021_Human	Type II diabetes mellitus	5/46	0.5947736391290488	0.999956991170311	0	0	0.970245653982572	0.5041147882490745	MAPK8;PIK3CD;SLC2A4;TNF;MAPK3
KEGG_2021_Human	Fluid shear stress and atherosclerosis	15/139	0.5959413352858208	0.999956991170311	0	0	0.962233485558044	0.4980646068565258	GSTO1;PIK3CD;TNF;ACVR2B;RHOA;RELA;ICAM1;MAPK8;SUMO1;AKT2;RAC3;CTNNB1;CALM3;IKBKG;MAP2K7
KEGG_2021_Human	Neuroactive ligand-receptor interaction	37/341	0.5996415449078359	0.999956991170311	0	0	0.9678647181478286	0.4949884978892889	NPFFR2;GABRB3;NPB;GRIA2;VIPR2;CALCB;GRIK3;GRIK1;OXT;GRIK2;TRH;ADRA1B;GALR2;TBXA2R;CHRNE;NPY;P2RY2;GRM8;PPY;GRIA3;GABBR2;EDN3;TACR2;OPRM1;ADRA2C;ADRA2B;AGT;TRHR;SSTR5;MC1R;P2RX4;LTB4R2;MTNR1B;APLNR;CRH;IAPP;F2RL2
KEGG_2021_Human	Natural killer cell mediated cytotoxicity	14/131	0.6104639486028103	0.999956991170311	0	0	0.9517646741621504	0.4697301677484046	SHC4;VAV3;CSF2;PIK3CD;BRAF;TNF;ICAM1;NCR3;TYROBP;RAET1L;RAC3;CD247;MAPK3;MICB
KEGG_2021_Human	Sulfur relay system	1/8	0.6122094465988924	0.999956991170311	0	0	1.1367127496159757	0.5577631463747265	CTU2
KEGG_2021_Human	Other glycan degradation	2/18	0.6128249412184961	0.999956991170311	0	0	0.9945652173913044	0.4870146785656339	NEU4;MAN2B1
KEGG_2021_Human	IL-17 signaling pathway	10/94	0.6132322959766296	0.999956991170311	0	0	0.9469721311826576	0.4630802295987657	NFKBIA;MAPK8;CSF2;JUND;TRAF4;TRAF2;IKBKG;TNF;RELA;MAPK3
KEGG_2021_Human	Lipid and atherosclerosis	23/215	0.6188733947349533	0.999956991170311	0	0	0.9526418740573152	0.4571295465013711	VAV3;CYP2J2;HSPA4;BAD;MIB2;PIK3CD;TRAF2;POU2F2;TNF;RHOA;RELA;ICAM1;NFKBIA;CYP2C9;MAPK8;AKT2;CCL5;OLR1;CALM3;IKBKG;MAP2K7;ATF4;MAPK3
KEGG_2021_Human	Butanoate metabolism	3/28	0.6189786849741453	0.999956991170311	0	0	0.9547264573991032	0.4579674275066618	HMGCS1;ACSM1;ACSM5
KEGG_2021_Human	Phototransduction	3/28	0.6189786849741453	0.999956991170311	0	0	0.9547264573991032	0.4579674275066618	GRK1;RCVRN;CALM3
KEGG_2021_Human	NF-kappa B signaling pathway	11/104	0.6219705444216055	0.999956991170311	0	0	0.9408069839241988	0.44675399742257	NFKBIA;TRAF2;TNFRSF13C;ERC1;IKBKG;TNF;MAP3K14;RELA;ICAM1;NFKB2;RELB
KEGG_2021_Human	Pathogenic Escherichia coli infection	21/197	0.6231805982562821	0.999956991170311	0	0	0.9488816168009206	0.4487440669218464	TRAF2;TUBB4B;TNF;RHOA;RELA;TUBA4A;CLDN6;NFKBIA;CYTH3;SLC9A3R1;CLDN4;ACTR3C;TUBB6;MAPK8;TUBB2A;CLDN18;IKBKG;BAK1;EZR;NFKBIB;MAPK3
KEGG_2021_Human	Legionellosis	6/57	0.6233619558832538	0.999956991170311	0	0	0.9358937108745607	0.4423295169352187	EEF1G;NFKBIA;HSF1;TNF;RELA;NFKB2
KEGG_2021_Human	Oxidative phosphorylation	14/133	0.6336441395169858	0.999956991170311	0	0	0.935662593112955	0.4269126906955652	NDUFA9;NDUFB8;NDUFB1;UQCR11;TCIRG1;COX5B;COX6A2;COX7A1;COX6B1;NDUFS8;NDUFS7;NDUFS5;ATP6V1E1;ATP6V0A1
KEGG_2021_Human	Platelet activation	13/124	0.6377589494080638	0.999956991170311	0	0	0.9314503692882072	0.4189616157187452	MYLK2;PLA2G4D;ITGA2;PIK3CD;ADCY2;PIK3CG;RHOA;COL1A1;STIM1;TBXA2R;AKT2;PRKG1;MAPK3
KEGG_2021_Human	Bacterial invasion of epithelial cells	8/77	0.6393662568145753	0.999956991170311	0	0	0.9222211366227	0.4124890567347204	SHC4;ARHGAP10;ACTR3C;CLTB;PIK3CD;CTNNB1;ITGA5;RHOA
KEGG_2021_Human	Leishmaniasis	8/77	0.6393662568145753	0.999956991170311	0	0	0.9222211366227	0.4124890567347204	NFKBIA;MARCKSL1;TGFB2;ELK1;TNF;RELA;MAPK3;NFKBIB
KEGG_2021_Human	Signaling pathways regulating pluripotency of stem cells	15/143	0.6409582490169505	0.999956991170311	0	0	0.9319523500901712	0.4145239789067769	WNT10A;HOXD1;WNT3A;WNT8A;PIK3CD;ISL1;ACVR2B;ZIC3;AKT2;HAND1;CTNNB1;WNT2;JAK3;MYF5;MAPK3
KEGG_2021_Human	Retinol metabolism	7/68	0.6474319179718742	0.999956991170311	0	0	0.9127745128363748	0.3968210858548678	UGT2B10;SDR16C5;CYP2C9;CYP27C1;DGAT1;UGT2B15;RDH16
KEGG_2021_Human	Fc gamma R-mediated phagocytosis	10/97	0.6534853014745272	0.999956991170311	0	0	0.9141628016401157	0.3889170692475149	VAV3;ACTR3C;MARCKSL1;PLA2G4D;AKT2;CFL2;PIK3CD;GAB2;PLA2G6;MAPK3
KEGG_2021_Human	Phosphatidylinositol signaling system	10/97	0.6534853014745272	0.999956991170311	0	0	0.9141628016401157	0.3889170692475149	ITPKB;ITPKC;DGKB;DGKQ;PIK3CD;CALM3;IP6K1;DGKZ;PI4K2A;IP6K3
KEGG_2021_Human	Glucagon signaling pathway	11/107	0.6599974913052816	0.999956991170311	0	0	0.9112520627062708	0.3786427691199882	CREB3;CRTC2;AKT2;SLC2A1;PHKA1;CALM3;ADCY2;FBP1;ACACA;FBP2;ATF4
KEGG_2021_Human	ECM-receptor interaction	9/88	0.6603136633751241	0.999956991170311	0	0	0.9060650214006012	0.3760535067442743	COL1A1;IBSP;TNN;ITGA2;CHAD;COL9A1;ITGA5;NPNT;THBS3
KEGG_2021_Human	Glyoxylate and dicarboxylate metabolism	3/30	0.6663481496898629	0.999956991170311	0	0	0.8839063278525162	0.3588155844537253	ACSS2;SHMT2;PGP
KEGG_2021_Human	Aldosterone synthesis and secretion	10/98	0.6663663777691943	0.999956991170311	0	0	0.9037234695129432	0.3668354931582276	CREB3;KCNJ5;ATP1B4;ATP1A3;CALM3;ADCY2;ATP1A1;DAGLB;AGT;ATF4
KEGG_2021_Human	mRNA surveillance pathway	10/98	0.6663663777691943	0.999956991170311	0	0	0.9037234695129432	0.3668354931582276	NXF1;DAZAP1;CPSF1;PPP2R2C;PPP2R1A;FUS;ALYREF;PPP2R5D;PPP2R3A;SMG7
KEGG_2021_Human	Cushing syndrome	16/155	0.6685622585597174	0.999956991170311	0	0	0.9152558873063932	0.3685055926900565	TCF7L2;WNT10A;WNT3A;WNT8A;KCNA4;BRAF;ADCY2;AGT;CREB3;RASD1;CRH;E2F1;CTNNB1;WNT2;ATF4;MAPK3
KEGG_2021_Human	Arginine and proline metabolism	5/50	0.6698135251926375	0.999956991170311	0	0	0.8838021145022941	0.3541889347481878	ALDH4A1;P4HA3;CARNS1;PYCR1;CKB
KEGG_2021_Human	Malaria	5/50	0.6698135251926375	0.999956991170311	0	0	0.8838021145022941	0.3541889347481878	GYPA;TGFB2;TNF;ICAM1;THBS3
KEGG_2021_Human	Vibrio cholerae infection	5/50	0.6698135251926375	0.999956991170311	0	0	0.8838021145022941	0.3541889347481878	SEC61A1;TCIRG1;ATP6V1E1;CFTR;ATP6V0A1
KEGG_2021_Human	Insulin resistance	11/108	0.6721827416185304	0.999956991170311	0	0	0.9018066755129122	0.3582201913954808	NFKBIA;CREB3;CRTC2;MAPK8;AKT2;SLC2A1;PIK3CD;SLC2A4;TNF;RELA;AGT
KEGG_2021_Human	GABAergic synapse	9/89	0.6736889431686798	0.999956991170311	0	0	0.8946886241007195	0.3533901816434958	GABRB3;GNAO1;GABBR2;GABARAPL1;SLC12A5;SLC32A1;ADCY2;GABARAP;GNG13
KEGG_2021_Human	Calcium signaling pathway	25/240	0.6746517356288245	0.999956991170311	0	0	0.9243343444556792	0.3637797938275893	MYLK2;PDE1B;PDE1A;ADCY2;FGF1;ADRA1B;GNA15;TBXA2R;FGF20;FGF23;TACR2;PHKA1;NGF;MCOLN1;TRHR;ITPKB;ITPKC;FGF16;P2RX4;LTB4R2;STIM1;FGF19;PPIF;CALM3;SLC25A6
KEGG_2021_Human	Human immunodeficiency virus 1 infection	22/212	0.6749841634856765	0.999956991170311	0	0	0.9205027494108404	0.3618183796215338	BAD;PIK3CD;TRAF2;TNF;RELA;GNG13;NFATC4;TAPBP;GNAO1;NFKBIA;MAPK8;AKT2;CFL2;RAC3;PAK6;CALM3;IKBKG;BAK1;CD247;MAP2K7;AP1M2;MAPK3
KEGG_2021_Human	Viral carcinogenesis	21/203	0.6782085674467031	0.999956991170311	0	0	0.9172868270969536	0.3561828572362243	HDAC10;HDAC1;BAD;PIK3CD;CHD4;TRAF2;RHOA;RELA;NFKB2;NFKBIA;CREB3;SNW1;PSMC1;MAPKAPK2;MDM2;CCR8;IKBKG;BAK1;JAK3;ATF4;MAPK3
KEGG_2021_Human	Cellular senescence	16/156	0.6786436073889115	0.999956991170311	0	0	0.9086667955409498	0.3522530138412829	LIN54;TGFB2;TSC2;PIK3CD;RRAS2;TGFBR1;RELA;ZFP36L1;NFATC4;AKT2;MAPKAPK2;MDM2;E2F1;CALM3;SLC25A6;MAPK3
KEGG_2021_Human	Coronavirus disease	24/232	0.6856686227495262	0.999956991170311	0	0	0.9171744959431696	0.346105724625375	CSF2;C1R;RPL10L;PIK3CD;RPL35A;RPL10A;TNF;RPL6;RELA;NFKBIA;RPS14;RPS28;MAPK8;RPS16;C7;RPS29;C9;RPL36;RPLP2;RPS20;IKBKG;RPS11;NFKBIB;MAPK3
KEGG_2021_Human	Bladder cancer	4/41	0.6862653728408106	0.999956991170311	0	0	0.8599177912771453	0.3237512104234675	E2F1;MDM2;BRAF;MAPK3
KEGG_2021_Human	Steroid hormone biosynthesis	6/61	0.6893100425957337	0.999956991170311	0	0	0.8676327713597584	0.3228150234981137	UGT2B10;SULT1E1;HSD17B1;UGT2B15;HSD17B3;CYP7A1
KEGG_2021_Human	Synthesis and degradation of ketone bodies	1/10	0.6940014352119481	0.999956991170311	0	0	0.8840103544404619	0.3229124076796345	HMGCS1
KEGG_2021_Human	Pantothenate and CoA biosynthesis	2/21	0.697259324510889	0.999956991170311	0	0	0.8373870579631508	0.3019599972516644	COASY;AASDHPPT
KEGG_2021_Human	FoxO signaling pathway	13/131	0.7149604986499549	0.999956991170311	0	0	0.8758474576271187	0.2938713321500289	CDKN2D;GABARAPL1;TGFB2;PIK3CD;BRAF;SLC2A4;GABARAP;TGFBR1;MAPK8;BCL2L11;AKT2;MDM2;MAPK3
KEGG_2021_Human	Pancreatic secretion	10/102	0.7150137139539081	0.999956991170311	0	0	0.8642355610318997	0.2899108922708814	PLA2G12B;CTRB2;FXYD2;KCNMA1;ATP1B4;ATP1A3;ADCY2;ATP1A1;CFTR;RHOA
KEGG_2021_Human	Inositol phosphate metabolism	7/73	0.7201124715118947	0.999956991170311	0	0	0.843386697160282	0.2769242245349207	ITPKB;ITPKC;PIK3CD;INPP5K;PLCH2;PIK3CG;PI4K2A
KEGG_2021_Human	Fat digestion and absorption	4/43	0.7223436176256974	0.999956991170311	0	0	0.815727415996595	0.2653188730238116	FABP1;PLA2G12B;DGAT1;NPC1L1
KEGG_2021_Human	Porphyrin and chlorophyll metabolism	4/43	0.7223436176256974	0.999956991170311	0	0	0.815727415996595	0.2653188730238116	UGT2B10;UROD;UGT2B15;HMOX2
KEGG_2021_Human	Base excision repair	3/33	0.7290734054622127	0.999956991170311	0	0	0.7953811659192825	0.2513252237842091	NTHL1;POLD2;POLE3
KEGG_2021_Human	Cholinergic synapse	11/113	0.729159801855587	0.999956991170311	0	0	0.8573577946029897	0.2708070598492943	GNAO1;CREB3;AKT2;KCNJ14;PIK3CD;ADCY2;KCNJ18;PIK3CG;ATF4;GNG13;MAPK3
KEGG_2021_Human	NOD-like receptor signaling pathway	18/181	0.7337145805405001	0.999956991170311	0	0	0.8776523702031602	0.2717520503631494	GABARAPL1;RIPK2;TRAF2;TNF;GABARAP;RHOA;RELA;NFKBIA;GPRC6A;MAPK8;SHARPIN;NLRP7;CCL5;CARD18;PYDC1;IKBKG;NFKBIB;MAPK3
KEGG_2021_Human	Toll-like receptor signaling pathway	10/104	0.7375439406446982	0.999956991170311	0	0	0.8457518591897092	0.2574719103480221	NFKBIA;MAPK8;AKT2;CCL5;PIK3CD;IKBKG;MAP2K7;TNF;RELA;MAPK3
KEGG_2021_Human	Leukocyte transendothelial migration	11/114	0.7397373263506583	0.999956991170311	0	0	0.8489858694607325	0.2559353822469858	CLDN6;VAV3;MYL5;CLDN4;PIK3CD;CLDN18;CTNNB1;EZR;RHOA;SIPA1;ICAM1
KEGG_2021_Human	Cell cycle	12/124	0.7421376377704001	0.999956991170311	0	0	0.8516916446902939	0.2539919569864919	CDKN2D;ZBTB17;TGFB2;FZR1;DBF4;MCM7;CCNH;HDAC1;MDM2;E2F1;ANAPC2;SMC1B
KEGG_2021_Human	Mannose type O-glycan biosynthesis	2/23	0.7446283092756749	0.999956991170311	0	0	0.7575505325393268	0.2233790003950806	B4GALT3;FUT9
KEGG_2021_Human	Transcriptional misregulation in cancer	19/192	0.7453961745642638	0.999956991170311	0	0	0.8727592670917075	0.2564510803396531	ZBTB17;CSF2;TAF15;EYA1;FUS;HDAC1;TFE3;PRCC;PAX5;RELA;BAIAP3;HOXA10;CDK9;NR4A3;EWSR1;MDM2;RARA;BAK1;GRIA3
KEGG_2021_Human	Complement and coagulation cascades	8/85	0.7462159982020997	0.999956991170311	0	0	0.8260323945717204	0.2418128709324427	PROCR;C7;C1R;C9;F12;CFHR4;F3;F2RL2
KEGG_2021_Human	Pyrimidine metabolism	5/56	0.7639693567715317	0.999956991170311	0	0	0.7795613757172528	0.2098794378923223	CANT1;UCK1;NT5C1A;NT5C1B;UPP2
KEGG_2021_Human	Glycolysis / Gluconeogenesis	6/67	0.7729780573906498	0.999956991170311	0	0	0.782026839017424	0.2013755217406827	GPI;ACSS2;ALDOA;ENO3;FBP1;FBP2
KEGG_2021_Human	Lysosome	12/128	0.7799811020754958	0.999956991170311	0	0	0.822136657920477	0.2042891106133662	ABCA2;GGA3;LAMP1;HYAL1;CLTB;MAN2B1;PPT2;TCIRG1;AP3S1;MCOLN1;AP1M2;ATP6V0A1
KEGG_2021_Human	Gap junction	8/88	0.7800119555596721	0.999956991170311	0	0	0.7949213483146067	0.197495054562284	TUBB6;TUBB2A;CSNK1D;ADCY2;TUBB4B;PRKG1;TUBA4A;MAPK3
KEGG_2021_Human	Ribosome	15/158	0.7837135748030777	0.999956991170311	0	0	0.8334857207715639	0.2031301916339156	MRPS15;RPL10L;MRPS18A;RPL35A;RPL10A;MRPL23;RPL6;RPS14;RPS28;RPS16;RPS29;RPL36;RPLP2;RPS20;RPS11
KEGG_2021_Human	Nucleotide excision repair	4/47	0.7850520207180852	0.999956991170311	0	0	0.7396788631882062	0.1790062014650175	CCNH;POLD2;POLE3;RAD23A
KEGG_2021_Human	Purine metabolism	12/129	0.788800277715155	0.999956991170311	0	0	0.8150636696336832	0.1933674358700637	CANT1;GDA;PDE1B;GUK1;PDE1A;NT5C1A;PDE4C;NT5C1B;AK3;AMPD2;ADCY2;PFAS
KEGG_2021_Human	PD-L1 expression and PD-1 checkpoint pathway in cancer	8/89	0.7905129809150363	0.999956991170311	0	0	0.785063115550007	0.1845472998125911	NFKBIA;AKT2;PIK3CD;IKBKG;CD247;RELA;MAPK3;NFKBIB
KEGG_2021_Human	RNA degradation	7/79	0.7929236910352816	0.999956991170311	0	0	0.7728424178895877	0.1793213048016456	EDC4;HSPA9;DDX6;PNPT1;C1D;ENO3;LSM4
KEGG_2021_Human	Renin secretion	6/69	0.7967763220611941	0.999956991170311	0	0	0.7571150597643638	0.1720023755331859	EDN3;PDE1B;PDE1A;KCNMA1;CALM3;AGT
KEGG_2021_Human	African trypanosomiasis	3/37	0.797803120392329	0.999956991170311	0	0	0.701648641519388	0.158497817075305	IDO2;TNF;ICAM1
KEGG_2021_Human	Intestinal immune network for IgA production	4/48	0.7988321906536342	0.999956991170311	0	0	0.7228271952363473	0.1623501536625761	CCL25;TNFRSF13C;MAP3K14;ICOSLG
KEGG_2021_Human	Tuberculosis	17/180	0.8016147419085181	0.999956991170311	0	0	0.8285198555956679	0.1832082411935689	HSPA9;TGFB2;RIPK2;BAD;CEBPG;LSP1;TCIRG1;TNF;RHOA;RELA;MAPK8;LAMP1;AKT2;CALM3;RAB5A;ATP6V0A1;MAPK3
KEGG_2021_Human	Central carbon metabolism in cancer	6/70	0.8079317724782912	0.999956991170311	0	0	0.7452430399640773	0.1589436946969725	SLC7A5;AKT2;SLC2A1;PIK3CD;SIRT3;MAPK3
KEGG_2021_Human	Ether lipid metabolism	4/49	0.8118889088272769	0.999956991170311	0	0	0.7067244903045711	0.1472755603478442	PLA2G12B;PLA2G4D;CHPT1;PLA2G6
KEGG_2021_Human	Primary immunodeficiency	3/38	0.8125137305391207	0.999956991170311	0	0	0.6815631005765534	0.1415078115372449	TNFRSF13C;IKBKG;JAK3
KEGG_2021_Human	Thermogenesis	22/232	0.8211835748573008	0.999956991170311	0	0	0.8318881781568349	0.1638891215325749	NDUFA9;COX19;NDUFB8;SMARCD2;ACTL6B;TSC2;NDUFB1;ADCY2;UQCR11;COX5B;COX6A2;COX7A1;COX6B1;CREB3;NDUFS8;NDUFS7;NDUFS5;PRDM16;AKT1S1;COX14;PRKG1;PNPLA2
KEGG_2021_Human	Serotonergic synapse	10/113	0.8237865844566693	0.999956991170311	0	0	0.7714581449890596	0.1495423645292228	CYP2J2;GNAO1;GABRB3;CYP2C9;KCNJ5;PLA2G4D;BRAF;HTR3A;GNG13;MAPK3
KEGG_2021_Human	Glycerolipid metabolism	5/61	0.8256447796480093	0.999956991170311	0	0	0.7097573095665555	0.1359828620186741	DGAT1;DGKB;DGKQ;DGKZ;PNPLA2
KEGG_2021_Human	GnRH signaling pathway	8/93	0.8287910658312296	0.999956991170311	0	0	0.7479497686715135	0.140455383209862	MAPK8;PLA2G4D;ADCY2;CALM3;MAP2K7;ELK1;ATF4;MAPK3
KEGG_2021_Human	Rheumatoid arthritis	8/93	0.8287910658312296	0.999956991170311	0	0	0.7479497686715135	0.140455383209862	TGFB2;CSF2;CCL5;TCIRG1;ATP6V1E1;TNF;ICAM1;ATP6V0A1
KEGG_2021_Human	Thiamine metabolism	1/15	0.8307698647770406	0.999956991170311	0	0	0.5681323604710702	0.1053331373358578	ALPP
KEGG_2021_Human	Ovarian steroidogenesis	4/51	0.8359177529160254	0.999956991170311	0	0	0.6765747449003943	0.1212591441185383	CYP2J2;PLA2G4D;HSD17B1;ADCY2
KEGG_2021_Human	Glycine, serine and threonine metabolism	3/40	0.8392214863175484	0.999956991170311	0	0	0.6446491334383712	0.1129944990787001	SHMT2;SARDH;GNMT
KEGG_2021_Human	Staphylococcus aureus infection	8/95	0.8457707808115812	0.999956991170311	0	0	0.7306728658142839	0.1223927472184805	KRT33B;KRT19;C1R;KRT16;KRT35;KRT20;ICAM1;KRT9
KEGG_2021_Human	Lysine degradation	5/63	0.8463541385721773	0.999956991170311	0	0	0.6852055345756206	0.1143042081093308	PRDM7;SETD2;EHMT2;PRDM16;SETD1A
KEGG_2021_Human	Ferroptosis	3/41	0.8512969443091388	0.999956991170311	0	0	0.6276492801510503	0.1010479411506562	MAP1LC3A;MAP1LC3B2;FTL
KEGG_2021_Human	Taste transduction	7/86	0.8586415109916068	0.999956991170311	0	0	0.7040840697396704	0.1073050715965046	GABBR2;TAS2R8;PDE1B;PDE1A;TAS2R1;HTR3A;GNG13
KEGG_2021_Human	Pathways in cancer	52/531	0.8624070471149246	0.999956991170311	0	0	0.8605119752196566	0.1273797869373712	SLC2A1;PIK3CD;FGF1;ELK1;GLI3;AKT2;RAC3;IKBKG;JAK3;IL4R;GSTO1;ITGA2;TRAF2;RHOA;TGFBR1;TRAF4;RARA;NOTCH3;HDAC1;WNT8A;ADCY2;RELA;LRP6;DLL3;DLL4;MAPK8;BCL2L11;TERT;E2F1;FGF20;BAK1;FGF23;WNT2;HES5;MAPK3;ZBTB17;TCF7L2;WNT10A;TGFB2;WNT3A;BAD;BRAF;ESR1;AGT;NFKB2;GNG13;NFKBIA;FGF16;FGF19;MDM2;CTNNB1;CALM3
KEGG_2021_Human	Ascorbate and aldarate metabolism	2/30	0.8633964138482988	0.999956991170311	0	0	0.5679387846577447	0.0834196150627636	UGT2B10;UGT2B15
KEGG_2021_Human	Cortisol synthesis and secretion	5/65	0.8649849659232351	0.999956991170311	0	0	0.6622905445840814	0.0960607085480617	CREB3;KCNA4;ADCY2;AGT;ATF4
KEGG_2021_Human	Inflammatory bowel disease	5/65	0.8649849659232351	0.999956991170311	0	0	0.6622905445840814	0.0960607085480617	TGFB2;IL4R;IL21R;TNF;RELA
KEGG_2021_Human	Metabolism of xenobiotics by cytochrome P450	6/76	0.8650690897282756	0.999956991170311	0	0	0.68113413304253	0.0987276017883846	UGT2B10;CYP2C9;GSTO1;UGT2B15;EPHX1;AKR7L
KEGG_2021_Human	Nitrogen metabolism	1/17	0.8664750763736888	0.999956991170311	0	0	0.497059811827957	0.0712395734464254	CA12
KEGG_2021_Human	Growth hormone synthesis, secretion and action	10/119	0.8680517850485118	0.999956991170311	0	0	0.728744939271255	0.1031202553170224	SHC4;CREB3;MAPK8;AKT2;PIK3CD;ADCY2;IGFALS;ATF4;SSTR5;MAPK3
KEGG_2021_Human	Ubiquitin mediated proteolysis	12/140	0.8694380106376385	0.999956991170311	0	0	0.7445548176497073	0.1041693547485314	UBOX5;FZR1;UBB;UBE2R2;UBE2S;UBE2D3;MDM2;UBE2QL1;UBE2G1;UBE2J2;ANAPC2;UBE2J1
KEGG_2021_Human	HIF-1 signaling pathway	9/109	0.871429261819584	0.999956991170311	0	0	0.7149415467625899	0.0983906743526676	ANGPT2;AKT2;MKNK2;SLC2A1;PIK3CD;ALDOA;ENO3;RELA;MAPK3
KEGG_2021_Human	Influenza A	15/172	0.8761898080500912	0.999956991170311	0	0	0.7585590966785938	0.1002606792561965	PIK3CD;TNF;RELA;ICAM1;NFKBIA;NXF1;AKT2;CCL5;KPNA7;IKBKG;BAK1;RAE1;NFKBIB;SLC25A6;MAPK3
KEGG_2021_Human	Fatty acid biosynthesis	1/18	0.8813956298013641	0.999956991170311	0	0	0.4677946447396163	0.0590584586704075	ACACA
KEGG_2021_Human	Long-term potentiation	5/67	0.8816757059637214	0.999956991170311	0	0	0.6408539410436092	0.0807033590004352	GRIA2;BRAF;CALM3;ATF4;MAPK3
KEGG_2021_Human	Glutathione metabolism	4/57	0.8930485084714623	0.999956991170311	0	0	0.5997782235878684	0.0678435411694619	GGT7;GPX1;GPX3;GSTO1
KEGG_2021_Human	Glycosaminoglycan degradation	1/19	0.8946495439194233	0.999956991170311	0	0	0.4417811628833134	0.0491804964765444	HYAL1
KEGG_2021_Human	Pentose and glucuronate interconversions	2/34	0.906013869242453	0.999956991170311	0	0	0.4968343792021515	0.0490378835434652	UGT2B10;UGT2B15
KEGG_2021_Human	Propanoate metabolism	2/34	0.906013869242453	0.999956991170311	0	0	0.4968343792021515	0.0490378835434652	ACSS2;ACACA
KEGG_2021_Human	One carbon pool by folate	1/20	0.9064229092713127	0.999956991170311	0	0	0.4185059422750424	0.0411179136040804	SHMT2
KEGG_2021_Human	Other types of O-glycan biosynthesis	3/47	0.9083506524684064	0.999956991170311	0	0	0.5418772931104769	0.0520878430635097	B4GALT3;MFNG;GALNTL6
KEGG_2021_Human	Endocytosis	22/252	0.9129890788478748	0.999956991170311	0	0	0.7586848366861345	0.0690641127150676	IST1;CLTB;VPS37D;AP2A1;EPS15L1;VPS37B;RHOA;TGFBR1;RNF41;GRK1;CYTH3;ACTR3C;ZFYVE27;ACAP1;PARD6A;PSD2;HGS;CHMP1A;MDM2;RAB5A;ARF5;SH3GL1
KEGG_2021_Human	Viral myocarditis	4/60	0.9144379328871984	0.999956991170311	0	0	0.5675511119656477	0.0507649971037583	SGCD;RAC3;SGCG;ICAM1
KEGG_2021_Human	p53 signaling pathway	5/73	0.9215421215855089	0.999956991170311	0	0	0.5841099904953004	0.0477257541478776	SESN3;SIVA1;SESN2;MDM2;TSC2
KEGG_2021_Human	Oocyte meiosis	10/129	0.921587416803191	0.999956991170311	0	0	0.6671278497903885	0.0544760876441665	PPP2R1A;SPDYC;CALM3;PPP2R5D;ADCY2;CPEB2;REC8;ANAPC2;SMC1B;MAPK3
KEGG_2021_Human	Mucin type O-glycan biosynthesis	2/36	0.9223187102811272	0.999956991170311	0	0	0.4675560946027896	0.0378086628810112	GALNTL6;ST6GALNAC4
KEGG_2021_Human	Starch and sucrose metabolism	2/36	0.9223187102811272	0.999956991170311	0	0	0.4675560946027896	0.0378086628810112	GPI;SI
KEGG_2021_Human	Drug metabolism	8/108	0.9257987325329629	0.999956991170311	0	0	0.6352179775280898	0.0489743020650627	UGT2B10;CYP2C9;UCK1;TPMT;GSTO1;UGT2B15;UPP2;CES2
KEGG_2021_Human	Histidine metabolism	1/22	0.9261708240547308	0.999956991170311	0	0	0.3786055640894351	0.0290377542548493	CARNS1
KEGG_2021_Human	Alcoholism	15/186	0.9341722863745204	0.999956991170311	0	0	0.6959011595716071	0.0473869698170891	SHC4;HDAC10;BDNF;HDAC1;BRAF;CAMKK1;GNG13;GNAO1;CREB3;TH;NPY;CRH;CALM3;ATF4;MAPK3
KEGG_2021_Human	Mismatch repair	1/23	0.9344227157072102	0.999956991170311	0	0	0.3613758553274682	0.0245108076768123	POLD2
KEGG_2021_Human	Protein export	1/23	0.9344227157072102	0.999956991170311	0	0	0.3613758553274682	0.0245108076768123	SEC61A1
KEGG_2021_Human	Renin-angiotensin system	1/23	0.9344227157072102	0.999956991170311	0	0	0.3613758553274682	0.0245108076768123	AGT
KEGG_2021_Human	Hematopoietic cell lineage	7/99	0.9354600539686314	0.999956991170311	0	0	0.6041495761553186	0.040306947209202	GYPA;CSF2;IL4R;ITGA2;ITGA5;TNF;CD1B
KEGG_2021_Human	Chemical carcinogenesis	20/239	0.9359865307559132	0.999956991170311	0	0	0.7241559320495123	0.0479059511649869	UGT2B10;GSTO1;BAD;UGT2B15;EPHX1;PIK3CD;ADCY2;ESR1;RELA;DLL3;DLL4;CYP2C9;FGF16;CREB3;AKT2;FGF20;E2F1;KPNA7;ATF4;MAPK3
KEGG_2021_Human	Viral protein interaction with cytokine and cytokine receptor	7/100	0.939455621700922	0.999956991170311	0	0	0.5976195306688308	0.0373241469042176	CCR1;CCL25;XCR1;CCL5;CCR8;TNF;CCL15
KEGG_2021_Human	Various types of N-glycan biosynthesis	2/39	0.9418548985440296	0.999956991170311	0	0	0.4295734551225362	0.0257331905017036	B4GALT3;B4GALNT3
KEGG_2021_Human	Fanconi anemia pathway	3/54	0.9493649277232404	0.999956991170311	0	0	0.4673173305196518	0.0242827501685143	POLN;FANCC;ATRIP
KEGG_2021_Human	Cell adhesion molecules	11/148	0.9496078634214604	0.999956991170311	0	0	0.6370600563706006	0.0329399259862464	CLDN6;CLDN4;ICAM3;CNTN2;CLDN18;NRXN2;NRCAM;LRRC4C;ICOSLG;ICAM1;CD276
KEGG_2021_Human	Glycosylphosphatidylinositol (GPI)-anchor biosynthesis	1/26	0.9540469187053654	0.999956991170311	0	0	0.3179569892473118	0.0149574686816576	PIGL
KEGG_2021_Human	Measles	10/139	0.9553776077381684	0.999956991170311	0	0	0.6150637974383384	0.0280768110301827	NFKBIA;MAPK8;BAD;AKT2;PIK3CD;IKBKG;BAK1;JAK3;RELA;NFKBIB
KEGG_2021_Human	Hedgehog signaling pathway	3/56	0.9574656058763544	0.999956991170311	0	0	0.4496319485574075	0.0195434681653506	EVC;CSNK1D;GLI3
KEGG_2021_Human	Fatty acid elongation	1/27	0.9591840273354086	0.999956991170311	0	0	0.3057106424041907	0.0127396740033145	PPT2
KEGG_2021_Human	Cytokine-cytokine receptor interaction	24/295	0.9652680131325916	0.999956991170311	0	0	0.7014310794986628	0.0247952255910572	CCR1;CCL25;CNTFR;IL1RN;TGFB2;XCR1;CSF2;IL4R;CD70;IL27;TNFRSF13C;GDF6;NGF;TNF;ACVR2B;IFNW1;TGFBR1;CCL5;IL21R;CCR8;INHA;AMH;TNFRSF21;CCL15
KEGG_2021_Human	Citrate cycle (TCA cycle)	1/30	0.971400223620273	0.999956991170311	0	0	0.2740390557409467	0.0079517142388511	IDH3G
KEGG_2021_Human	beta-Alanine metabolism	1/30	0.971400223620273	0.999956991170311	0	0	0.2740390557409467	0.0079517142388511	CARNS1
KEGG_2021_Human	Pyruvate metabolism	2/47	0.9736492766053192	0.999956991170311	0	0	0.3530454703919518	0.0094277706568741	ACSS2;ACACA
KEGG_2021_Human	Asthma	1/31	0.9745979380188384	0.999956991170311	0	0	0.264889486260454	0.0068156764905623	TNF
KEGG_2021_Human	Circadian rhythm	1/31	0.9745979380188384	0.999956991170311	0	0	0.264889486260454	0.0068156764905623	CSNK1D
KEGG_2021_Human	Galactose metabolism	1/31	0.9745979380188384	0.999956991170311	0	0	0.264889486260454	0.0068156764905623	SI
KEGG_2021_Human	Amino sugar and nucleotide sugar metabolism	2/48	0.976170877741108	0.999956991170311	0	0	0.3453510806228441	0.008329048975063	GPI;PMM1
KEGG_2021_Human	Sphingolipid metabolism	2/49	0.9784581669859708	0.999956991170311	0	0	0.337984111694975	0.0073603628896111	CERS4;NEU4
KEGG_2021_Human	Cysteine and methionine metabolism	2/50	0.980532003454748	0.999956991170311	0	0	0.3309240998057672	0.0065059657984216	BHMT2;CDO1
KEGG_2021_Human	N-Glycan biosynthesis	2/50	0.980532003454748	0.999956991170311	0	0	0.3309240998057672	0.0065059657984216	B4GALT3;MGAT5
KEGG_2021_Human	Alanine, aspartate and glutamate metabolism	1/37	0.9875300284670576	0.999956991170311	0	0	0.2206665671047391	0.0027690066342799	ALDH4A1
KEGG_2021_Human	Allograft rejection	1/38	0.988924609998154	0.999956991170311	0	0	0.2146904969485614	0.0023910464469867	TNF
KEGG_2021_Human	RNA transport	12/186	0.989558628154566	0.999956991170311	0	0	0.5462901147355184	0.005734006036332	NXF1;SUMO1;FUS;ALYREF;EIF3I;EIF3G;EIF4EBP3;RANGAP1;RAE1;EIF3D;EIF3A;EIF1
KEGG_2021_Human	Olfactory transduction	35/440	0.9900425522263075	0.999956991170311	0	0	0.6826295509947314	0.0068313160662769	OR1A2;OR4K5;PDE1B;PDE1A;OR4K1;OR2M4;OR9Q1;OR52N2;OR4S1;OR2AG2;OR2Y1;OR12D3;OR12D2;OR4D6;OR5B2;PRKG1;OR4C46;OR2T27;OR10K1;OR4N4;OR6N2;ANO2;OR52M1;GNG13;OR2V2;OR51T1;OR11A1;OR8A1;CALM3;OR4A5;OR4C6;OR4C15;OR6C1;OR51A7;OR13C4
KEGG_2021_Human	Homologous recombination	1/41	0.99224051410892	0.999956991170311	0	0	0.1985551075268817	0.0015466941218111	POLD2
KEGG_2021_Human	Graft-versus-host disease	1/42	0.9931083574473232	0.999956991170311	0	0	0.1937013724975959	0.0013395417628376	TNF
KEGG_2021_Human	Tryptophan metabolism	1/42	0.9931083574473232	0.999956991170311	0	0	0.1937013724975959	0.0013395417628376	IDO2
KEGG_2021_Human	Type I diabetes mellitus	1/43	0.9938791430065812	0.999956991170311	0	0	0.1890787677077999	0.0011608805249615	TNF
KEGG_2021_Human	Antigen processing and presentation	3/78	0.994376633580237	0.999956991170311	0	0	0.3173452914798206	0.0017895853318075	HSPA4;TNF;TAPBP
KEGG_2021_Human	Necroptosis	9/159	0.9943835078533284	0.999956991170311	0	0	0.4752787769784172	0.0026769240365859	MAPK8;SHARPIN;PLA2G4D;CHMP1A;TRAF2;TNF;JAK3;FTL;SLC25A6
KEGG_2021_Human	JAK-STAT signaling pathway	9/162	0.995468842531696	0.999956991170311	0	0	0.4658802369868811	0.0021157737954816	CNTFR;CSF2;IL4R;AKT2;IL21R;PIK3CD;SOCS7;JAK3;IFNW1
KEGG_2021_Human	Valine, leucine and isoleucine degradation	1/48	0.9966172633681912	0.999956991170311	0	0	0.1689163425608175	0.0005723681317361125	HMGCS1
KEGG_2021_Human	Autoimmune thyroid disease	1/53	0.998130227437586	0.999956991170311	0	0	0.1526313068651778	0.000285652966080386	TPO
KEGG_2021_Human	Peroxisome	2/82	0.999320940957476	0.999956991170311	0	0	0.1981958762886597	0.00013463241884071475	ABCD1;CRAT
KEGG_2021_Human	Neutrophil extracellular trap formation	9/189	0.9994048406738482	0.999956991170311	0	0	0.3953911870503597	0.00023539080691858927	HDAC10;HDAC1;AKT2;PPIF;PIK3CD;AZU1;RELA;SLC25A6;MAPK3
KEGG_2021_Human	Aminoacyl-tRNA biosynthesis	1/66	0.9995984181700328	0.999956991170311	0	0	0.1220154397573752	4.900902480771623e-05	FARSB
KEGG_2021_Human	Herpes simplex virus 1 infection	34/498	0.9996389795226456	0.999956991170311	0	0	0.576576735506735	0.00020819359162061168	ZNF430;ZNF154;PIK3CD;ZNF3;TNF;RELA;NXF1;AKT2;ZNF429;CCL5;ZNF768;IKBKG;BAK1;ZNF841;ZNF620;ZNF484;ZNF560;ZNF283;BAD;ALYREF;TSC2;TRAF2;ZNF99;ZNF34;ZNF79;POU2F2;TAPBP;NFKBIA;ZNF716;ZNF679;ZNF677;ITGA5;ZNF233;ZNF431
KEGG_2021_Human	MicroRNAs in cancer	17/310	0.9998323912075984	0.999956991170311	0	0	0.4575134608987075	7.668970580281335e-05	SHC4;NOTCH3;TGFB2;WNT3A;HDAC1;PIK3CD;RHOA;BCL2L11;CYP24A1;TNN;MDM2;E2F1;IGF2BP1;ITGA5;BAK1;EZR;MAPK3
KEGG_2021_Human	Systemic lupus erythematosus	4/135	0.9998906860854312	0.999956991170311	0	0	0.2415898684584536	2.6410577789507143e-05	C7;C1R;C9;TNF
KEGG_2021_Human	Ribosome biogenesis in eukaryotes	2/108	0.999956991170311	0.999956991170311	0	0	0.1493619072587806	6.42401897707571e-06	FBL;NXF1
GO_Biological_Process_2023	Regulation Of Epinephrine Secretion (GO:0014060)	4/5	0.0007059759986918735	0.9984514092623276	0	0	31.88156123822342	231.3303548676822	CRH;CARTPT;ADRA2C;ADRA2B
GO_Biological_Process_2023	Negative Regulation Of Catecholamine Secretion (GO:0033604)	4/6	0.0019298301909386	0.9984514092623276	0	0	15.939883355764916	99.62942376248154	SYT11;CRH;ADRA2C;ADRA2B
GO_Biological_Process_2023	Regulation Of Norepinephrine Secretion (GO:0014061)	4/6	0.0019298301909386	0.9984514092623276	0	0	15.939883355764916	99.62942376248154	KCNB1;ADRA2C;ADRA2B;STX1A
GO_Biological_Process_2023	Cardiac Atrium Morphogenesis (GO:0003209)	7/18	0.0022336380095146	0.9984514092623276	0	0	5.076043453401944	30.984796782631133	DLL4;TGFB2;SHOX2;TBX20;PROX1;NKX2-5;ISL1
GO_Biological_Process_2023	Regulation Of Calcium Ion-Dependent Exocytosis (GO:0017158)	9/28	0.0025297514745314	0.9984514092623276	0	0	3.780102234002272	22.60362864510531	RPH3A;KCNB1;SYT11;SYT10;DOC2B;SYT13;STX1A;BAIAP3;SYT6
GO_Biological_Process_2023	Positive Regulation Of Insulin Secretion (GO:0032024)	11/40	0.0035046280360906	0.9984514092623276	0	0	3.0279959030385797	17.119292285763446	BLK;TCF7L2;BAD;LRRC8A;DOC2B;TRH;FFAR1;PLA2G6;ISL1;CFTR;BAIAP3
GO_Biological_Process_2023	Positive Regulation Of Neuron Differentiation (GO:0045666)	11/42	0.0052673252736231	0.9984514092623276	0	0	2.8323219418716064	14.85901965835758	DLX2;PCP4;ZC4H2;FGF20;NRCAM;MMD2;PROX1;NKX2-5;ADRA2C;NGF;RHOA
GO_Biological_Process_2023	Nuclear Migration (GO:0007097)	6/16	0.0057145583201985	0.9984514092623276	0	0	4.784104176021554	24.708645920908797	SLC9A3R1;TMEM201;MBD1;HOOK3;SYNE3;LMNB2
GO_Biological_Process_2023	Axonal Fasciculation (GO:0007413)	5/12	0.0069630171051983	0.9984514092623276	0	0	5.69376763272634	28.281754660931536	NRCAM;CNTN4;EPHA3;RTN4;CDK5R1
GO_Biological_Process_2023	Cardiac Right Ventricle Morphogenesis (GO:0003215)	5/12	0.0069630171051983	0.9984514092623276	0	0	5.69376763272634	28.281754660931536	TGFB2;HAND1;TBX20;NKX2-5;ISL1
GO_Biological_Process_2023	Regulation Of Leukocyte Adhesion To Vascular Endothelial Cell (GO:1904994)	5/12	0.0069630171051983	0.9984514092623276	0	0	5.69376763272634	28.281754660931536	FUT9;MDK;TNF;RELA;RHOA
GO_Biological_Process_2023	Calcium-Dependent Cell-Cell Adhesion Via Plasma Membrane Cell Adhesion Molecules (GO:0016339)	10/38	0.007386857167822	0.9984514092623276	0	0	2.8499132446500868	13.98752501142476	CDH10;CDH23;CDH12;PCDHB6;PCDHB5;DCHS1;PCDHB11;PCDHB10;CDH8;CDH18
GO_Biological_Process_2023	Cellular Response To Platelet-Derived Growth Factor Stimulus (GO:0036120)	4/8	0.0074863202370345	0.9984514092623276	0	0	7.969044414535667	39.00590551851344	HDAC1;HYAL1;HAS1;HAS2
GO_Biological_Process_2023	Neuronal Ion Channel Clustering (GO:0045161)	4/8	0.0074863202370345	0.9984514092623276	0	0	7.969044414535667	39.00590551851344	SPTBN4;MYOC;CNTN2;NRCAM
GO_Biological_Process_2023	Positive Regulation Of Sequestering Of Triglyceride (GO:0010890)	4/8	0.0074863202370345	0.9984514092623276	0	0	7.969044414535667	39.00590551851344	PLIN3;FITM2;PLIN2;PLIN5
GO_Biological_Process_2023	Synaptic Transmission, Glutamatergic (GO:0035249)	8/27	0.0075304229887071	0.9984514092623276	0	0	3.3585807214665877	16.41944308356496	NAPA;GRIA2;GRIK3;SLC17A6;GRIK1;SLC1A4;GRIK2;GRIA3
GO_Biological_Process_2023	Muscle Tissue Morphogenesis (GO:0060415)	6/17	0.0080083040526662	0.9984514092623276	0	0	4.348940686614688	20.99353817211129	MYLK2;EFEMP2;TBX20;TCAP;PROX1;NKX2-5
GO_Biological_Process_2023	Protein Localization To Centrosome (GO:0071539)	6/17	0.0080083040526662	0.9984514092623276	0	0	4.348940686614688	20.99353817211129	DCTN2;SPAG5;MBD1;GOLGB1;CSNK1D;HOOK3
GO_Biological_Process_2023	Regulation Of Wnt Signaling Pathway (GO:0030111)	21/109	0.0086961445713986	0.9984514092623276	0	0	1.907256904487917	9.049696566427038	GPI;WWOX;ZRANB1;NXN;CTNND2;TSC2;HIC1;NKD2;SFRP4;SFRP2;TERT;SUMO1;PPP2R1A;WIF1;RSPO2;FAM53B;RSPO3;EMD;CER1;MDFI;WLS
GO_Biological_Process_2023	I-kappaB kinase/NF-kappaB Signaling (GO:0007249)	11/45	0.0091437526253573	0.9984514092623276	0	0	2.581974373907979	12.12155483007224	NFKBIA;RIPK2;NFKBIL1;BCL3;TBKBP1;ERC1;IKBKG;MAP3K14;RELA;RELB;NFKB2
GO_Biological_Process_2023	Atrial Septum Development (GO:0003283)	5/13	0.0102867883634749	0.9984514092623276	0	0	4.981766157989228	22.801020072903825	TGFB2;TBX20;NKX2-5;ISL1;DAND5
GO_Biological_Process_2023	Cellular Response To Arsenic-Containing Substance (GO:0071243)	5/13	0.0102867883634749	0.9984514092623276	0	0	4.981766157989228	22.801020072903825	GSTO1;HSF1;MKNK2;ZC3H12A;PPIF
GO_Biological_Process_2023	Negative Regulation Of Cell Migration Involved In Sprouting Angiogenesis (GO:0090051)	5/13	0.0102867883634749	0.9984514092623276	0	0	4.981766157989228	22.801020072903825	DLL4;TBXA2R;MMRN2;MEOX2;RHOA
GO_Biological_Process_2023	Regulation Of Short-Term Neuronal Synaptic Plasticity (GO:0048172)	5/13	0.0102867883634749	0.9984514092623276	0	0	4.981766157989228	22.801020072903825	SYNGR1;RAB3A;GRIK2;SYP;PPFIA3
GO_Biological_Process_2023	Cell-Cell Signaling By Wnt (GO:0198738)	7/23	0.010443226642254	0.9984514092623276	0	0	3.488797169811321	15.915200786686258	NXN;RAC3;STRN;PKD1;FERMT2;LRP6;WLS
GO_Biological_Process_2023	Diacylglycerol Metabolic Process (GO:0046339)	7/23	0.010443226642254	0.9984514092623276	0	0	3.488797169811321	15.915200786686258	DGAT1;DGKB;DGKQ;APOA2;DAGLB;DGKZ;PNPLA2
GO_Biological_Process_2023	DNA Replication-Dependent Chromatin Assembly (GO:0006335)	3/5	0.0116795781954289	0.9984514092623276	0	0	11.949551569506726	53.17446984002065	CHAF1B;CHAF1A;ASF1B
GO_Biological_Process_2023	Lipid Droplet Disassembly (GO:1905691)	3/5	0.0116795781954289	0.9984514092623276	0	0	11.949551569506726	53.17446984002065	PLIN3;PLIN2;PNPLA2
GO_Biological_Process_2023	Pericardium Morphogenesis (GO:0003344)	3/5	0.0116795781954289	0.9984514092623276	0	0	11.949551569506726	53.17446984002065	DLL4;FLRT3;TBX20
GO_Biological_Process_2023	Presynaptic Active Zone Organization (GO:1990709)	3/5	0.0116795781954289	0.9984514092623276	0	0	11.949551569506726	53.17446984002065	RAB3A;ERC1;ERC2
GO_Biological_Process_2023	Positive Regulation Of Neural Precursor Cell Proliferation (GO:2000179)	8/29	0.0119006050553008	0.9984514092623276	0	0	3.038373461744248	13.463537285855011	DLL4;MDK;CTNNB1;PROX1;HAPLN3;ZNF335;HAPLN1;HAPLN2
GO_Biological_Process_2023	Protein Insertion Into ER Membrane (GO:0045048)	8/29	0.0119006050553008	0.9984514092623276	0	0	3.038373461744248	13.463537285855011	SEC61A1;WDR83OS;MMGT1;EMC3;EMC6;TRAM1L1;EMC8;GET4
GO_Biological_Process_2023	Protein Insertion Into ER Membrane By Stop-Transfer Membrane-Anchor Sequence (GO:0045050)	4/9	0.0122937150782852	0.9984514092623276	0	0	6.374876626289816	28.040960187411137	MMGT1;EMC3;EMC6;EMC8
GO_Biological_Process_2023	Response To Platelet-Derived Growth Factor (GO:0036119)	4/9	0.0122937150782852	0.9984514092623276	0	0	6.374876626289816	28.040960187411137	HDAC1;HYAL1;HAS1;HAS2
GO_Biological_Process_2023	Positive Regulation Of Epithelial To Mesenchymal Transition (GO:0010718)	11/47	0.0127530569611364	0.9984514092623276	0	0	2.438256325632563	10.63563574950742	SERPINB3;COL1A1;TCF7L2;TGFB2;MDK;PDPN;SNAI1;CTNNB1;AGT;TGFBR1;FERMT2
GO_Biological_Process_2023	Negative Regulation Of mRNA Catabolic Process (GO:1902373)	10/41	0.0128658938786148	0.9984514092623276	0	0	2.5736798572112662	11.203679724092224	RBM38;EIF4ENIF1;TAF15;FUS;THRAP3;CSDE1;E2F1;IGF2BP1;CIRBP;NRDE2
GO_Biological_Process_2023	Establishment Of Chromosome Localization (GO:0051303)	5/14	0.0145526169244443	0.9984514092623276	0	0	4.427987233193696	18.730317115467525	MAP1S;INCENP;NDE1;KIF22;GEM
GO_Biological_Process_2023	Regulation Of Sequestering Of Triglyceride (GO:0010889)	5/14	0.0145526169244443	0.9984514092623276	0	0	4.427987233193696	18.730317115467525	PLIN3;FITM2;PLIN2;PLIN5;PNPLA2
GO_Biological_Process_2023	Potassium Ion Import Across Plasma Membrane (GO:1990573)	10/42	0.0152404501516974	0.9984514092623276	0	0	2.4931117858749436	10.43068655376431	KCNJ5;KCNE2;SLC12A5;FXYD2;KCNJ14;ATP1A3;ATP1A1;KCNJ18;KCNJ1;HCN2
GO_Biological_Process_2023	Gland Development (GO:0048732)	15/74	0.0155699388831953	0.9984514092623276	0	0	2.029771820696612	8.448749056877416	WNT10A;IGSF3;PRKCSH;CEBPG;PCSK9;LSR;PROX1;GFER;TGFBR1;SLC9A3R1;MDK;SIX3;NKX2-1;EZR;NKX2-5
GO_Biological_Process_2023	Cardiac Muscle Tissue Morphogenesis (GO:0055008)	8/31	0.0178938920746806	0.9984514092623276	0	0	2.773854421104055	11.160036978835231	MYLK2;TBX20;HAND1;PKP2;TCAP;PROX1;NKX2-5;ISL1
GO_Biological_Process_2023	Regulation Of Cell Morphogenesis (GO:0022604)	8/31	0.0178938920746806	0.9984514092623276	0	0	2.773854421104055	11.160036978835231	ZRANB1;CLDN4;ZMYM3;PDPN;FITM2;PHIP;FERMT2;SH3D19
GO_Biological_Process_2023	Mitochondrion Disassembly (GO:0061726)	9/37	0.0181721445628385	0.9984514092623276	0	0	2.563768627954779	10.27523951570802	FIS1;GABARAPL1;MAP1LC3A;ATG9A;MAP1LC3B2;ATG2A;CISD2;WIPI2;GABARAP
GO_Biological_Process_2023	Synaptic Vesicle Cycle (GO:0099504)	9/37	0.0181721445628385	0.9984514092623276	0	0	2.563768627954779	10.27523951570802	RAB3A;SLC32A1;WNT3A;SYT10;OTOF;SLC17A6;AP3S1;RAB5A;STX1A
GO_Biological_Process_2023	Acidic Amino Acid Transport (GO:0015800)	4/10	0.0187007782366707	0.9984514092623276	0	0	5.312098100792583	21.137848380357568	SLC9A3R1;SLC32A1;SLC1A1;SLC17A6
GO_Biological_Process_2023	Atrial Septum Morphogenesis (GO:0060413)	4/10	0.0187007782366707	0.9984514092623276	0	0	5.312098100792583	21.137848380357568	TGFB2;TBX20;NKX2-5;ISL1
GO_Biological_Process_2023	Cell Proliferation In Forebrain (GO:0021846)	4/10	0.0187007782366707	0.9984514092623276	0	0	5.312098100792583	21.137848380357568	WNT3A;MBD1;SIX3;HOOK3
GO_Biological_Process_2023	Cellular Response To Cholesterol (GO:0071397)	4/10	0.0187007782366707	0.9984514092623276	0	0	5.312098100792583	21.137848380357568	OSBPL7;MYL1;CYP7A1;LRP6
GO_Biological_Process_2023	Inositol Phosphate Biosynthetic Process (GO:0032958)	4/10	0.0187007782366707	0.9984514092623276	0	0	5.312098100792583	21.137848380357568	ITPKB;ITPKC;IP6K1;IP6K3
GO_Biological_Process_2023	Mast Cell Activation Involved In Immune Response (GO:0002279)	4/10	0.0187007782366707	0.9984514092623276	0	0	5.312098100792583	21.137848380357568	NR4A3;S100A13;PIK3CD;PIK3CG
GO_Biological_Process_2023	Mast Cell Degranulation (GO:0043303)	4/10	0.0187007782366707	0.9984514092623276	0	0	5.312098100792583	21.137848380357568	NR4A3;S100A13;PIK3CD;PIK3CG
GO_Biological_Process_2023	Negative Regulation Of Activin Receptor Signaling Pathway (GO:0032926)	4/10	0.0187007782366707	0.9984514092623276	0	0	5.312098100792583	21.137848380357568	IGSF1;LEMD3;CER1;DAND5
GO_Biological_Process_2023	Neuron Projection Fasciculation (GO:0106030)	4/10	0.0187007782366707	0.9984514092623276	0	0	5.312098100792583	21.137848380357568	NRCAM;CNTN4;RTN4;CDK5R1
GO_Biological_Process_2023	Regulation Of Triglyceride Catabolic Process (GO:0010896)	4/10	0.0187007782366707	0.9984514092623276	0	0	5.312098100792583	21.137848380357568	APOC3;DAGLB;PLIN5;PNPLA2
GO_Biological_Process_2023	Anterior/Posterior Axis Specification (GO:0009948)	6/20	0.0187315920833808	0.9984514092623276	0	0	3.416447495028546	13.589069430101748	LHX1;SIX2;WNT8A;CER1;HOXD8;WLS
GO_Biological_Process_2023	Positive Regulation Of Lipid Catabolic Process (GO:0050996)	6/20	0.0187315920833808	0.9984514092623276	0	0	3.416447495028546	13.589069430101748	AKT2;APOA2;DAGLB;ABCD1;PLIN5;PNPLA2
GO_Biological_Process_2023	Positive Regulation Of Lipid Storage (GO:0010884)	6/20	0.0187315920833808	0.9984514092623276	0	0	3.416447495028546	13.589069430101748	ZC3H12A;PLIN3;FITM2;PLIN2;VSTM2A;PLIN5
GO_Biological_Process_2023	L-glutamate Import (GO:0051938)	5/15	0.0198590175620954	0.9984514092623276	0	0	3.984964093357271	15.6174611810791	PRAF2;SLC1A1;SLC17A6;SLC1A4;SLC25A22
GO_Biological_Process_2023	Protein Localization To Microtubule Organizing Center (GO:1905508)	5/15	0.0198590175620954	0.9984514092623276	0	0	3.984964093357271	15.6174611810791	DCTN2;SPAG5;MBD1;CSNK1D;HOOK3
GO_Biological_Process_2023	Regulation Of Cellular Response To Heat (GO:1900034)	5/15	0.0198590175620954	0.9984514092623276	0	0	3.984964093357271	15.6174611810791	DNAJB6;DNAJC7;HSF1;MAPKAPK2;IER5
GO_Biological_Process_2023	DNA-templated Transcription Elongation (GO:0006354)	7/26	0.0208250005973373	0.9984514092623276	0	0	2.9374379344587886	11.372587827331069	CDK9;SETD2;ELOF1;POLR1E;GTF2F1;SUPT5H;SUPT6H
GO_Biological_Process_2023	Hyaluronan Biosynthetic Process (GO:0030213)	3/6	0.021429354529284	0.9984514092623276	0	0	7.96591928251121	30.612976740423196	HYAL1;HAS1;HAS2
GO_Biological_Process_2023	Negative Regulation Of Double-Strand Break Repair Via Nonhomologous End Joining (GO:2001033)	3/6	0.021429354529284	0.9984514092623276	0	0	7.96591928251121	30.612976740423196	HSF1;TFIP11;NUDT16L1
GO_Biological_Process_2023	Purine Ribonucleoside Metabolic Process (GO:0046128)	3/6	0.021429354529284	0.9984514092623276	0	0	7.96591928251121	30.612976740423196	NT5C1A;NT5C1B;GNMT
GO_Biological_Process_2023	Regulation Of Lens Fiber Cell Differentiation (GO:1902746)	3/6	0.021429354529284	0.9984514092623276	0	0	7.96591928251121	30.612976740423196	SPRED3;FOXE3;SPRY1
GO_Biological_Process_2023	Regulation Of Neuron Apoptotic Process (GO:0043523)	19/105	0.0228038691511977	0.9984514092623276	0	0	1.764348438058024	6.670692785309165	CNTFR;TGFB2;UNC5B;BDNF;KCNB1;PCSK9;NGF;TNF;ISL1;MT3;NFATC4;TOX3;UBB;MDK;AKT1S1;FGF20;CTNNB1;ATF4;CDK5R1
GO_Biological_Process_2023	Vitamin Transport (GO:0051180)	9/39	0.0252866920230053	0.9984514092623276	0	0	2.3925809352517984	8.798661428537837	SLC5A6;NPC1L1;PDPN;SLC52A3;SLC2A1;SLC25A32;SLC2A4;ABCD1;SLC2A8
GO_Biological_Process_2023	Establishment Of Protein Localization To Vacuole (GO:0072666)	7/27	0.0254781093662301	0.9984514092623276	0	0	2.7904088050314466	10.240620756482263	CACNG7;HGS;VPS37D;UBAP1;PTPN23;VPS37B;CACNG2
GO_Biological_Process_2023	Regulation Of Catecholamine Secretion (GO:0050433)	7/27	0.0254781093662301	0.9984514092623276	0	0	2.7904088050314466	10.240620756482263	KCNB1;SYT11;SYT10;FGF20;SYT13;STX1A;SYT6
GO_Biological_Process_2023	Ventricular Cardiac Muscle Tissue Morphogenesis (GO:0055010)	8/33	0.0257865957533455	0.9984514092623276	0	0	2.5516584269662923	9.333712550370386	DLL4;TGFB2;HAND1;PKP2;PROX1;NKX2-5;ISL1;TGFBR1
GO_Biological_Process_2023	Cell-Cell Adhesion Via Plasma-Membrane Adhesion Molecules (GO:0098742)	28/172	0.0262360712413995	0.9984514092623276	0	0	1.5540564373897707	5.657729025022829	ROBO3;CRB1;PKD1;CDH8;FGFRL1;ICAM1;FLRT3;HMCN2;CDH23;LRRC4C;TGFB2;CNTN6;PCDHB11;PCDHB10;CLDN6;CLDN4;LRFN5;LRFN4;CDH10;PCDHB6;CDH12;CNTN2;PCDHB5;CLDN18;DCHS1;CNTN4;FAT4;CDH18
GO_Biological_Process_2023	Regulation Of Osteoblast Proliferation (GO:0033688)	5/16	0.0262883282146978	0.9984514092623276	0	0	3.6224906153092866	13.180903869529793	MN1;TNN;NPR3;TMEM119;RHOA
GO_Biological_Process_2023	Tail-Anchored Membrane Protein Insertion Into ER Membrane (GO:0071816)	5/16	0.0262883282146978	0.9984514092623276	0	0	3.6224906153092866	13.180903869529793	MMGT1;EMC3;EMC6;EMC8;GET4
GO_Biological_Process_2023	Cellular Response To Nitrogen Levels (GO:0043562)	4/11	0.0268331279407195	0.9984514092623276	0	0	4.552970582580273	16.473184989669548	GABARAPL1;MAP1LC3A;MAP1LC3B2;GABARAP
GO_Biological_Process_2023	Cellular Response To Nitrogen Starvation (GO:0006995)	4/11	0.0268331279407195	0.9984514092623276	0	0	4.552970582580273	16.473184989669548	GABARAPL1;MAP1LC3A;MAP1LC3B2;GABARAP
GO_Biological_Process_2023	Endoplasmic Reticulum Membrane Organization (GO:0090158)	4/11	0.0268331279407195	0.9984514092623276	0	0	4.552970582580273	16.473184989669548	VAPB;STX18;BNIP1;RTN4
GO_Biological_Process_2023	Mast Cell Mediated Immunity (GO:0002448)	4/11	0.0268331279407195	0.9984514092623276	0	0	4.552970582580273	16.473184989669548	NR4A3;S100A13;PIK3CD;PIK3CG
GO_Biological_Process_2023	Regulation Of Epithelial Cell Apoptotic Process (GO:1904035)	4/11	0.0268331279407195	0.9984514092623276	0	0	4.552970582580273	16.473184989669548	MDK;CARM1;TNF;ZFP36L1
GO_Biological_Process_2023	Anterior/Posterior Pattern Specification (GO:0009952)	12/59	0.0279454210713223	0.9984514092623276	0	0	2.0370352630116777	7.2874975615067825	CDX1;SIX2;LHX1;HOXB4;WNT8A;CER1;HOXA5;TGFBR1;HES5;HOXA4;WLS;HES4
GO_Biological_Process_2023	Positive Regulation Of Proteolysis (GO:0045862)	12/59	0.0279454210713223	0.9984514092623276	0	0	2.0370352630116777	7.2874975615067825	ASTL;IST1;BAD;ZC3H12A;SNX9;BAK1;PRSS22;AURKAIP1;TNP1;TNF;SH3D19;NKD2
GO_Biological_Process_2023	Water-Soluble Vitamin Metabolic Process (GO:0006767)	9/40	0.0294982323265704	0.9984514092623276	0	0	2.3152703643536783	8.15768134128402	NNMT;SHMT2;HLCS;GSTO1;FPGS;SLC52A3;SLC2A1;SLC25A32;ABCD1
GO_Biological_Process_2023	mRNA Stabilization (GO:0048255)	11/53	0.0300825751812209	0.9984514092623276	0	0	2.089226779820839	7.320251954541927	RBM38;EIF4ENIF1;TAF15;THRAP3;FUS;CSDE1;MAPKAPK2;CIRBP;E2F1;IGF2BP1;NRDE2
GO_Biological_Process_2023	Regulation Of Insulin Secretion (GO:0050796)	16/87	0.0302828603808397	0.9984514092623276	0	0	1.7987510085320222	6.290544163197941	BLK;TCF7L2;BAD;KCNB1;DOC2B;TRH;TNF;ISL1;SSTR5;MTNR1B;CCL5;LRRC8A;FFAR1;SLC25A22;STX1A;CDK16
GO_Biological_Process_2023	Transcription Elongation By RNA Polymerase II (GO:0006368)	7/28	0.0307939206593349	0.9984514092623276	0	0	2.65738244983528	9.248854831503024	CDK9;SETD2;ELOF1;POLR2I;GTF2F1;SUPT5H;SUPT6H
GO_Biological_Process_2023	Regulation Of mRNA Stability (GO:0043488)	14/74	0.0330164081947316	0.9984514092623276	0	0	1.8619348054679288	6.350595297856905	RBM38;TAF15;FUS;CIRBP;TBRG4;ZFP36L1;EIF4ENIF1;CARHSP1;THRAP3;FASTK;MAPKAPK2;E2F1;IGF2BP1;NRDE2
GO_Biological_Process_2023	Positive Regulation Of Cell Differentiation (GO:0045597)	42/283	0.0336059488819602	0.9984514092623276	0	0	1.39403178980022	4.730022600061717	IFITM1;DLX2;SMARCD2;CSF2;ZC4H2;ZFP36L1;SCUBE3;SULT1E1;MDK;ZC3H12A;PDPN;NRCAM;LRRC8A;NKX2-5;HOXA5;ZNF385A;SERPINB3;TGFB2;ACTL6B;EDN3;MMD2;GDF6;NPNT;ADRA2C;NGF;ISL1;ADRA2B;ACVR2B;RHOA;AGT;TGFBR1;COL1A1;XKR8;PCP4;SFRP2;CARM1;HOXB4;SNAI1;TMEM119;CTNNB1;FERMT2;MYF5
GO_Biological_Process_2023	Neural Tube Development (GO:0021915)	5/17	0.03390501611373	0.9984514092623276	0	0	3.320429383602633	11.236971577868134	FUZ;PROX1;ZNF358;PKD1;HES5
GO_Biological_Process_2023	Positive Regulation Of Cell Adhesion Mediated By Integrin (GO:0033630)	5/17	0.03390501611373	0.9984514092623276	0	0	3.320429383602633	11.236971577868134	TGFB2;SFRP2;CCL5;RAC3;CIB1
GO_Biological_Process_2023	T Cell Apoptotic Process (GO:0070231)	3/7	0.0344228967457091	0.9984514092623276	0	0	5.974103139013453	20.126952609789612	LMBR1L;EBF4;GLI3
GO_Biological_Process_2023	UV Protection (GO:0009650)	3/7	0.0344228967457091	0.9984514092623276	0	0	5.974103139013453	20.126952609789612	MFAP4;GPX1;MC1R
GO_Biological_Process_2023	Lymphatic Endothelial Cell Differentiation (GO:0060836)	3/7	0.0344228967457091	0.9984514092623276	0	0	5.974103139013453	20.126952609789612	PDPN;NR2F2;PROX1
GO_Biological_Process_2023	Lymphocyte Apoptotic Process (GO:0070227)	3/7	0.0344228967457091	0.9984514092623276	0	0	5.974103139013453	20.126952609789612	LMBR1L;EBF4;TNFRSF21
GO_Biological_Process_2023	Negative Regulation Of T Cell Apoptotic Process (GO:0070233)	3/7	0.0344228967457091	0.9984514092623276	0	0	5.974103139013453	20.126952609789612	CCL5;PIP;JAK3
GO_Biological_Process_2023	Regulation Of Lipase Activity (GO:0060191)	3/7	0.0344228967457091	0.9984514092623276	0	0	5.974103139013453	20.126952609789612	RHOC;RHOA;PLIN5
GO_Biological_Process_2023	Sulfur Amino Acid Transport (GO:0000101)	3/7	0.0344228967457091	0.9984514092623276	0	0	5.974103139013453	20.126952609789612	SLC7A5;SLC1A1;SLC1A4
GO_Biological_Process_2023	Ventricular Trabecula Myocardium Morphogenesis (GO:0003222)	3/7	0.0344228967457091	0.9984514092623276	0	0	5.974103139013453	20.126952609789612	DLL4;TGFB2;TGFBR1
GO_Biological_Process_2023	Adherens Junction Organization (GO:0034332)	8/35	0.0358233934574543	0.9984514092623276	0	0	2.362380357885976	7.864728373392385	CDH10;CDH12;CTNNB1;CSK;DCHS1;CDH8;CDH18;FERMT2
GO_Biological_Process_2023	Glutamate Receptor Signaling Pathway (GO:0007215)	8/35	0.0358233934574543	0.9984514092623276	0	0	2.362380357885976	7.864728373392385	GRIA2;KCNB1;GRM8;GRIK3;GRIK1;GRIK2;GRIA3;CDK5R1
GO_Biological_Process_2023	Regulation Of Regulated Secretory Pathway (GO:1903305)	8/35	0.0358233934574543	0.9984514092623276	0	0	2.362380357885976	7.864728373392385	RPH3A;RAB3A;SYT11;SYT10;DOC2B;SYT13;RAB5A;SYT6
GO_Biological_Process_2023	Hepaticobiliary System Development (GO:0061008)	6/23	0.0365301939235934	0.9984514092623276	0	0	2.8130695475316307	9.310180348132889	PRKCSH;CEBPG;PCSK9;LSR;PROX1;GFER
GO_Biological_Process_2023	Positive Regulation Of Neuron Apoptotic Process (GO:0043525)	6/23	0.0365301939235934	0.9984514092623276	0	0	2.8130695475316307	9.310180348132889	TGFB2;TYROBP;PCSK9;CTNNB1;TNF;CDK5R1
GO_Biological_Process_2023	Regulation Of BMP Signaling Pathway (GO:0030510)	14/75	0.0365746138286014	0.9984514092623276	0	0	1.8313078554067332	6.058700539561097	UBE2D3;LEMD3;SMAD6;FSTL4;SFRP4;SCUBE3;CAPN5;TBX20;VWC2L;KCP;CER1;HES5;DAND5;TRIM33
GO_Biological_Process_2023	Atrial Cardiac Muscle Tissue Development (GO:0003228)	4/12	0.0367681993762425	0.9984514092623276	0	0	3.9836249439210407	13.158399011885017	GJB6;SHOX2;PROX1;NKX2-5
GO_Biological_Process_2023	Dendrite Self-Avoidance (GO:0070593)	4/12	0.0367681993762425	0.9984514092623276	0	0	3.9836249439210407	13.158399011885017	ROBO3;CNTN6;TNN;CNTN4
GO_Biological_Process_2023	Negative Regulation By Host Of Viral Transcription (GO:0043922)	4/12	0.0367681993762425	0.9984514092623276	0	0	3.9836249439210407	13.158399011885017	PSMC3;HDAC1;CCL5;INPP5K
GO_Biological_Process_2023	Phosphate Ion Homeostasis (GO:0055062)	4/12	0.0367681993762425	0.9984514092623276	0	0	3.9836249439210407	13.158399011885017	SLC34A3;SFRP4;SLC17A6;FGF23
GO_Biological_Process_2023	Polysaccharide Biosynthetic Process (GO:0000271)	4/12	0.0367681993762425	0.9984514092623276	0	0	3.9836249439210407	13.158399011885017	NDST2;FUT9;HAS1;HAS2
GO_Biological_Process_2023	Positive Regulation Of Regulated Secretory Pathway (GO:1903307)	4/12	0.0367681993762425	0.9984514092623276	0	0	3.9836249439210407	13.158399011885017	RAB3A;KCNB1;SYT10;STX1A
GO_Biological_Process_2023	Negative Regulation Of Wnt Signaling Pathway (GO:0030178)	23/140	0.0373583456825635	0.9984514092623276	0	0	1.5699810496190587	5.1608400531918335	LMBR1L;OTUD5;GPI;TCF7L2;WWOX;HDAC1;NXN;TSC2;FUZ;HIC1;GLI3;NKD2;SFRP4;SLC9A3R1;SFRP2;MDK;WIF1;NKX2-5;EMD;PFDN5;CER1;MDFI;RBMS3
GO_Biological_Process_2023	Cellular Response To Glucose Starvation (GO:0042149)	9/42	0.0393403506623181	0.9984514092623276	0	0	2.1747056899934596	7.036270160165033	NUAK1;SZT2;SESN3;TSSK1B;SESN2;ZC3H12A;PLIN3;PLIN2;ATF4
GO_Biological_Process_2023	Lysosome Localization (GO:0032418)	9/42	0.0393403506623181	0.9984514092623276	0	0	2.1747056899934596	7.036270160165033	RAB3A;NR4A3;S100A13;TFEB;PLEKHM1;PIK3CD;MAP6;PLEKHM2;PIK3CG
GO_Biological_Process_2023	Cellular Response To Starvation (GO:0009267)	21/126	0.0394454529274899	0.9984514092623276	0	0	1.5969258589511754	5.162600204601588	GABARAPL1;SZT2;EHMT2;TSSK1B;TFEB;MAP1LC3B2;PCSK9;CARTPT;WIPI2;GABARAP;NUAK1;MAPK8;MAP1LC3A;SESN3;RRAGC;SESN2;ZC3H12A;PLIN3;PLIN2;ATF4;MAPK3
GO_Biological_Process_2023	Regulation Of Monoatomic Ion Transmembrane Transporter Activity (GO:0032412)	13/69	0.0401774028158844	0.9984514092623276	0	0	1.8520189832689833	5.953223458664743	PRRT1;MINK1;ANK2;OPRM1;CACNG7;FXYD2;FXYD1;CRH;PPIF;FXYD7;CACNG2;HCN2;SCN2B
GO_Biological_Process_2023	Regulation Of Epithelial To Mesenchymal Transition (GO:0010717)	15/83	0.0403273266011206	0.9984514092623276	0	0	1.760230467299634	5.651617657626967	SERPINB3;TGFB2;TGFBR1;AGT;SPRED3;COL1A1;SFRP2;MDK;PDPN;NKX2-1;SNAI1;CTNNB1;SPRY1;EPHA3;FERMT2
GO_Biological_Process_2023	Wnt Signaling Pathway (GO:0016055)	14/76	0.0403995383456196	0.9984514092623276	0	0	1.8016688714765443	5.78144176140187	TCF7L2;WNT10A;NXN;WNT3A;WNT8A;LRP6;SFRP4;SFRP2;RAC3;CTNNB1;STRN;WNT2;FERMT2;WLS
GO_Biological_Process_2023	Cellular Response To Tumor Necrosis Factor (GO:0071356)	20/119	0.0404450979577953	0.9984514092623276	0	0	1.612875250471274	5.173797083856132	EIF5A;CCL25;CIB1;TRAF2;NPNT;TNF;RELA;ZFP36L1;NFKBIA;TRAF4;HYAL1;CCL5;ZC3H12A;INPP5K;PYDC1;CHI3L1;HAS2;CACTIN;TNFRSF21;CCL15
GO_Biological_Process_2023	Autophagy Of Mitochondrion (GO:0000422)	10/49	0.0417173359548324	0.9984514092623276	0	0	2.044822773567713	6.496071725501436	FIS1;GABARAPL1;MAP1LC3A;ATG9A;MAP1LC3B2;ATG2A;CISD2;ARFIP2;WIPI2;GABARAP
GO_Biological_Process_2023	Negative Regulation Of Lipid Catabolic Process (GO:0050995)	5/18	0.0427547857703603	0.9984514092623276	0	0	3.0648391106200803	9.6612130778604	APOA2;APOC3;TNF;CIDEC;PLIN5
GO_Biological_Process_2023	Positive Regulation Of Neuroblast Proliferation (GO:0002052)	5/18	0.0427547857703603	0.9984514092623276	0	0	3.0648391106200803	9.6612130778604	CTNNB1;HAPLN3;ZNF335;HAPLN1;HAPLN2
GO_Biological_Process_2023	Positive Regulation Of Triglyceride Metabolic Process (GO:0090208)	5/18	0.0427547857703603	0.9984514092623276	0	0	3.0648391106200803	9.6612130778604	CTDNEP1;CNEP1R1;DAGLB;PLIN5;PNPLA2
GO_Biological_Process_2023	Response To Axon Injury (GO:0048678)	5/18	0.0427547857703603	0.9984514092623276	0	0	3.0648391106200803	9.6612130778604	P2RX4;TYROBP;FLRT3;RTN4RL1;MAPK8IP3
GO_Biological_Process_2023	Response To Cholesterol (GO:0070723)	5/18	0.0427547857703603	0.9984514092623276	0	0	3.0648391106200803	9.6612130778604	OSBPL7;MYL1;CYP7A1;TGFBR1;LRP6
GO_Biological_Process_2023	Positive Regulation Of Cell Communication (GO:0010647)	7/30	0.043540328051343	0.9984514092623276	0	0	2.426032266885425	7.603349339443069	EDN3;KCTD13;GRIK2;PTPN23;CARTPT;TNF;WLS
GO_Biological_Process_2023	Gliogenesis (GO:0042063)	6/24	0.0442564844552811	0.9984514092623276	0	0	2.656638227810208	8.282742805962354	GCM1;TGFB2;AZU1;HAPLN3;HAPLN1;HAPLN2
GO_Biological_Process_2023	Regulation Of Neuroblast Proliferation (GO:1902692)	6/24	0.0442564844552811	0.9984514092623276	0	0	2.656638227810208	8.282742805962354	SIX3;CTNNB1;HAPLN3;ZNF335;HAPLN1;HAPLN2
GO_Biological_Process_2023	Chemical Synaptic Transmission (GO:0007268)	40/273	0.0443439178479333	0.9984514092623276	0	0	1.3726077315844991	4.276743332865216	GABRB3;NAPA;GRIA2;DHX8;SLC1A1;GRIK3;NRXN2;GRIK1;SLC1A4;GRIK2;DBH;GABARAP;CDH8;LRP6;GPR176;CHRNE;KCNMB4;SLC17A6;ERC1;BSN;ERC2;PPFIA3;GRIA3;GABBR2;SLC12A5;SLC32A1;MINK1;HTR3A;PCDHB11;PCDHB10;SLC6A9;TH;MTNR1B;SYT10;PCDHB6;CRH;PCDHB5;ZACN;APBA3;SCN2B
GO_Biological_Process_2023	Neurotransmitter Secretion (GO:0007269)	9/43	0.0450088618086395	0.9984514092623276	0	0	2.1106247355057133	6.544827545540386	RPH3A;RAB3A;SLC32A1;SYT10;NRXN2;OTOF;DOC2B;PPFIA3;STX1A
GO_Biological_Process_2023	RNA Stabilization (GO:0043489)	8/37	0.0482033922774542	0.9984514092623276	0	0	2.1992096086788067	6.668720214584397	RBM38;EIF4ENIF1;TAF15;FUS;THRAP3;E2F1;CIRBP;NRDE2
GO_Biological_Process_2023	Positive Regulation Of Signaling (GO:0023056)	8/37	0.0482033922774542	0.9984514092623276	0	0	2.1992096086788067	6.668720214584397	EDN3;KCTD13;ECE1;GRIK2;PTPN23;TNF;BVES;WLS
GO_Biological_Process_2023	Cytoplasmic Sequestering Of Protein (GO:0051220)	4/13	0.0485377309450971	0.9984514092623276	0	0	3.5408005582971938	10.712386963685187	NFKBIA;PKD1;MDFI;GET4
GO_Biological_Process_2023	Cytoplasmic Sequestering Of Transcription Factor (GO:0042994)	4/13	0.0485377309450971	0.9984514092623276	0	0	3.5408005582971938	10.712386963685187	NFKBIA;PKD1;MDFI;NFKBIB
GO_Biological_Process_2023	Heparan Sulfate Proteoglycan Metabolic Process (GO:0030201)	4/13	0.0485377309450971	0.9984514092623276	0	0	3.5408005582971938	10.712386963685187	HS3ST3B1;NDST2;HS3ST3A1;HS3ST4
GO_Biological_Process_2023	Intracellular Potassium Ion Homeostasis (GO:0030007)	4/13	0.0485377309450971	0.9984514092623276	0	0	3.5408005582971938	10.712386963685187	FXYD2;KCNMA1;ATP1A3;ATP1A1
GO_Biological_Process_2023	Secondary Palate Development (GO:0062009)	4/13	0.0485377309450971	0.9984514092623276	0	0	3.5408005582971938	10.712386963685187	TGFB2;WNT3A;WNT8A;LRRC32
GO_Biological_Process_2023	Spliceosomal tri-snRNP Complex Assembly (GO:0000244)	4/13	0.0485377309450971	0.9984514092623276	0	0	3.5408005582971938	10.712386963685187	TSSC4;PRPF6;USP4;CD2BP2
GO_Biological_Process_2023	Cell-Cell Junction Assembly (GO:0007043)	13/71	0.0491190417274942	0.9984514092623276	0	0	1.787954333643989	5.3880155894476855	WDR1;CTNND2;RHOC;CDH8;RHOA;CDH10;GJB6;CDH12;PKP2;CTNNB1;DCHS1;MPDZ;CDH18
GO_Biological_Process_2023	Kidney Development (GO:0001822)	13/71	0.0491190417274942	0.9984514092623276	0	0	1.787954333643989	5.3880155894476855	OSR2;TGFB2;CYP4A11;PCSK9;HNF1B;PROX1;GDF6;PKD1;TGFBR1;AGT;SIX2;LHX1;HAS2
GO_Biological_Process_2023	Adult Heart Development (GO:0007512)	3/8	0.0505848681949055	0.9984514092623276	0	0	4.779013452914798	14.261067401917348	TCAP;NKX2-5;MEF2D
GO_Biological_Process_2023	Dehydroascorbic Acid Transport (GO:0070837)	3/8	0.0505848681949055	0.9984514092623276	0	0	4.779013452914798	14.261067401917348	SLC2A1;SLC2A4;SLC2A8
GO_Biological_Process_2023	Negative Regulation Of Lipase Activity (GO:0060192)	3/8	0.0505848681949055	0.9984514092623276	0	0	4.779013452914798	14.261067401917348	APOA2;APOC3;PLIN5
GO_Biological_Process_2023	Negative Regulation Of Retrograde Protein Transport, ER To Cytosol (GO:1904153)	3/8	0.0505848681949055	0.9984514092623276	0	0	4.779013452914798	14.261067401917348	OS9;YOD1;UBE2J1
GO_Biological_Process_2023	Positive Regulation Of Calcium Ion-Dependent Exocytosis (GO:0045956)	3/8	0.0505848681949055	0.9984514092623276	0	0	4.779013452914798	14.261067401917348	KCNB1;SYT10;STX1A
GO_Biological_Process_2023	Positive Regulation Of Early Endosome To Late Endosome Transport (GO:2000643)	3/8	0.0505848681949055	0.9984514092623276	0	0	4.779013452914798	14.261067401917348	VPS11;PTPN23;EZR
GO_Biological_Process_2023	Regulation Of Cell Killing (GO:0031341)	3/8	0.0505848681949055	0.9984514092623276	0	0	4.779013452914798	14.261067401917348	MAPK8;TGFB2;ICAM1
GO_Biological_Process_2023	Regulation Of Intrinsic Apoptotic Signaling Pathway By P53 Class Mediator (GO:1902253)	3/8	0.0505848681949055	0.9984514092623276	0	0	4.779013452914798	14.261067401917348	EIF5A;UBB;MDM2
GO_Biological_Process_2023	Regulation Of Morphogenesis Of An Epithelium (GO:1905330)	3/8	0.0505848681949055	0.9984514092623276	0	0	4.779013452914798	14.261067401917348	SIX2;MMRN2;FGF1
GO_Biological_Process_2023	Regulation Of Urine Volume (GO:0035809)	3/8	0.0505848681949055	0.9984514092623276	0	0	4.779013452914798	14.261067401917348	NPR3;HAS2;INPP5K
GO_Biological_Process_2023	Response To Vitamin (GO:0033273)	3/8	0.0505848681949055	0.9984514092623276	0	0	4.779013452914798	14.261067401917348	CDKN2D;CYP24A1;HLCS
GO_Biological_Process_2023	Cellular Response To cAMP (GO:0071320)	7/31	0.0510205453562729	0.9984514092623276	0	0	2.3248165618448637	6.917554164461923	IGFBP5;RAPGEF1;INPP5K;EZR;CFTR;HCN2;ZFP36L1
GO_Biological_Process_2023	Response To Unfolded Protein (GO:0006986)	9/44	0.0511969502297402	0.9984514092623276	0	0	2.050205549845838	6.093365304421878	DNAJB2;DNAJB5;HSPA4;HSPA4L;HSF1;HSPB1;BAK1;OPTN;HERPUD1
GO_Biological_Process_2023	Cardiac Epithelial To Mesenchymal Transition (GO:0060317)	5/19	0.0528643842481944	0.9984514092623276	0	0	2.845761733777892	8.366611872121126	TGFB2;SNAI1;HAS2;SPRY1;TGFBR1
GO_Biological_Process_2023	Establishment Of Epithelial Cell Polarity (GO:0090162)	5/19	0.0528643842481944	0.9984514092623276	0	0	2.845761733777892	8.366611872121126	CYTH3;SLC9A3R1;EZR;RHOA;SIPA1
GO_Biological_Process_2023	Regulation Of Neuron Differentiation (GO:0045664)	14/79	0.0535580908618095	0.9984514092623276	0	0	1.7182237321038585	5.02922093873548	CASZ1;BDNF;ZC4H2;MMD2;ADRA2C;NGF;RHOA;PCP4;SIX3;NRCAM;CNTN4;NKX2-5;HES5;CDK5R1
GO_Biological_Process_2023	Renal System Development (GO:0072001)	11/58	0.0539295453235366	0.9984514092623276	0	0	1.866441963345271	5.450153876703821	TGFB2;SIX2;LHX1;CYP4A11;PCSK9;HAS2;HNF1B;PROX1;PKD1;TGFBR1;AGT
GO_Biological_Process_2023	Autophagosome Assembly (GO:0000045)	12/65	0.0542312044818266	0.9984514092623276	0	0	1.805815840221556	5.263048113355495	NSFL1C;GABARAPL1;MAP1LC3A;ATG9A;TP53INP1;TOM1;MAP1LC3B2;ATG2A;ARFIP2;WIPI2;EMC6;GABARAP
GO_Biological_Process_2023	Response To cAMP (GO:0051591)	8/38	0.0553191539606337	0.9984514092623276	0	0	2.1257827715355804	6.15336747866176	IGFBP5;DGKQ;RAPGEF1;INPP5K;EZR;CFTR;HCN2;ZFP36L1
GO_Biological_Process_2023	NIK/NF-kappaB Signaling (GO:0038061)	7/32	0.0592620552113037	0.9984514092623276	0	0	2.231698113207547	6.306301409907028	NFKBIA;CHI3L1;TRAF2;MAP3K14;RELA;RELB;NFKB2
GO_Biological_Process_2023	Cell Junction Assembly (GO:0034329)	16/95	0.0609511991333088	0.9984514092623276	0	0	1.6158681762902314	4.52068490591869	BDNF;CTNND2;NRXN2;PCDHB11;PCDHB10;CDH8;RHOA;FLRT3;CDH10;CDH12;PKP2;PCDHB6;PCDHB5;NRCAM;DCHS1;CDH18
GO_Biological_Process_2023	Cellular Response To Growth Factor Stimulus (GO:0071363)	24/155	0.0611512474079973	0.9984514092623276	0	0	1.462663151092512	4.087273248921203	WWOX;WNT10A;HDAC1;STMN2;HTRA2;HSPB1;CIB1;ACVR2B;TGFBR1;RELA;ZFP36L1;DLL4;IBSP;HYAL1;CCL5;HAS1;MAPKAPK2;RAPGEF1;INPP5K;HAS2;CTNNB1;VSTM2A;WNT2;EMD
GO_Biological_Process_2023	L-glutamate Transmembrane Transport (GO:0015813)	4/14	0.0621317912852156	0.9984514092623276	0	0	3.186541049798116	8.853796289774472	PRAF2;SLC1A1;SLC1A4;SLC25A22
GO_Biological_Process_2023	Endoderm Development (GO:0007492)	4/14	0.0621317912852156	0.9984514092623276	0	0	3.186541049798116	8.853796289774472	DUSP5;LHX1;TBX20;HOXC11
GO_Biological_Process_2023	Formation Of Cytoplasmic Translation Initiation Complex (GO:0001732)	4/14	0.0621317912852156	0.9984514092623276	0	0	3.186541049798116	8.853796289774472	EIF3L;EIF3I;EIF3G;EIF3D
GO_Biological_Process_2023	Microvillus Assembly (GO:0030033)	4/14	0.0621317912852156	0.9984514092623276	0	0	3.186541049798116	8.853796289774472	RAP2C;SLC9A3R1;MINK1;EZR
GO_Biological_Process_2023	Pancreas Development (GO:0031016)	4/14	0.0621317912852156	0.9984514092623276	0	0	3.186541049798116	8.853796289774472	TCF7L2;ZIC3;PROX1;ISL1
GO_Biological_Process_2023	Pathway-Restricted SMAD Protein Phosphorylation (GO:0060389)	4/14	0.0621317912852156	0.9984514092623276	0	0	3.186541049798116	8.853796289774472	TGFB2;GDF6;AMH;TGFBR1
GO_Biological_Process_2023	Protein Transport To Vacuole Involved In Ubiquitin-Dependent Protein Catabolic Process Via The Multivesicular Body Sorting Pathway (GO:0043328)	4/14	0.0621317912852156	0.9984514092623276	0	0	3.186541049798116	8.853796289774472	VPS37D;UBAP1;PTPN23;VPS37B
GO_Biological_Process_2023	Synaptic Vesicle Membrane Organization (GO:0048499)	4/14	0.0621317912852156	0.9984514092623276	0	0	3.186541049798116	8.853796289774472	SYNGR1;SYP;STX2;STX1A
GO_Biological_Process_2023	Synaptonemal Complex Assembly (GO:0007130)	4/14	0.0621317912852156	0.9984514092623276	0	0	3.186541049798116	8.853796289774472	SYCE3;SYCP1;TEX15;C1ORF146
GO_Biological_Process_2023	Synaptonemal Complex Organization (GO:0070193)	4/14	0.0621317912852156	0.9984514092623276	0	0	3.186541049798116	8.853796289774472	SYCE3;SYCP1;TEX15;C1ORF146
GO_Biological_Process_2023	L-amino Acid Transport (GO:0015807)	6/26	0.062558887416793	0.9984514092623276	0	0	2.39070498428379	6.626190219068398	SLC7A5;SLC32A1;SLC6A9;SLC1A1;SLC17A6;SLC1A4
GO_Biological_Process_2023	Calcium-Ion Regulated Exocytosis (GO:0017156)	6/26	0.062558887416793	0.9984514092623276	0	0	2.39070498428379	6.626190219068398	RAB3A;SYT11;SYT10;DOC2B;SYT13;SYT6
GO_Biological_Process_2023	Negative Regulation Of Interleukin-1 Beta Production (GO:0032691)	6/26	0.062558887416793	0.9984514092623276	0	0	2.39070498428379	6.626190219068398	NLRP7;ELF4;ZC3H12A;CARD18;PYDC1;FFAR1
GO_Biological_Process_2023	Negative Regulation Of Lipid Metabolic Process (GO:0045833)	6/26	0.062558887416793	0.9984514092623276	0	0	2.39070498428379	6.626190219068398	SLC22A13;ASXL3;APOA2;APOC3;TNF;CIDEC
GO_Biological_Process_2023	Response To Glucocorticoid (GO:0051384)	6/26	0.062558887416793	0.9984514092623276	0	0	2.39070498428379	6.626190219068398	IL1RN;BCL2L11;TNF;ISL1;ZFP36L1;SSTR5
GO_Biological_Process_2023	Negative Regulation Of miRNA Transcription (GO:1902894)	5/20	0.0642419920687067	0.9984514092623276	0	0	2.655894673847995	7.290691688669534	NCOR2;RARA;ESR1;RELA;NFATC4
GO_Biological_Process_2023	Response To Fibroblast Growth Factor (GO:0071774)	5/20	0.0642419920687067	0.9984514092623276	0	0	2.655894673847995	7.290691688669534	DLL4;HYAL1;CCL5;ELK1;ZFP36L1
GO_Biological_Process_2023	Negative Regulation Of Cellular Metabolic Process (GO:0031324)	9/46	0.0651797418659301	0.9984514092623276	0	0	1.9391648843087692	5.295096365469598	SLC22A13;FZR1;TERT;ACTN3;AMH;MT3;FBP1;CIDEC;PLIN5
GO_Biological_Process_2023	Positive Regulation Of Peptide Hormone Secretion (GO:0090277)	9/46	0.0651797418659301	0.9984514092623276	0	0	1.9391648843087692	5.295096365469598	BLK;TCF7L2;BAD;CRH;LRRC8A;DOC2B;TRH;FFAR1;ISL1
GO_Biological_Process_2023	Extrinsic Apoptotic Signaling Pathway (GO:0097191)	12/67	0.0658096473071473	0.9984514092623276	0	0	1.7399533379722485	4.734393607414104	TGFB2;SIVA1;DIABLO;BAD;CD70;CIB1;BAK1;NGF;TNF;GABARAP;DEDD;RNF41
GO_Biological_Process_2023	Skeletal System Development (GO:0001501)	23/149	0.0675377741077849	0.9984514092623276	0	0	1.457096171802054	3.926973587883422	WWOX;TGFB2;SLC10A7;MYOC;DLX6;NPR3;SHOX2;LECT2;HOXA13;PKD1;TGFBR1;PAX1;DLL3;KIAA1217;COL1A1;EVC;OPTC;HYAL1;ALX4;CHI3L1;INHA;PITX1;HES5
GO_Biological_Process_2023	Negative Regulation Of Blood Vessel Endothelial Cell Migration (GO:0043537)	7/33	0.0682746853906017	0.9984514092623276	0	0	2.1457426221577167	5.759637149496928	DLL4;ANGPT2;TBXA2R;MMRN2;MEOX2;TNF;RHOA
GO_Biological_Process_2023	Regulation Of Protein Kinase Activity (GO:0045859)	19/119	0.0690885700546332	0.9984514092623276	0	0	1.5161382113821138	4.0516761672898784	TSPYL2;XRCC6;TSC2;HSPB1;MMD2;CARTPT;AZU1;CAMKK1;PPM1F;LRP6;RAP2C;SLC9A3R1;TRAF4;CAMK2N2;AKT1S1;INPP5K;PYDC1;SNX9;CACUL1
GO_Biological_Process_2023	Wnt Signaling Pathway Involved In Midbrain Dopaminergic Neuron Differentiation (GO:1904953)	3/9	0.0697304676279478	0.9984514092623276	0	0	3.982286995515695	10.6052999061587	WNT3A;WNT2;LRP6
GO_Biological_Process_2023	Cell Differentiation In Spinal Cord (GO:0021515)	3/9	0.0697304676279478	0.9984514092623276	0	0	3.982286995515695	10.6052999061587	LHX1;ZC4H2;ISL1
GO_Biological_Process_2023	Glycerolipid Metabolic Process (GO:0046486)	3/9	0.0697304676279478	0.9984514092623276	0	0	3.982286995515695	10.6052999061587	DGKB;DGKQ;DGKZ
GO_Biological_Process_2023	Lipid Phosphorylation (GO:0046834)	3/9	0.0697304676279478	0.9984514092623276	0	0	3.982286995515695	10.6052999061587	DGKB;DGKQ;DGKZ
GO_Biological_Process_2023	Mitochondrial RNA Processing (GO:0000963)	3/9	0.0697304676279478	0.9984514092623276	0	0	3.982286995515695	10.6052999061587	PNPT1;FASTK;TBRG4
GO_Biological_Process_2023	Negative Regulation Of Protein Exit From Endoplasmic Reticulum (GO:0070862)	3/9	0.0697304676279478	0.9984514092623276	0	0	3.982286995515695	10.6052999061587	OS9;YOD1;UBE2J1
GO_Biological_Process_2023	Positive Regulation Of Cardiocyte Differentiation (GO:1905209)	3/9	0.0697304676279478	0.9984514092623276	0	0	3.982286995515695	10.6052999061587	TGFB2;WNT3A;NKX2-5
GO_Biological_Process_2023	Positive Regulation Of Lipase Activity (GO:0060193)	3/9	0.0697304676279478	0.9984514092623276	0	0	3.982286995515695	10.6052999061587	RHOC;RHOA;PLIN5
GO_Biological_Process_2023	Positive Regulation Of Protein Kinase A Signaling (GO:0010739)	3/9	0.0697304676279478	0.9984514092623276	0	0	3.982286995515695	10.6052999061587	MC1R;IAPP;AMH
GO_Biological_Process_2023	Regulation Of Bile Acid Biosynthetic Process (GO:0070857)	3/9	0.0697304676279478	0.9984514092623276	0	0	3.982286995515695	10.6052999061587	FGF19;PROX1;CYP7A1
GO_Biological_Process_2023	Notch Signaling Pathway (GO:0007219)	8/40	0.0714622876613223	0.9984514092623276	0	0	1.9926966292134831	5.257900259824793	DLL4;NOTCH3;TRAF7;CRTC1;SNAI1;DTX4;HES5;DLL3
GO_Biological_Process_2023	Cell Surface Receptor Signaling Pathway Involved In Cell-Cell Signaling (GO:1905114)	6/27	0.0731534032188189	0.9984514092623276	0	0	2.276733594201039	5.954106020137505	NXN;RAC3;STRN;FERMT2;LRP6;WLS
GO_Biological_Process_2023	Dorsal/Ventral Pattern Formation (GO:0009953)	6/27	0.0731534032188189	0.9984514092623276	0	0	2.276733594201039	5.954106020137505	LHX1;SIX3;TBX20;TLL2;CER1;MDFI
GO_Biological_Process_2023	Negative Regulation Of Neurogenesis (GO:0050768)	6/27	0.0731534032188189	0.9984514092623276	0	0	2.276733594201039	5.954106020137505	GDI1;DPYSL5;WNT3A;MBD1;HOOK3;TNF
GO_Biological_Process_2023	Regulation Of Extrinsic Apoptotic Signaling Pathway In Absence Of Ligand (GO:2001239)	6/27	0.0731534032188189	0.9984514092623276	0	0	2.276733594201039	5.954106020137505	CSF2;TERT;EYA1;UNC5B;HTRA2;TNF
GO_Biological_Process_2023	RNA Splicing (GO:0008380)	16/98	0.0765640597471962	0.9984514092623276	0	0	1.5564870127726989	3.999591841129674	DHX8;FUS;WDR83;U2AF1;USP39;LSM4;PPP1R9B;PRPF4;RNF113A;PRPF6;RRAGC;PPP2R1A;NOVA1;SNRNP48;NRDE2;SLU7
GO_Biological_Process_2023	Aminoglycan Biosynthetic Process (GO:0006023)	5/21	0.0768780884297295	0.9984514092623276	0	0	2.489760996409336	6.387567431698707	HS3ST3B1;HS3ST3A1;B3GAT3;HAS1;B3GNT2
GO_Biological_Process_2023	Cellular Response To Nerve Growth Factor Stimulus (GO:1990090)	5/21	0.0768780884297295	0.9984514092623276	0	0	2.489760996409336	6.387567431698707	BDNF;STMN2;RAPGEF1;CIB1;NGF
GO_Biological_Process_2023	Negative Regulation Of miRNA Metabolic Process (GO:2000629)	5/21	0.0768780884297295	0.9984514092623276	0	0	2.489760996409336	6.387567431698707	NCOR2;RARA;ESR1;RELA;NFATC4
GO_Biological_Process_2023	Positive Regulation Of Signal Transduction By P53 Class Mediator (GO:1901798)	5/21	0.0768780884297295	0.9984514092623276	0	0	2.489760996409336	6.387567431698707	EIF5A;HEXIM1;UBB;RPS20;HIC1
GO_Biological_Process_2023	Regulation Of Lipid Storage (GO:0010883)	5/21	0.0768780884297295	0.9984514092623276	0	0	2.489760996409336	6.387567431698707	NFKBIA;ZC3H12A;VSTM2A;TNF;PLIN5
GO_Biological_Process_2023	Cellular Response To Corticosteroid Stimulus (GO:0071384)	4/15	0.07750372262188	0.9984514092623276	0	0	2.896692361026143	7.408085945984107	BCL2L11;ISL1;SSTR5;ZFP36L1
GO_Biological_Process_2023	Cellular Response To Sterol (GO:0036315)	4/15	0.07750372262188	0.9984514092623276	0	0	2.896692361026143	7.408085945984107	OSBPL7;MYL1;CYP7A1;LRP6
GO_Biological_Process_2023	Neurotrophin Signaling Pathway (GO:0038179)	4/15	0.07750372262188	0.9984514092623276	0	0	2.896692361026143	7.408085945984107	ZFYVE27;BDNF;RAPGEF1;NGF
GO_Biological_Process_2023	Polyol Biosynthetic Process (GO:0046173)	4/15	0.07750372262188	0.9984514092623276	0	0	2.896692361026143	7.408085945984107	ITPKB;ITPKC;IP6K1;IP6K3
GO_Biological_Process_2023	Regulation Of Activin Receptor Signaling Pathway (GO:0032925)	4/15	0.07750372262188	0.9984514092623276	0	0	2.896692361026143	7.408085945984107	IGSF1;LEMD3;ACVR2B;CER1
GO_Biological_Process_2023	Regulation Of mRNA Metabolic Process (GO:1903311)	4/15	0.07750372262188	0.9984514092623276	0	0	2.896692361026143	7.408085945984107	SRPK3;SAFB2;SAFB;SUPT6H
GO_Biological_Process_2023	Embryonic Limb Morphogenesis (GO:0030326)	7/34	0.0780620805213528	0.9984514092623276	0	0	2.0661542045189845	5.269211546753212	OSR2;TGFB2;HDAC1;CTNNB1;ECE1;ZNF358;GLI3
GO_Biological_Process_2023	Regulation Of Blood Circulation (GO:1903522)	7/34	0.0780620805213528	0.9984514092623276	0	0	2.0661542045189845	5.269211546753212	CYP2J2;DMPK;TH;FXYD1;KCNMB4;ECE1;AGT
GO_Biological_Process_2023	Regulation Of Heart Contraction (GO:0008016)	12/69	0.0788953051028088	0.9984514092623276	0	0	1.6787127657053484	4.263315272855143	CYP2J2;SPTBN4;TGFB2;P2RX4;DMPK;TH;FXYD1;ANK2;CALM3;NKX2-5;CORIN;AGT
GO_Biological_Process_2023	Cellular Response To Fibroblast Growth Factor Stimulus (GO:0044344)	10/55	0.0811639714300916	0.9984514092623276	0	0	1.7715799470185436	4.448940077828801	DLL4;FGF16;HYAL1;FLRT3;CCL5;FGF19;FGF20;FGF1;FGF23;ZFP36L1
GO_Biological_Process_2023	Regulation Of DNA Binding (GO:0051101)	9/48	0.0813558945528254	0.9984514092623276	0	0	1.839513004980631	4.615194626842989	NFKBIA;MAPK8;SUMO1;ZC4H2;CEBPG;E2F1;NGF;ZBTB7A;MDFI
GO_Biological_Process_2023	Transcription By RNA Polymerase II (GO:0006366)	28/192	0.0848800907309975	0.9984514092623276	0	0	1.3629887727448704	3.361833228358394	GCM1;FOXE3;SETD2;ELOF1;CCNH;MAZ;PMF1;SUPT6H;MNT;POLR2A;SNAPC2;RPRD1B;POLR2G;POLR2I;POLR2J;ADRM1;TAF11;PAX5;GTF2F1;SUPT5H;ELL2;MED26;PAX1;CDK9;LHX1;NFIC;RARA;ATF4
GO_Biological_Process_2023	Liver Development (GO:0001889)	7/35	0.0886217581748169	0.9984514092623276	0	0	1.9922506738544472	4.827976202333972	PRKCSH;ZIC3;CEBPG;PCSK9;LSR;PROX1;GFER
GO_Biological_Process_2023	Regulation Of mRNA Processing (GO:0050684)	7/35	0.0886217581748169	0.9984514092623276	0	0	1.9922506738544472	4.827976202333972	CDK9;SRPK3;CDK11A;SAFB2;SAFB;SUPT6H;ZFP36L1
GO_Biological_Process_2023	Regulation Of Sodium Ion Transport (GO:0002028)	7/35	0.0886217581748169	0.9984514092623276	0	0	1.9922506738544472	4.827976202333972	SPTBN4;NKAIN4;P2RX4;PKP2;ATP1A1;NKX2-5;SNTA1
GO_Biological_Process_2023	Cardiac Ventricle Morphogenesis (GO:0003208)	8/42	0.090186324249065	0.9984514092623276	0	0	1.8752676801057504	4.51166427917388	DLL4;TGFB2;SFRP2;TBX20;HAND1;PKP2;PROX1;ISL1
GO_Biological_Process_2023	Cellular Response To Amino Acid Starvation (GO:0034198)	8/42	0.090186324249065	0.9984514092623276	0	0	1.8752676801057504	4.51166427917388	MAPK8;SZT2;SESN3;RRAGC;SESN2;TFEB;MAPK3;ATF4
GO_Biological_Process_2023	Modulation By Host Of Symbiont Process (GO:0051851)	8/42	0.090186324249065	0.9984514092623276	0	0	1.8752676801057504	4.51166427917388	CDK9;SAP30BP;SNW1;HDAC1;CCL5;TAF11;INPP5K;RAB5A
GO_Biological_Process_2023	Cytoskeleton-Dependent Intracellular Transport (GO:0030705)	5/22	0.0907466847604061	0.9984514092623276	0	0	2.3431724574928716	5.622871904470751	CCDC88B;F8A1;TUBB2A;MAP6;HOOK3
GO_Biological_Process_2023	Hexose Transmembrane Transport (GO:0008645)	5/22	0.0907466847604061	0.9984514092623276	0	0	2.3431724574928716	5.622871904470751	SLC5A9;SLC2A12;SLC2A1;SLC2A4;SLC2A8
GO_Biological_Process_2023	Natural Killer Cell Mediated Immunity (GO:0002228)	5/22	0.0907466847604061	0.9984514092623276	0	0	2.3431724574928716	5.622871904470751	TUBB2A;CEBPG;NKG7;PLEKHM2;TUBB4B
GO_Biological_Process_2023	Negative Regulation Of Extrinsic Apoptotic Signaling Pathway In Absence Of Ligand (GO:2001240)	5/22	0.0907466847604061	0.9984514092623276	0	0	2.3431724574928716	5.622871904470751	CSF2;EYA1;TERT;UNC5B;TNF
GO_Biological_Process_2023	Negative Regulation Of Signal Transduction In Absence Of Ligand (GO:1901099)	5/22	0.0907466847604061	0.9984514092623276	0	0	2.3431724574928716	5.622871904470751	CSF2;EYA1;TERT;UNC5B;TNF
GO_Biological_Process_2023	Regulation Of Dopamine Secretion (GO:0014059)	5/22	0.0907466847604061	0.9984514092623276	0	0	2.3431724574928716	5.622871904470751	SYT11;SYT10;FGF20;SYT13;SYT6
GO_Biological_Process_2023	Establishment Of Epithelial Cell Apical/Basal Polarity (GO:0045198)	3/10	0.09160035425698	0.9984514092623276	0	0	3.41319666880205	8.158632738792656	SLC9A3R1;EZR;RHOA
GO_Biological_Process_2023	Heparan Sulfate Proteoglycan Biosynthetic Process, Enzymatic Modification (GO:0015015)	3/10	0.09160035425698	0.9984514092623276	0	0	3.41319666880205	8.158632738792656	HS3ST3B1;NDST2;HS3ST3A1
GO_Biological_Process_2023	Maintenance Of Synapse Structure (GO:0099558)	3/10	0.09160035425698	0.9984514092623276	0	0	3.41319666880205	8.158632738792656	RAB3A;ERC1;ERC2
GO_Biological_Process_2023	Microtubule Anchoring At Centrosome (GO:0034454)	3/10	0.09160035425698	0.9984514092623276	0	0	3.41319666880205	8.158632738792656	MAP1S;MBD1;HOOK3
GO_Biological_Process_2023	Midbrain Dopaminergic Neuron Differentiation (GO:1904948)	3/10	0.09160035425698	0.9984514092623276	0	0	3.41319666880205	8.158632738792656	WNT3A;WNT2;LRP6
GO_Biological_Process_2023	Muscle Filament Sliding (GO:0030049)	3/10	0.09160035425698	0.9984514092623276	0	0	3.41319666880205	8.158632738792656	MYL1;MYL6B;MYH4
GO_Biological_Process_2023	Negative Regulation Of Steroid Biosynthetic Process (GO:0010894)	3/10	0.09160035425698	0.9984514092623276	0	0	3.41319666880205	8.158632738792656	FGF19;SNAI1;PROX1
GO_Biological_Process_2023	Positive Regulation Of Lipid Localization (GO:1905954)	3/10	0.09160035425698	0.9984514092623276	0	0	3.41319666880205	8.158632738792656	ZC3H12A;VSTM2A;PLIN5
GO_Biological_Process_2023	Regulation Of Inclusion Body Assembly (GO:0090083)	3/10	0.09160035425698	0.9984514092623276	0	0	3.41319666880205	8.158632738792656	DNAJB2;DNAJB6;SNCAIP
GO_Biological_Process_2023	Regulation Of Long-Term Neuronal Synaptic Plasticity (GO:0048169)	3/10	0.09160035425698	0.9984514092623276	0	0	3.41319666880205	8.158632738792656	SYNGR1;SYP;RAB5A
GO_Biological_Process_2023	Negative Regulation Of Cellular Response To Growth Factor Stimulus (GO:0090288)	12/71	0.0935171631652617	0.9984514092623276	0	0	1.6216240966429842	3.842617156082059	HGS;UBE2D3;CAPN5;MMRN2;VWC2L;SPRY1;LEMD3;SMAD6;CER1;AGT;DAND5;TRIM33
GO_Biological_Process_2023	Mesonephric Tubule Development (GO:0072164)	4/16	0.0945755330111845	0.9984514092623276	0	0	2.655151787049499	6.261794402781611	LHX1;NPNT;PKD1;CER1
GO_Biological_Process_2023	Negative Regulation Of Cytokine Production Involved In Immune Response (GO:0002719)	4/16	0.0945755330111845	0.9984514092623276	0	0	2.655151787049499	6.261794402781611	TGFB2;APOA2;TNF;JAK3
GO_Biological_Process_2023	Nuclear Chromosome Segregation (GO:0098813)	4/16	0.0945755330111845	0.9984514092623276	0	0	2.655151787049499	6.261794402781611	MAP1S;INCENP;KIF22;GEM
GO_Biological_Process_2023	Pharyngeal System Development (GO:0060037)	4/16	0.0945755330111845	0.9984514092623276	0	0	2.655151787049499	6.261794402781611	TGFB2;NKX2-5;ISL1;TGFBR1
GO_Biological_Process_2023	Positive Regulation Of Smooth Muscle Cell Migration (GO:0014911)	4/16	0.0945755330111845	0.9984514092623276	0	0	2.655151787049499	6.261794402781611	NR4A3;IGFBP5;MDK;CCL5
GO_Biological_Process_2023	Regulation Of Triglyceride Biosynthetic Process (GO:0010866)	4/16	0.0945755330111845	0.9984514092623276	0	0	2.655151787049499	6.261794402781611	CTDNEP1;CNEP1R1;FITM2;PLIN5
GO_Biological_Process_2023	Response To UV-B (GO:0010224)	4/16	0.0945755330111845	0.9984514092623276	0	0	2.655151787049499	6.261794402781611	MFAP4;HYAL1;RELA;IVL
GO_Biological_Process_2023	Positive Regulation Of Macroautophagy (GO:0016239)	11/64	0.0959959640314708	0.9984514092623276	0	0	1.654586213338315	3.87743862172236	GPSM1;LRSAM1;SESN3;SESN2;TOM1;ATG2A;TSC2;IKBKG;AMBRA1;SUPT5H;OPTN
GO_Biological_Process_2023	Lipid Droplet Organization (GO:0034389)	6/29	0.0972018017403313	0.9984514092623276	0	0	2.0785224810136467	4.844965298462171	PLIN3;FITM2;PLIN2;CIDEC;PLIN5;PNPLA2
GO_Biological_Process_2023	Negative Regulation Of Cellular Component Organization (GO:0051129)	13/79	0.0981741558193994	0.9984514092623276	0	0	1.5705227955227956	3.645202690168944	LRSAM1;APOA2;TMC8;APOC3;TFIP11;TNF;ISL1;DNAJB2;DNAJB6;SYT11;HSF1;IAPP;EPHA3
GO_Biological_Process_2023	Muscle Contraction (GO:0006936)	15/94	0.0982875038634719	0.9984514092623276	0	0	1.5141934232002832	3.5127143053204675	MYLK2;SMPX;TACR2;MYL6B;LMOD2;GNAO1;MYH1;MYL1;GALR2;CHRNE;FXYD1;ALDOA;MYH4;EMD;SNTA1
GO_Biological_Process_2023	Axonemal Central Apparatus Assembly (GO:1904158)	2/5	0.0990607451123605	0.9984514092623276	0	0	5.308232481697296	12.272750438160047	HYDIN;RSPH9
GO_Biological_Process_2023	Cellular Response To Granulocyte Macrophage Colony-Stimulating Factor Stimulus (GO:0097011)	2/5	0.0990607451123605	0.9984514092623276	0	0	5.308232481697296	12.272750438160047	CSF2;PDE1B
GO_Biological_Process_2023	Double-Strand Break Repair Via Classical Nonhomologous End Joining (GO:0097680)	2/5	0.0990607451123605	0.9984514092623276	0	0	5.308232481697296	12.272750438160047	XRCC6;ZBTB7A
GO_Biological_Process_2023	Establishment Of Mitochondrion Localization, Microtubule-Mediated (GO:0034643)	2/5	0.0990607451123605	0.9984514092623276	0	0	5.308232481697296	12.272750438160047	UBB;MAP1S
GO_Biological_Process_2023	Establishment Of Protein Localization To Telomere (GO:0070200)	2/5	0.0990607451123605	0.9984514092623276	0	0	5.308232481697296	12.272750438160047	TERT;ZNF827
GO_Biological_Process_2023	Female Gonad Development (GO:0008585)	2/5	0.0990607451123605	0.9984514092623276	0	0	5.308232481697296	12.272750438160047	ZFP42;NR2F2
GO_Biological_Process_2023	Interleukin-4-Mediated Signaling Pathway (GO:0035771)	2/5	0.0990607451123605	0.9984514092623276	0	0	5.308232481697296	12.272750438160047	IL4R;JAK3
GO_Biological_Process_2023	Lipoprotein Metabolic Process (GO:0042157)	2/5	0.0990607451123605	0.9984514092623276	0	0	5.308232481697296	12.272750438160047	NPC1L1;OLR1
GO_Biological_Process_2023	mRNA 3'-Splice Site Recognition (GO:0000389)	2/5	0.0990607451123605	0.9984514092623276	0	0	5.308232481697296	12.272750438160047	SF3A2;SLU7
GO_Biological_Process_2023	Negative Regulation Of Cardiac Muscle Cell Apoptotic Process (GO:0010667)	2/5	0.0990607451123605	0.9984514092623276	0	0	5.308232481697296	12.272750438160047	MDK;NKX2-5
GO_Biological_Process_2023	Negative Regulation Of Cellular Extravasation (GO:0002692)	2/5	0.0990607451123605	0.9984514092623276	0	0	5.308232481697296	12.272750438160047	CCL25;ENC1
GO_Biological_Process_2023	Negative Regulation Of Erythrocyte Differentiation (GO:0045647)	2/5	0.0990607451123605	0.9984514092623276	0	0	5.308232481697296	12.272750438160047	HSPA9;ZFP36L1
GO_Biological_Process_2023	Negative Regulation Of Lens Fiber Cell Differentiation (GO:1902747)	2/5	0.0990607451123605	0.9984514092623276	0	0	5.308232481697296	12.272750438160047	SPRED3;SPRY1
GO_Biological_Process_2023	Negative Regulation Of Protein Targeting To Membrane (GO:0090315)	2/5	0.0990607451123605	0.9984514092623276	0	0	5.308232481697296	12.272750438160047	GDI1;INPP5K
GO_Biological_Process_2023	Neutrophil Extravasation (GO:0072672)	2/5	0.0990607451123605	0.9984514092623276	0	0	5.308232481697296	12.272750438160047	PIK3CD;PIK3CG
GO_Biological_Process_2023	Positive Regulation Of Mitochondrial Membrane Potential (GO:0010918)	2/5	0.0990607451123605	0.9984514092623276	0	0	5.308232481697296	12.272750438160047	BAD;AKT2
GO_Biological_Process_2023	Positive Regulation Of Podosome Assembly (GO:0071803)	2/5	0.0990607451123605	0.9984514092623276	0	0	5.308232481697296	12.272750438160047	CSF2;TNF
GO_Biological_Process_2023	Positive Regulation Of Urine Volume (GO:0035810)	2/5	0.0990607451123605	0.9984514092623276	0	0	5.308232481697296	12.272750438160047	NPR3;INPP5K
GO_Biological_Process_2023	Proline Metabolic Process (GO:0006560)	2/5	0.0990607451123605	0.9984514092623276	0	0	5.308232481697296	12.272750438160047	ALDH4A1;PYCR1
GO_Biological_Process_2023	Pronephros Development (GO:0048793)	2/5	0.0990607451123605	0.9984514092623276	0	0	5.308232481697296	12.272750438160047	SEC61A1;HNF1B
GO_Biological_Process_2023	Regulation Of Keratinocyte Apoptotic Process (GO:1902172)	2/5	0.0990607451123605	0.9984514092623276	0	0	5.308232481697296	12.272750438160047	SFRP4;ZFP36L1
GO_Biological_Process_2023	Regulation Of mRNA Binding (GO:1902415)	2/5	0.0990607451123605	0.9984514092623276	0	0	5.308232481697296	12.272750438160047	EIF3D;LARP6
GO_Biological_Process_2023	Regulation Of mRNA Export From Nucleus (GO:0010793)	2/5	0.0990607451123605	0.9984514092623276	0	0	5.308232481697296	12.272750438160047	SETD2;SUPT6H
GO_Biological_Process_2023	Regulation Of Morphogenesis Of A Branching Structure (GO:0060688)	2/5	0.0990607451123605	0.9984514092623276	0	0	5.308232481697296	12.272750438160047	SIX2;RTN4
GO_Biological_Process_2023	Regulation Of Protein Depolymerization (GO:1901879)	2/5	0.0990607451123605	0.9984514092623276	0	0	5.308232481697296	12.272750438160047	WDR1;MAP1S
GO_Biological_Process_2023	Regulation Of Ribonucleoprotein Complex Localization (GO:2000197)	2/5	0.0990607451123605	0.9984514092623276	0	0	5.308232481697296	12.272750438160047	SETD2;SUPT6H
GO_Biological_Process_2023	Regulation Of Very-Low-Density Lipoprotein Particle Remodeling (GO:0010901)	2/5	0.0990607451123605	0.9984514092623276	0	0	5.308232481697296	12.272750438160047	APOA2;APOC3
GO_Biological_Process_2023	Regulation Of Vitamin D Biosynthetic Process (GO:0060556)	2/5	0.0990607451123605	0.9984514092623276	0	0	5.308232481697296	12.272750438160047	SNAI1;TNF
GO_Biological_Process_2023	Response To Granulocyte Macrophage Colony-Stimulating Factor (GO:0097012)	2/5	0.0990607451123605	0.9984514092623276	0	0	5.308232481697296	12.272750438160047	CSF2;PDE1B
GO_Biological_Process_2023	Striated Muscle Hypertrophy (GO:0014897)	2/5	0.0990607451123605	0.9984514092623276	0	0	5.308232481697296	12.272750438160047	MYOC;TCAP
GO_Biological_Process_2023	Synaptic Vesicle Uncoating (GO:0016191)	2/5	0.0990607451123605	0.9984514092623276	0	0	5.308232481697296	12.272750438160047	GAK;SH3GL1
GO_Biological_Process_2023	Venous Blood Vessel Morphogenesis (GO:0048845)	2/5	0.0990607451123605	0.9984514092623276	0	0	5.308232481697296	12.272750438160047	TBX20;PROX1
GO_Biological_Process_2023	Ventricular Cardiac Muscle Cell Development (GO:0055015)	2/5	0.0990607451123605	0.9984514092623276	0	0	5.308232481697296	12.272750438160047	PROX1;NKX2-5
GO_Biological_Process_2023	Positive Regulation Of Fat Cell Differentiation (GO:0045600)	9/50	0.0997453046117873	0.9984514092623276	0	0	1.7495832602210917	4.033026126218354	FNDC5;SFRP2;SULT1E1;CARM1;ZC3H12A;TFE3;VSTM2A;ZNF385A;ZFP36L1
GO_Biological_Process_2023	Regulation Of Peptidyl-Threonine Phosphorylation (GO:0010799)	7/36	0.0999452565069365	0.9984514092623276	0	0	1.9234439384081543	4.429946588506256	RIPK2;DGKQ;INPP5K;TNKS1BP1;CHI3L1;CALM3;AZU1
GO_Biological_Process_2023	Regulation Of Trans-Synaptic Signaling (GO:0099177)	7/36	0.0999452565069365	0.9984514092623276	0	0	1.9234439384081543	4.429946588506256	GRIA2;GRIK3;GRIK1;GRIK2;LRRC4C;BTBD9;GRIA3
GO_Biological_Process_2023	Negative Regulation Of BMP Signaling Pathway (GO:0030514)	8/43	0.1005126060242152	0.9984514092623276	0	0	1.821585874799358	4.185042772962883	UBE2D3;CAPN5;VWC2L;LEMD3;SMAD6;CER1;DAND5;TRIM33
GO_Biological_Process_2023	Positive Regulation Of Cell-Matrix Adhesion (GO:0001954)	8/43	0.1005126060242152	0.9984514092623276	0	0	1.821585874799358	4.185042772962883	CCL25;EFEMP2;MYOC;PLEKHA2;ENC1;CIB1;PPM1F;FERMT2
GO_Biological_Process_2023	Positive Regulation Of Stress Fiber Assembly (GO:0051496)	8/43	0.1005126060242152	0.9984514092623276	0	0	1.821585874799358	4.185042772962883	MYOC;LIMCH1;RHOC;PPM1F;RHOA;TGFBR1;ARHGEF5;FERMT2
GO_Biological_Process_2023	Skeletal System Morphogenesis (GO:0048705)	8/43	0.1005126060242152	0.9984514092623276	0	0	1.821585874799358	4.185042772962883	OSR2;WWOX;SFRP4;ATG9A;HOXB4;FUZ;TGFBR1;HOXA4
GO_Biological_Process_2023	Plasma Membrane Organization (GO:0007009)	12/72	0.101407195978299	0.9984514092623276	0	0	1.594506978838361	3.649206568655523	SLC9A3R1;RAB3A;BIN3;COL5A1;PLSCR2;SYT11;PLSCR5;CHMP1A;ANK2;SNX9;STX2;ABCD1
GO_Biological_Process_2023	Cellular Component Assembly (GO:0022607)	36/260	0.102212096667507	0.9984514092623276	0	0	1.2833002796020547	2.926829679267076	TUBGCP2;SYCP1;SLC2A1;RSPH9;RTN4;SYCE3;SLC9A3R1;BAIAP2L2;ZFYVE27;PPP2R1A;HAS1;HSF1;HYDIN;RAC3;HAS2;SNX9;IKBKG;BSN;HES5;RSPH6A;MAGI1;WNT3A;FANCC;TRAF2;TEX15;LRRC43;C1ORF146;RHOA;TAPBP;MATN1;PKP2;MDM2;TCAP;CD247;QRICH2;EZR
GO_Biological_Process_2023	Intracellular Protein Transport (GO:0006886)	44/325	0.1022591426375517	0.9984514092623276	0	0	1.2508092061732148	2.8521515302752825	NAPA;AP2A1;PTPN23;PKD1;GABARAP;RPGR;NPAP1;EIF4ENIF1;ARL17A;CACNG7;GGA3;RAB20;AKT2;TBC1D13;ARFIP2;FAM53B;KPNA7;TIMM17B;SNX9;TMED1;ROMO1;CCHCR1;STX2;CACNG2;TNPO2;AP1M2;WLS;HSPA9;GCKR;STRADA;SURF4;TSC2;VPS37D;VPS37B;ARL4A;HGS;CDC37;BCL3;UBAP1;PHIP;SLU7;RAB5A;STX1A;ARF5
GO_Biological_Process_2023	Axon Guidance (GO:0007411)	22/149	0.1049544197632894	0.9984514092623276	0	0	1.382066047714185	3.1154935313010608	NOTCH3;ROBO3;EPHA6;EPHA10;SEMA4D;UNC5B;BDNF;CNTN6;LRTM1;SEMA3B;SEMA4C;SEMA3F;DPYSL5;FEZ1;LHX1;CNTN2;RAC3;NRCAM;CNTN4;EPHA3;PLXNA4;CDK5R1
GO_Biological_Process_2023	Endocrine System Development (GO:0035270)	5/23	0.1058068293586874	0.9984514092623276	0	0	2.21287153401157	4.970419736394412	MDK;SIX3;NKX2-1;NKX2-5;TGFBR1
GO_Biological_Process_2023	Microtubule Nucleation (GO:0007020)	5/23	0.1058068293586874	0.9984514092623276	0	0	2.21287153401157	4.970419736394412	NEDD1;TUBGCP2;NDE1;CSNK1D;TPPP
GO_Biological_Process_2023	Negative Regulation Of Oxidative Stress-Induced Cell Death (GO:1903202)	5/23	0.1058068293586874	0.9984514092623276	0	0	2.21287153401157	4.970419736394412	GPR37;HSPB1;HTRA2;PYCR1;ATF4
GO_Biological_Process_2023	Potassium Ion Homeostasis (GO:0055075)	5/23	0.1058068293586874	0.9984514092623276	0	0	2.21287153401157	4.970419736394412	SLC12A5;FXYD2;KCNMA1;ATP1A3;ATP1A1
GO_Biological_Process_2023	Regulation Of Lipid Catabolic Process (GO:0050994)	5/23	0.1058068293586874	0.9984514092623276	0	0	2.21287153401157	4.970419736394412	APOA2;APOC3;TNF;ABCD1;CIDEC
GO_Biological_Process_2023	Regulation Of Myotube Differentiation (GO:0010830)	5/23	0.1058068293586874	0.9984514092623276	0	0	2.21287153401157	4.970419736394412	DMPK;BDNF;HDAC1;TMEM119;NKX2-5
GO_Biological_Process_2023	Response To Organic Cyclic Compound (GO:0014070)	10/58	0.1073477775340033	0.9984514092623276	0	0	1.6605750487329434	3.7058745456453384	CDKN2D;CYP24A1;IGFBP5;HLCS;CCL5;SLC1A1;CTNNB1;CSN1S1;TNF;ESR1
GO_Biological_Process_2023	Negative Regulation Of Neuron Death (GO:1901215)	14/88	0.1095465797180411	0.9984514092623276	0	0	1.5084832466535936	3.335868049688227	CNTFR;UNC5B;BDNF;HTRA2;TRAF2;NGF;ISL1;MT3;NFATC4;TOX3;MDK;FGF20;IKBKG;ATF4
GO_Biological_Process_2023	Positive Regulation Of Cell Adhesion (GO:0045785)	14/88	0.1095465797180411	0.9984514092623276	0	0	1.5084832466535936	3.335868049688227	MAGI1;TGFB2;TFE3;CIB1;AZU1;NPNT;TNF;PPM1F;SFRP2;IBSP;HYAL1;MDK;CCL5;RAC3
GO_Biological_Process_2023	Positive Regulation Of Actin Filament Bundle Assembly (GO:0032233)	9/51	0.1097630985409551	0.9984514092623276	0	0	1.7078301644398766	3.7733327120850215	MYOC;LIMCH1;RHOC;PFN1;RHOA;TGFBR1;ARHGEF5;PPM1F;FERMT2
GO_Biological_Process_2023	Regulated Exocytosis (GO:0045055)	9/51	0.1097630985409551	0.9984514092623276	0	0	1.7078301644398766	3.7733327120850215	SYNGR1;RAB3A;SYT11;SYT10;OTOF;SYT13;STEAP2;STX1A;SYT6
GO_Biological_Process_2023	Extrinsic Apoptotic Signaling Pathway Via Death Domain Receptors (GO:0008625)	6/30	0.11061717640218	0.9984514092623276	0	0	1.9918051189941623	4.385317295093321	DIABLO;NGF;TNF;GABARAP;ZDHHC3;DEDD
GO_Biological_Process_2023	Negative Regulation Of Axon Extension (GO:0030517)	6/30	0.11061717640218	0.9984514092623276	0	0	1.9918051189941623	4.385317295093321	SEMA4D;SEMA3B;SEMA4C;SEMA3F;MT3;RTN4
GO_Biological_Process_2023	Negative Regulation Of Interleukin-1 Production (GO:0032692)	6/30	0.11061717640218	0.9984514092623276	0	0	1.9918051189941623	4.385317295093321	NLRP7;ELF4;ZC3H12A;CARD18;PYDC1;FFAR1
GO_Biological_Process_2023	Regulation Of Cell Migration Involved In Sprouting Angiogenesis (GO:0090049)	6/30	0.11061717640218	0.9984514092623276	0	0	1.9918051189941623	4.385317295093321	DLL4;TBXA2R;MMRN2;CIB1;MEOX2;RHOA
GO_Biological_Process_2023	Phosphatidylinositol Phosphate Biosynthetic Process (GO:0046854)	8/44	0.1114716449463647	0.9984514092623276	0	0	1.7708863920099875	3.885298226528136	ITPKB;ITPKC;PIK3CD;IP6K1;SOCS7;PIK3CG;IP6K3;PI4K2A
GO_Biological_Process_2023	Positive Regulation Of Leukocyte Cell-Cell Adhesion (GO:1903039)	8/44	0.1114716449463647	0.9984514092623276	0	0	1.7708863920099875	3.885298226528136	CCDC88B;GNAO1;NR4A3;MDK;HAS2;TNF;RELA;RHOA
GO_Biological_Process_2023	Muscle Tissue Development (GO:0060537)	7/37	0.112018363218813	0.9984514092623276	0	0	1.8592243186582809	4.070013944517802	POPDC2;POPDC3;SRPK3;CSRP2;MYL6B;BVES;MYF5
GO_Biological_Process_2023	Aorta Morphogenesis (GO:0035909)	4/17	0.1132433950905429	0.9984514092623276	0	0	2.450771301376954	5.338308863524376	DLL4;EFEMP2;PROX1;ADAMTS9
GO_Biological_Process_2023	Carboxylic Acid Biosynthetic Process (GO:0046394)	4/17	0.1132433950905429	0.9984514092623276	0	0	2.450771301376954	5.338308863524376	CYP2C9;CYP4A11;CARNS1;CDO1
GO_Biological_Process_2023	Cellular Response To Glucocorticoid Stimulus (GO:0071385)	4/17	0.1132433950905429	0.9984514092623276	0	0	2.450771301376954	5.338308863524376	BCL2L11;ISL1;SSTR5;ZFP36L1
GO_Biological_Process_2023	Embryonic Digit Morphogenesis (GO:0042733)	4/17	0.1132433950905429	0.9984514092623276	0	0	2.450771301376954	5.338308863524376	OSR2;HDAC1;ECE1;GLI3
GO_Biological_Process_2023	Extracellular Matrix Assembly (GO:0085029)	4/17	0.1132433950905429	0.9984514092623276	0	0	2.450771301376954	5.338308863524376	MFAP4;EFEMP2;HAS1;HAS2
GO_Biological_Process_2023	Filopodium Assembly (GO:0046847)	4/17	0.1132433950905429	0.9984514092623276	0	0	2.450771301376954	5.338308863524376	SPATA13;EZR;FGD1;PPP1R9B
GO_Biological_Process_2023	Positive Regulation Of Leukocyte Adhesion To Vascular Endothelial Cell (GO:1904996)	4/17	0.1132433950905429	0.9984514092623276	0	0	2.450771301376954	5.338308863524376	MDK;TNF;RELA;RHOA
GO_Biological_Process_2023	rRNA Transcription (GO:0009303)	4/17	0.1132433950905429	0.9984514092623276	0	0	2.450771301376954	5.338308863524376	GTF3C1;GTF3A;POLR1E;ZFP36L1
GO_Biological_Process_2023	Regulation Of Oxidative Phosphorylation (GO:0002082)	4/17	0.1132433950905429	0.9984514092623276	0	0	2.450771301376954	5.338308863524376	ACTN3;SHMT2;PPIF;COX7A1
GO_Biological_Process_2023	Regulation Of Receptor Recycling (GO:0001919)	4/17	0.1132433950905429	0.9984514092623276	0	0	2.450771301376954	5.338308863524376	PCSK9;ECE1;BVES;OPTN
GO_Biological_Process_2023	Transcription By RNA Polymerase I (GO:0006360)	4/17	0.1132433950905429	0.9984514092623276	0	0	2.450771301376954	5.338308863524376	UBTFL1;POLR1C;NKX2-1;POLR1E
GO_Biological_Process_2023	Macroautophagy (GO:0016236)	16/104	0.1150849161880755	0.9984514092623276	0	0	1.4498708328207652	3.134744010704833	GABARAPL1;HDAC10;MAP1LC3B2;VPS37D;YOD1;TCIRG1;VPS37B;WIPI2;GABARAP;MAP1LC3A;HGS;CHMP1A;TOM1;PLEKHM1;UBXN6;VTI1B
GO_Biological_Process_2023	P-body Assembly (GO:0033962)	3/11	0.1158880805368645	0.9984514092623276	0	0	2.986378923766816	6.43603593457353	DDX6;EIF4ENIF1;LSM4
GO_Biological_Process_2023	Actin Crosslink Formation (GO:0051764)	3/11	0.1158880805368645	0.9984514092623276	0	0	2.986378923766816	6.43603593457353	BAIAP2L2;GAS2L3;GAS2L2
GO_Biological_Process_2023	Catecholamine Biosynthetic Process (GO:0042423)	3/11	0.1158880805368645	0.9984514092623276	0	0	2.986378923766816	6.43603593457353	TGFB2;TH;DBH
GO_Biological_Process_2023	Magnesium Ion Transport (GO:0015693)	3/11	0.1158880805368645	0.9984514092623276	0	0	2.986378923766816	6.43603593457353	NIPAL4;MMGT1;NIPAL1
GO_Biological_Process_2023	Negative Regulation Of Heart Contraction (GO:0045822)	3/11	0.1158880805368645	0.9984514092623276	0	0	2.986378923766816	6.43603593457353	SPTBN4;ZC3H12A;PIK3CG
GO_Biological_Process_2023	Negative Regulation Of Myotube Differentiation (GO:0010832)	3/11	0.1158880805368645	0.9984514092623276	0	0	2.986378923766816	6.43603593457353	HDAC1;TMEM119;NKX2-5
GO_Biological_Process_2023	Positive Regulation Of Circadian Rhythm (GO:0042753)	3/11	0.1158880805368645	0.9984514092623276	0	0	2.986378923766816	6.43603593457353	THRAP3;CRH;NKX2-1
GO_Biological_Process_2023	Positive Regulation Of Cytoplasmic Transport (GO:1903651)	3/11	0.1158880805368645	0.9984514092623276	0	0	2.986378923766816	6.43603593457353	VPS11;PTPN23;EZR
GO_Biological_Process_2023	Positive Regulation Of Protein Maturation (GO:1903319)	3/11	0.1158880805368645	0.9984514092623276	0	0	2.986378923766816	6.43603593457353	ASTL;TNP1;NKD2
GO_Biological_Process_2023	Regulation Of RNA Export From Nucleus (GO:0046831)	3/11	0.1158880805368645	0.9984514092623276	0	0	2.986378923766816	6.43603593457353	SETD2;NRDE2;SUPT6H
GO_Biological_Process_2023	Regulation Of Leukocyte Tethering Or Rolling (GO:1903236)	3/11	0.1158880805368645	0.9984514092623276	0	0	2.986378923766816	6.43603593457353	CCL25;FUT9;ENC1
GO_Biological_Process_2023	DNA-templated Transcription Initiation (GO:0006352)	10/59	0.1170342160690328	0.9984514092623276	0	0	1.626593957421025	3.489514029822583	GTF3C1;CDK9;CCNH;MAZ;TAF11;POLR2G;GTF2F1;POLR2I;MED26;ZFP36L1
GO_Biological_Process_2023	Chordate Embryonic Development (GO:0043009)	10/59	0.1170342160690328	0.9984514092623276	0	0	1.626593957421025	3.489514029822583	KIAA1217;COL1A1;FUZ;PROX1;ZNF358;NKX2-5;PKD1;ISL1;TGFBR1;HES5
GO_Biological_Process_2023	Cellular Response To Chemical Stress (GO:0062197)	14/89	0.1173581641853159	0.9984514092623276	0	0	1.488286014721346	3.1886896779695744	GPX1;PNPT1;HTRA2;PYCR1;FANCC;MT3;SERPINB6;MAPK8;SESN2;ZC3H12A;LONP1;STX2;CPEB2;ATF4
GO_Biological_Process_2023	DNA-templated Transcription (GO:0006351)	28/199	0.1179992062612917	0.9984514092623276	0	0	1.306674092639005	2.792463647898254	GTF3C1;GCM1;FOXE3;CCNH;PMF1;ZFP36L1;MNT;POLR2A;SNAPC2;HSF1;NKX2-1;E2F1;POLR2G;POLR2I;POLR2J;TAF11;GTF3A;PAX5;GTF2F1;PAX1;CDK9;UBTFL1;RRAGC;NFIC;LHX1;POLR1C;ATF4;NFKBIB
GO_Biological_Process_2023	Anterograde Trans-Synaptic Signaling (GO:0098916)	28/199	0.1179992062612917	0.9984514092623276	0	0	1.306674092639005	2.792463647898254	GABRB3;GRIA2;DHX8;SLC1A1;NRXN2;GRIK1;GRIK2;DBH;GABARAP;LRP6;GPR176;CHRNE;KCNMB4;BSN;GABBR2;SLC12A5;MINK1;HTR3A;PCDHB11;PCDHB10;MTNR1B;SYT10;PCDHB6;CRH;PCDHB5;ZACN;APBA3;SCN2B
GO_Biological_Process_2023	Macromolecule Biosynthetic Process (GO:0009059)	26/183	0.1180142053680327	0.9984514092623276	0	0	1.321389094918023	2.8237427927894148	MRPS15;RPL10A;RPL6;MRPL55;RPS14;RPS16;TERT;FUT9;POLD2;RPL36;RPLP2;RPS11;ABCF1;EIF5A;MRPS18A;RPL35A;MRPL23;GTPBP1;TUFM;EEF1G;RPS28;COL5A1;RPS29;RPS20;INHA;FARSB
GO_Biological_Process_2023	Regulation Of Protein Kinase B Signaling (GO:0051896)	20/136	0.1212194317573636	0.9984514092623276	0	0	1.3751811396606262	2.901842456358068	TCF7L2;MYOC;MAZ;TSC2;PIK3CD;CIB1;TNF;RTN4;PIK3CG;TGFBR1;RNF41;SLC9A3R1;MC1R;P2RX4;PPP2R1A;INPP5K;CHI3L1;IAPP;FERMT2;OTUD3
GO_Biological_Process_2023	Dicarboxylic Acid Transport (GO:0006835)	5/24	0.122004295852985	0.9984514092623276	0	0	2.096286497212511	4.409955856028295	SLC1A1;PDPN;SLC17A6;SLC25A10;SLC25A32
GO_Biological_Process_2023	Natural Killer Cell Mediated Cytotoxicity (GO:0042267)	5/24	0.122004295852985	0.9984514092623276	0	0	2.096286497212511	4.409955856028295	TUBB2A;CEBPG;NKG7;PLEKHM2;TUBB4B
GO_Biological_Process_2023	Outflow Tract Septum Morphogenesis (GO:0003148)	5/24	0.122004295852985	0.9984514092623276	0	0	2.096286497212511	4.409955856028295	TGFB2;TBX20;SMAD6;NKX2-5;ISL1
GO_Biological_Process_2023	Positive Regulation Of Peptidyl-Threonine Phosphorylation (GO:0010800)	5/24	0.122004295852985	0.9984514092623276	0	0	2.096286497212511	4.409955856028295	RIPK2;CHI3L1;TNKS1BP1;CALM3;AZU1
GO_Biological_Process_2023	Protein Kinase B Signaling (GO:0043491)	5/24	0.122004295852985	0.9984514092623276	0	0	2.096286497212511	4.409955856028295	CCL5;TSC2;MT3;TNF;ZFP36L1
GO_Biological_Process_2023	Regulation Of Cytoplasmic Translation (GO:2000765)	5/24	0.122004295852985	0.9984514092623276	0	0	2.096286497212511	4.409955856028295	UNK;CSDE1;IGF2BP1;CPEB2;ZNF385A
GO_Biological_Process_2023	Chromosome Organization (GO:0051276)	8/45	0.1230509695169685	0.9984514092623276	0	0	1.7229274218038264	3.6098027989597576	CENPT;TCF7L2;CENPV;PRM2;PRM1;NAA10;RAE1;GEM
GO_Biological_Process_2023	Positive Regulation Of Cellular Component Organization (GO:0051130)	17/113	0.1243077580657151	0.9984514092623276	0	0	1.4121117253309263	2.9442457008783616	HRK;TGFB2;GPX1;SURF4;PTPN23;RHOC;TNF;TGFBR1;CHAF1B;BCL2L11;SUMO1;HYAL1;TPPP;BAK1;CBLL1;ANAPC2;CRB3
GO_Biological_Process_2023	Signal Release From Synapse (GO:0099643)	7/38	0.1248214150766975	0.9984514092623276	0	0	1.7991479001825927	3.7437951266772456	RAB3A;SLC32A1;SYT10;NRXN2;OTOF;PPFIA3;STX1A
GO_Biological_Process_2023	Tumor Necrosis Factor-Mediated Signaling Pathway (GO:0033209)	7/38	0.1248214150766975	0.9984514092623276	0	0	1.7991479001825927	3.7437951266772456	EIF5A;NFKBIA;TRAF4;PYDC1;TRAF2;TNF;RELA
GO_Biological_Process_2023	Central Nervous System Neuron Differentiation (GO:0021953)	6/31	0.1249203734434948	0.9984514092623276	0	0	1.9120251459362372	3.977162889123096	ZC4H2;NPY;LHX1;NOVA2;PROX1;ISL1
GO_Biological_Process_2023	Negative Chemotaxis (GO:0050919)	6/31	0.1249203734434948	0.9984514092623276	0	0	1.9120251459362372	3.977162889123096	SEMA4D;LRTM1;SEMA3B;SEMA4C;SEMA3F;RHOA
GO_Biological_Process_2023	Potassium Ion Transmembrane Transport (GO:0071805)	20/137	0.1278333313298397	0.9984514092623276	0	0	1.363350211068241	2.8044495068689677	KCNJ5;KCNE2;KCND1;SLC12A5;KCNH7;KCNC2;KCNB1;KCNK12;KCNJ14;ATP1A3;KCNA4;ATP1A1;KCNJ18;SLC9C2;KCNS2;SLC9A8;FXYD2;KCNN4;KCNJ1;HCN2
GO_Biological_Process_2023	Regulation Of DNA-templated Transcription (GO:0006355)	230/1922	0.128476648046083	0.9984514092623276	0	0	1.0909315695487505	2.2386004373646355	ZNF296;EHF;HDAC10;GPATCH3;ELK1;RPL6;TRIM28;PPP2R1A;ZFPL1;HOXA5;HOXA4;ZNF18;SFMBT1;EBF2;HNF1B;EBF4;MED6;ARGFX;SFRP2;ZNF716;HOXB4;ATF4;CASZ1;CRABP2;HOXD1;IGSF1;SHOX2;TWIST2;NHLH2;ZNF827;PRDM16;ZSCAN10;NKX2-1;ALX4;INPP5K;HIVEP3;NKX2-5;ZBTB7A;NKX2-4;NKX2-3;ZBED3;NKX2-2;HEXIM1;XRCC6;JUND;SNAI3;IRF2BP1;NR2F2;GDF6;NFATC4;COL1A1;SNW1;SNAI1;GTF2IRD1;SIM1;RCOR2;HOXD8;CDK16;ZNF496;BARHL1;LIN54;GPI;BARHL2;FO…
GO_Biological_Process_2023	Negative Regulation Of Metabolic Process (GO:0009892)	9/53	0.1314054803092706	0.9984514092623276	0	0	1.6300175768476128	3.308067642409104	ACTN3;NOVA1;NOVA2;TFE3;NPR3;APOC3;IP6K1;ACVR2B;ATF4
GO_Biological_Process_2023	Cell-Cell Junction Organization (GO:0045216)	11/68	0.1325637594635366	0.9984514092623276	0	0	1.5381274969602223	3.108081229468107	TGFB2;PARD6A;CTNND2;CDH10;MARVELD3;CDH12;PKP2;CSK;DCHS1;CDH8;CDH18
GO_Biological_Process_2023	Neuropeptide Signaling Pathway (GO:0007218)	11/68	0.1325637594635366	0.9984514092623276	0	0	1.5381274969602223	3.108081229468107	GPR37;LTB4R2;GALR2;NPY;ECEL1;PPY;SORCS1;AGRP;OPRM1;RELA;SSTR5
GO_Biological_Process_2023	Detection Of Mechanical Stimulus (GO:0050982)	4/18	0.1333830068474786	0.9984514092623276	0	0	2.275588027943344	4.5842415754875026	PIEZO2;CTNNB1;TCAP;PKD1
GO_Biological_Process_2023	Intracellular Sodium Ion Homeostasis (GO:0006883)	4/18	0.1333830068474786	0.9984514092623276	0	0	2.275588027943344	4.5842415754875026	SCNN1D;FXYD2;ATP1A3;ATP1A1
GO_Biological_Process_2023	Negative Regulation Of Nervous System Development (GO:0051961)	4/18	0.1333830068474786	0.9984514092623276	0	0	2.275588027943344	4.5842415754875026	WNT3A;MBD1;HOOK3;TNF
GO_Biological_Process_2023	Negative Regulation Of Viral Entry Into Host Cell (GO:0046597)	4/18	0.1333830068474786	0.9984514092623276	0	0	2.275588027943344	4.5842415754875026	LRRC15;IFITM1;TRIM11;PITX3
GO_Biological_Process_2023	Neural Crest Cell Differentiation (GO:0014033)	4/18	0.1333830068474786	0.9984514092623276	0	0	2.275588027943344	4.5842415754875026	OTUD5;PEF1;WNT8A;LRP6
GO_Biological_Process_2023	Positive Regulation Of Macrophage Migration (GO:1905523)	4/18	0.1333830068474786	0.9984514092623276	0	0	2.275588027943344	4.5842415754875026	P2RX4;MDK;CCL5;MAPK3
GO_Biological_Process_2023	Regulation Of Mitochondrial Membrane Permeability (GO:0046902)	4/18	0.1333830068474786	0.9984514092623276	0	0	2.275588027943344	4.5842415754875026	BAD;NAIF1;PPIF;BAK1
GO_Biological_Process_2023	Vesicle-Mediated Transport In Synapse (GO:0099003)	4/18	0.1333830068474786	0.9984514092623276	0	0	2.275588027943344	4.5842415754875026	RAB3A;SYT10;OTOF;STX1A
GO_Biological_Process_2023	Cardiac Conduction (GO:0061337)	8/46	0.1352343894171898	0.9984514092623276	0	0	1.677492607924305	3.356236269911334	SPTBN4;KCNJ5;KCNE2;PKP2;ANK2;ISL1;HCN2;SCN2B
GO_Biological_Process_2023	Negative Regulation Of Cold-Induced Thermogenesis (GO:0120163)	8/46	0.1352343894171898	0.9984514092623276	0	0	1.677492607924305	3.356236269911334	ACTN3;NOVA1;NOVA2;NPR3;TFE3;IP6K1;ACVR2B;ATF4
GO_Biological_Process_2023	Positive Regulation Of Protein Secretion (GO:0050714)	12/76	0.1367823669102623	0.9984514092623276	0	0	1.4945126069338135	2.9731298452328865	BLK;TCF7L2;TGFB2;BAD;LRRC8A;DOC2B;PTPN23;TRH;FFAR1;EZR;ISL1;WLS
GO_Biological_Process_2023	Autophagosome Organization (GO:1905037)	10/61	0.1378059925547591	0.9984514092623276	0	0	1.562629550245649	3.096988684870033	NSFL1C;GABARAPL1;MAP1LC3A;ATG9A;TP53INP1;MAP1LC3B2;ATG2A;WIPI2;EMC6;GABARAP
GO_Biological_Process_2023	Adenosine Metabolic Process (GO:0046085)	2/6	0.1378764681204092	0.9984514092623276	0	0	3.980950246526221	7.887843485762086	NT5C1A;NT5C1B
GO_Biological_Process_2023	Adult Feeding Behavior (GO:0008343)	2/6	0.1378764681204092	0.9984514092623276	0	0	3.980950246526221	7.887843485762086	NPY;CARTPT
GO_Biological_Process_2023	Cardiac Pacemaker Cell Development (GO:0060926)	2/6	0.1378764681204092	0.9984514092623276	0	0	3.980950246526221	7.887843485762086	SHOX2;ISL1
GO_Biological_Process_2023	Cellular Response To Histamine (GO:0071420)	2/6	0.1378764681204092	0.9984514092623276	0	0	3.980950246526221	7.887843485762086	GABRB3;DHX8
GO_Biological_Process_2023	Clathrin Coat Disassembly (GO:0072318)	2/6	0.1378764681204092	0.9984514092623276	0	0	3.980950246526221	7.887843485762086	GAK;SH3GL1
GO_Biological_Process_2023	Cleavage Furrow Formation (GO:0036089)	2/6	0.1378764681204092	0.9984514092623276	0	0	3.980950246526221	7.887843485762086	SNX9;RHOA
GO_Biological_Process_2023	Detection Of Muscle Stretch (GO:0035995)	2/6	0.1378764681204092	0.9984514092623276	0	0	3.980950246526221	7.887843485762086	CTNNB1;TCAP
GO_Biological_Process_2023	Development Of Primary Female Sexual Characteristics (GO:0046545)	2/6	0.1378764681204092	0.9984514092623276	0	0	3.980950246526221	7.887843485762086	ZFP42;NR2F2
GO_Biological_Process_2023	Elastic Fiber Assembly (GO:0048251)	2/6	0.1378764681204092	0.9984514092623276	0	0	3.980950246526221	7.887843485762086	MFAP4;EFEMP2
GO_Biological_Process_2023	Gland Morphogenesis (GO:0022612)	2/6	0.1378764681204092	0.9984514092623276	0	0	3.980950246526221	7.887843485762086	SLC9A3R1;TGFB2
GO_Biological_Process_2023	Metanephric Nephron Tubule Development (GO:0072234)	2/6	0.1378764681204092	0.9984514092623276	0	0	3.980950246526221	7.887843485762086	PKD1;POU3F3
GO_Biological_Process_2023	Negative Regulation Of RIG-I Signaling Pathway (GO:0039536)	2/6	0.1378764681204092	0.9984514092623276	0	0	3.980950246526221	7.887843485762086	RNF125;GPATCH3
GO_Biological_Process_2023	Negative Regulation Of Lipoprotein Particle Clearance (GO:0010985)	2/6	0.1378764681204092	0.9984514092623276	0	0	3.980950246526221	7.887843485762086	APOC3;PCSK9
GO_Biological_Process_2023	Neurotransmitter Receptor Transport, Postsynaptic Endosome To Lysosome (GO:0098943)	2/6	0.1378764681204092	0.9984514092623276	0	0	3.980950246526221	7.887843485762086	CACNG7;CACNG2
GO_Biological_Process_2023	Nose Development (GO:0043584)	2/6	0.1378764681204092	0.9984514092623276	0	0	3.980950246526221	7.887843485762086	PROX1;GLI3
GO_Biological_Process_2023	Nuclear-Transcribed mRNA Catabolic Process, Deadenylation-Independent Decay (GO:0031086)	2/6	0.1378764681204092	0.9984514092623276	0	0	3.980950246526221	7.887843485762086	EDC4;ZFP36L1
GO_Biological_Process_2023	Nucleotide-Binding Oligomerization Domain Containing 2 Signaling Pathway (GO:0070431)	2/6	0.1378764681204092	0.9984514092623276	0	0	3.980950246526221	7.887843485762086	RIPK2;RELA
GO_Biological_Process_2023	Positive Regulation Of IRE1-mediated Unfolded Protein Response (GO:1903896)	2/6	0.1378764681204092	0.9984514092623276	0	0	3.980950246526221	7.887843485762086	BCL2L11;BAK1
GO_Biological_Process_2023	Positive Regulation Of RNA Binding (GO:1905216)	2/6	0.1378764681204092	0.9984514092623276	0	0	3.980950246526221	7.887843485762086	EIF3D;LARP6
GO_Biological_Process_2023	Positive Regulation Of Blood Circulation (GO:1903524)	2/6	0.1378764681204092	0.9984514092623276	0	0	3.980950246526221	7.887843485762086	TGFB2;NKX2-5
GO_Biological_Process_2023	Positive Regulation Of Catecholamine Secretion (GO:0033605)	2/6	0.1378764681204092	0.9984514092623276	0	0	3.980950246526221	7.887843485762086	KCNB1;STX1A
GO_Biological_Process_2023	Positive Regulation Of Icosanoid Secretion (GO:0032305)	2/6	0.1378764681204092	0.9984514092623276	0	0	3.980950246526221	7.887843485762086	P2RX4;CYP4A11
GO_Biological_Process_2023	Positive Regulation Of mRNA Binding (GO:1902416)	2/6	0.1378764681204092	0.9984514092623276	0	0	3.980950246526221	7.887843485762086	EIF3D;LARP6
GO_Biological_Process_2023	Positive Regulation Of Triglyceride Catabolic Process (GO:0010898)	2/6	0.1378764681204092	0.9984514092623276	0	0	3.980950246526221	7.887843485762086	DAGLB;PNPLA2
GO_Biological_Process_2023	Receptor-Mediated Virion Attachment To Host Cell (GO:0046813)	2/6	0.1378764681204092	0.9984514092623276	0	0	3.980950246526221	7.887843485762086	LRRC15;ICAM1
GO_Biological_Process_2023	Regulation Of Endothelial Cell Chemotaxis To Fibroblast Growth Factor (GO:2000544)	2/6	0.1378764681204092	0.9984514092623276	0	0	3.980950246526221	7.887843485762086	FGF16;FGF1
GO_Biological_Process_2023	Regulation Of Myosin-Light-Chain-Phosphatase Activity (GO:0035507)	2/6	0.1378764681204092	0.9984514092623276	0	0	3.980950246526221	7.887843485762086	NUAK1;TNF
GO_Biological_Process_2023	Regulation Of Vitamin D Receptor Signaling Pathway (GO:0070562)	2/6	0.1378764681204092	0.9984514092623276	0	0	3.980950246526221	7.887843485762086	MN1;SNW1
GO_Biological_Process_2023	Short-Chain Fatty Acid Metabolic Process (GO:0046459)	2/6	0.1378764681204092	0.9984514092623276	0	0	3.980950246526221	7.887843485762086	ACSM1;CRAT
GO_Biological_Process_2023	Skeletal Muscle Thin Filament Assembly (GO:0030240)	2/6	0.1378764681204092	0.9984514092623276	0	0	3.980950246526221	7.887843485762086	TCAP;PROX1
GO_Biological_Process_2023	Spontaneous Synaptic Transmission (GO:0098814)	2/6	0.1378764681204092	0.9984514092623276	0	0	3.980950246526221	7.887843485762086	RPH3A;DOC2B
GO_Biological_Process_2023	Ubiquitin-Dependent Protein Catabolic Process (GO:0006511)	48/367	0.1382017172005679	0.9984514092623276	0	0	1.201558072638322	2.377932620243825	UBXN1;PSMD13;ZFAND2A;UBE2D3;PTPN23;AMBRA1;HERPUD1;RPGR;PSMB7;SHARPIN;OS9;ZNRF4;CHMP1A;TRIM3;MARVELD3;ZSWIM8;FEM1C;RNF150;TBL1X;GET4;ZRANB1;SIAH3;RNF25;FBXL19;VPS37D;UBE2G1;RAD23A;VPS37B;TRPC4AP;RNF40;CHFR;RNF168;PSMA6;NSFL1C;RNF126;RNF125;PSMC3;UBE2R2;UBE2S;PSMC1;KCTD13;MDM2;CTNNB1;UBAP1;RNF122;FBXL7;RNF166;RNF187
GO_Biological_Process_2023	Late Endosome To Vacuole Transport Via Multivesicular Body Sorting Pathway (GO:0032511)	5/25	0.1392733800576297	0.9984514092623276	0	0	1.9913599640933572	3.9256007833184694	HGS;VPS37D;UBAP1;PTPN23;VPS37B
GO_Biological_Process_2023	Negative Regulation Of Intracellular Protein Transport (GO:0090317)	5/25	0.1392733800576297	0.9984514092623276	0	0	1.9913599640933572	3.9256007833184694	GDI1;SUMO1;SIAH3;INPP5K;RANGAP1
GO_Biological_Process_2023	Negative Regulation Of Intrinsic Apoptotic Signaling Pathway In Response To DNA Damage (GO:1902230)	5/25	0.1392733800576297	0.9984514092623276	0	0	1.9913599640933572	3.9256007833184694	CDKN2D;SFRP2;SNAI1;AMH;ZNF385A
GO_Biological_Process_2023	Regulation Of Protein Processing (GO:0070613)	5/25	0.1392733800576297	0.9984514092623276	0	0	1.9913599640933572	3.9256007833184694	ASTL;NLRP7;PRSS37;TNP1;NKD2
GO_Biological_Process_2023	Sodium Ion Homeostasis (GO:0055078)	5/25	0.1392733800576297	0.9984514092623276	0	0	1.9913599640933572	3.9256007833184694	SCNN1D;FXYD2;CYP4A11;ATP1A3;ATP1A1
GO_Biological_Process_2023	Ventricular Cardiac Muscle Tissue Development (GO:0003229)	5/25	0.1392733800576297	0.9984514092623276	0	0	1.9913599640933572	3.9256007833184694	HAND1;PKP2;PROX1;NKX2-5;ISL1
GO_Biological_Process_2023	Wound Healing, Spreading Of Cells (GO:0044319)	5/25	0.1392733800576297	0.9984514092623276	0	0	1.9913599640933572	3.9256007833184694	COL5A1;PDPN;ITGA5;RHOC;RHOA
GO_Biological_Process_2023	Amide Transport (GO:0042886)	6/32	0.1400722979261351	0.9984514092623276	0	0	1.8383820938827675	3.6135175489509983	SLC5A6;SLC1A1;PDPN;SLC17A6;AQP11;SLC25A32
GO_Biological_Process_2023	Heterochromatin Formation (GO:0031507)	6/32	0.1400722979261351	0.9984514092623276	0	0	1.8383820938827675	3.6135175489509983	FAM172BP;SCMH1;POLE3;NRDE2;TNP1;LMNB2
GO_Biological_Process_2023	C4-dicarboxylate Transport (GO:0015740)	3/12	0.1422613872518938	0.9984514092623276	0	0	2.65440956651719	5.176335317086694	SLC1A1;SLC25A10;SLC25A22
GO_Biological_Process_2023	DNA Strand Elongation (GO:0022616)	3/12	0.1422613872518938	0.9984514092623276	0	0	2.65440956651719	5.176335317086694	MCM7;TERT;POLD2
GO_Biological_Process_2023	DNA Strand Elongation Involved In DNA Replication (GO:0006271)	3/12	0.1422613872518938	0.9984514092623276	0	0	2.65440956651719	5.176335317086694	MCM7;POLD2;POLE3
GO_Biological_Process_2023	Actin-Myosin Filament Sliding (GO:0033275)	3/12	0.1422613872518938	0.9984514092623276	0	0	2.65440956651719	5.176335317086694	MYL1;MYL6B;MYH4
GO_Biological_Process_2023	Cellular Response To Leucine Starvation (GO:1990253)	3/12	0.1422613872518938	0.9984514092623276	0	0	2.65440956651719	5.176335317086694	SESN3;SESN2;ATF4
GO_Biological_Process_2023	Detection Of Calcium Ion (GO:0005513)	3/12	0.1422613872518938	0.9984514092623276	0	0	2.65440956651719	5.176335317086694	STIM1;KCNMB4;CALM3
GO_Biological_Process_2023	Folic Acid Metabolic Process (GO:0046655)	3/12	0.1422613872518938	0.9984514092623276	0	0	2.65440956651719	5.176335317086694	SHMT2;FPGS;SLC25A32
GO_Biological_Process_2023	Histone H4-K16 Acetylation (GO:0043984)	3/12	0.1422613872518938	0.9984514092623276	0	0	2.65440956651719	5.176335317086694	KANSL2;PHF20;MSL2
GO_Biological_Process_2023	Microtubule Anchoring At Microtubule Organizing Center (GO:0072393)	3/12	0.1422613872518938	0.9984514092623276	0	0	2.65440956651719	5.176335317086694	MAP1S;MBD1;HOOK3
GO_Biological_Process_2023	Negative Regulation By Host Of Viral Process (GO:0044793)	3/12	0.1422613872518938	0.9984514092623276	0	0	2.65440956651719	5.176335317086694	PSMC3;ZC3H12A;PITX3
GO_Biological_Process_2023	Positive Regulation Of Fatty Acid Oxidation (GO:0046321)	3/12	0.1422613872518938	0.9984514092623276	0	0	2.65440956651719	5.176335317086694	NR4A3;AKT2;PLIN5
GO_Biological_Process_2023	Positive Regulation Of Histone H3-K4 Methylation (GO:0051571)	3/12	0.1422613872518938	0.9984514092623276	0	0	2.65440956651719	5.176335317086694	KANSL2;PHF20;CTNNB1
GO_Biological_Process_2023	Positive Regulation Of mRNA Metabolic Process (GO:1903313)	3/12	0.1422613872518938	0.9984514092623276	0	0	2.65440956651719	5.176335317086694	PNPT1;ZC3H12A;GTPBP1
GO_Biological_Process_2023	Positive Regulation Of Ruffle Assembly (GO:1900029)	3/12	0.1422613872518938	0.9984514092623276	0	0	2.65440956651719	5.176335317086694	PLEKHM1;EPS8L3;PFN1
GO_Biological_Process_2023	Regulation Of Dosage Compensation By Inactivation Of X Chromosome (GO:1900095)	3/12	0.1422613872518938	0.9984514092623276	0	0	2.65440956651719	5.176335317086694	KANSL2;PHF20;MSL2
GO_Biological_Process_2023	Regulation Of Retrograde Protein Transport, ER To Cytosol (GO:1904152)	3/12	0.1422613872518938	0.9984514092623276	0	0	2.65440956651719	5.176335317086694	OS9;YOD1;UBE2J1
GO_Biological_Process_2023	Regulation Of Vascular Associated Smooth Muscle Cell Migration (GO:1904752)	3/12	0.1422613872518938	0.9984514092623276	0	0	2.65440956651719	5.176335317086694	NR4A3;IGFBP5;PRKG1
GO_Biological_Process_2023	Sodium Ion Export Across Plasma Membrane (GO:0036376)	3/12	0.1422613872518938	0.9984514092623276	0	0	2.65440956651719	5.176335317086694	FXYD2;ATP1A3;ATP1A1
GO_Biological_Process_2023	Steroid Catabolic Process (GO:0006706)	3/12	0.1422613872518938	0.9984514092623276	0	0	2.65440956651719	5.176335317086694	CYP24A1;SULT1E1;FGF23
GO_Biological_Process_2023	Synaptic Membrane Adhesion (GO:0099560)	3/12	0.1422613872518938	0.9984514092623276	0	0	2.65440956651719	5.176335317086694	LRFN5;LRFN4;LRRC4C
GO_Biological_Process_2023	Inflammatory Response (GO:0006954)	32/236	0.142660323971587	0.9984514092623276	0	0	1.251694862406571	2.437411425634516	SERPINA3;DHX8;GPR68;PIK3CD;TNF;RELA;PIK3CG;RELB;HYAL1;TBXA2R;CCL5;OLR1;IKBKG;CCL15;PITX3;CCR1;CCL25;XCR1;RIPK2;ODAM;GPR32;AZU1;NFATC4;NFKB2;NCR3;LTB4R2;KRT16;MAPKAPK2;CRH;CARD18;CHI3L1;CDO1
GO_Biological_Process_2023	Apical Junction Assembly (GO:0043297)	9/54	0.143005939220886	0.9984514092623276	0	0	1.593705035971223	3.0995477053849227	CLDN6;CHAF1B;CLDN4;WDR1;MARVELD3;CLDN18;STRN;RHOC;RHOA
GO_Biological_Process_2023	Endoplasmic Reticulum Organization (GO:0007029)	9/54	0.143005939220886	0.9984514092623276	0	0	1.593705035971223	3.0995477053849227	GAK;SEC61A1;WDR83OS;VAPB;STX18;BNIP1;TRAM1L1;RTN4;GET4
GO_Biological_Process_2023	Mesenchymal Cell Differentiation (GO:0048762)	9/54	0.143005939220886	0.9984514092623276	0	0	1.593705035971223	3.0995477053849227	OTUD5;TGFB2;TRIM28;TBX20;SNAI1;CTNNB1;ISL1;TGFBR1;LRP6
GO_Biological_Process_2023	Regulation Of Smooth Muscle Cell Proliferation (GO:0048660)	9/54	0.143005939220886	0.9984514092623276	0	0	1.593705035971223	3.0995477053849227	TCF7L2;XRCC6;NR4A3;IGFBP5;HDAC1;CCL5;CTNNB1;TNF;HES5
GO_Biological_Process_2023	Ribosomal Large Subunit Biogenesis (GO:0042273)	9/54	0.143005939220886	0.9984514092623276	0	0	1.593705035971223	3.0995477053849227	TRAF7;PES1;RPL10L;NOP2;GTF3A;WDR74;RPL35A;ZNF622;RPL6
GO_Biological_Process_2023	Response To Tumor Necrosis Factor (GO:0034612)	16/108	0.1462003104941205	0.9984514092623276	0	0	1.3865191896609206	2.6659680508118795	CCL25;CIB1;NPNT;RELA;ZFP36L1;NFKBIA;HYAL1;CCL5;ZC3H12A;INPP5K;CHI3L1;HAS2;MAP2K7;CACTIN;TNFRSF21;CCL15
GO_Biological_Process_2023	RNA Splicing, Via Transesterification Reactions With Bulged Adenosine As Nucleophile (GO:0000377)	25/180	0.1478894827705567	0.9984514092623276	0	0	1.2865240766713415	2.4589206310652516	SF3B5;DHX8;WDR83;U2AF1;USP39;SART1;RNF113A;RBM10;SF3A2;BUD31;TFIP11;LSM4;PRPF4;RBMXL2;DDX39A;PRPF6;SNW1;SYF2;NOVA1;NOVA2;RBM42;SNRNP200;CACTIN;SLU7;SNRPA
GO_Biological_Process_2023	Negative Regulation Of Hydrolase Activity (GO:0051346)	8/47	0.1480022098933106	0.9984514092623276	0	0	1.634387784500144	3.1225437454657534	GPSM1;SERPINB3;GCHFR;APOA2;GMIP;CPEB2;PITX3;PLIN5
GO_Biological_Process_2023	Negative Regulation Of Growth (GO:0045926)	18/124	0.1481208273998701	0.9984514092623276	0	0	1.3539673751011545	2.585707967971139	TSPYL2;CDKN2D;TGFB2;PNPT1;NAIF1;OSGIN1;MT3;RTN4;PPP1R9B;ST7L;DNAJB2;SFRP2;PPP2R1A;HYAL1;CCDC85B;SESN2;FBP1;SIPA1
GO_Biological_Process_2023	Neuron Projection Guidance (GO:0097485)	18/124	0.1481208273998701	0.9984514092623276	0	0	1.3539673751011545	2.585707967971139	NOTCH3;ROBO3;EPHA6;EPHA10;SEMA4D;BDNF;CNTN6;LRTM1;SEMA3B;SEMA4C;SEMA3F;DPYSL5;FEZ1;CNTN2;NRCAM;CNTN4;EPHA3;CDK5R1
GO_Biological_Process_2023	Cellular Respiration (GO:0045333)	13/85	0.1494933135057175	0.9984514092623276	0	0	1.439157907907908	2.735124803463487	NDUFA9;NDUFB8;NDUFB1;UQCR11;ETFB;COX5B;COX6B1;SIRT3;CHCHD5;NDUFS8;NR4A3;NDUFS7;NDUFS5
GO_Biological_Process_2023	L-alpha-amino Acid Transmembrane Transport (GO:1902475)	7/40	0.1525136475130466	0.9984514092623276	0	0	1.6899180484086145	3.177892909568964	SLC7A5;SLC25A2;SLC6A9;PRAF2;SLC1A1;SLC1A4;SLC25A22
GO_Biological_Process_2023	Establishment Or Maintenance Of Epithelial Cell Apical/Basal Polarity (GO:0045197)	7/40	0.1525136475130466	0.9984514092623276	0	0	1.6899180484086145	3.177892909568964	CRB1;SLC9A3R1;PARD6A;WDR1;EZR;RHOA;CRB3
GO_Biological_Process_2023	Positive Regulation Of Monoatomic Ion Transport (GO:0043270)	7/40	0.1525136475130466	0.9984514092623276	0	0	1.6899180484086145	3.177892909568964	CCR1;P2RX4;CCL5;PKP2;ANK2;FFAR1;NKX2-5
GO_Biological_Process_2023	Regulation Of Microtubule Cytoskeleton Organization (GO:0070507)	7/40	0.1525136475130466	0.9984514092623276	0	0	1.6899180484086145	3.177892909568964	STMN2;MAP6;TPPP;GAS2L2;MPDZ;SKA1;EPHA3
GO_Biological_Process_2023	Negative Regulation Of Extrinsic Apoptotic Signaling Pathway (GO:2001237)	11/70	0.1533188585511073	0.9984514092623276	0	0	1.4858197684175196	2.78626195163921	TCF7L2;CSF2;GPX1;TERT;EYA1;UNC5B;PHIP;TNF;TGFBR1;RELA;ICAM1
GO_Biological_Process_2023	Extracellular Structure Organization (GO:0043062)	16/109	0.1546396733707541	0.9984514092623276	0	0	1.3715327794510648	2.5601820264418467	NPNT;ADAMTS10;TGFBR1;COL1A1;ADAMTS14;ADAMTS13;IBSP;COL5A1;ADAMTS18;COL7A1;MANSC4;COL9A1;MATN1;MMP19;ADAMTS9;MATN4
GO_Biological_Process_2023	Dopamine Metabolic Process (GO:0042417)	4/19	0.1548546469266399	0.9984514092623276	0	0	2.1237625243008824	3.9613870488027794	TGFB2;TH;DBH;SNCAIP
GO_Biological_Process_2023	Dopaminergic Neuron Differentiation (GO:0071542)	4/19	0.1548546469266399	0.9984514092623276	0	0	2.1237625243008824	3.9613870488027794	CTNNB1;WNT2;LRP6;PITX3
GO_Biological_Process_2023	Embryonic Digestive Tract Development (GO:0048566)	4/19	0.1548546469266399	0.9984514092623276	0	0	2.1237625243008824	3.9613870488027794	TGFB2;SIX2;TNF;GLI3
GO_Biological_Process_2023	Establishment Of Skin Barrier (GO:0061436)	4/19	0.1548546469266399	0.9984514092623276	0	0	2.1237625243008824	3.9613870488027794	FLG2;CLDN4;KRT16;LSR
GO_Biological_Process_2023	Inositol Phosphate-Mediated Signaling (GO:0048016)	4/19	0.1548546469266399	0.9984514092623276	0	0	2.1237625243008824	3.9613870488027794	DHX8;EDN3;GPR62;NFATC4
GO_Biological_Process_2023	Negative Regulation Of Axon Extension Involved In Axon Guidance (GO:0048843)	4/19	0.1548546469266399	0.9984514092623276	0	0	2.1237625243008824	3.9613870488027794	SEMA4D;SEMA3B;SEMA4C;SEMA3F
GO_Biological_Process_2023	Phosphate Ion Transport (GO:0006817)	4/19	0.1548546469266399	0.9984514092623276	0	0	2.1237625243008824	3.9613870488027794	SLC34A3;SLC37A1;SLC17A6;SLC25A10
GO_Biological_Process_2023	Phosphatidylcholine Biosynthetic Process (GO:0006656)	4/19	0.1548546469266399	0.9984514092623276	0	0	2.1237625243008824	3.9613870488027794	CHKB;CHKA;APOA2;CHPT1
GO_Biological_Process_2023	piRNA Processing (GO:0034587)	4/19	0.1548546469266399	0.9984514092623276	0	0	2.1237625243008824	3.9613870488027794	EXD1;DDX4;TDRD12;TEX15
GO_Biological_Process_2023	Protein Insertion Into Membrane (GO:0051205)	4/19	0.1548546469266399	0.9984514092623276	0	0	2.1237625243008824	3.9613870488027794	WDR83OS;SEC61A1;TRAM1L1;GET4
GO_Biological_Process_2023	Regulation Of Early Endosome To Late Endosome Transport (GO:2000641)	4/19	0.1548546469266399	0.9984514092623276	0	0	2.1237625243008824	3.9613870488027794	VPS11;PTPN23;EZR;MAPK3
GO_Biological_Process_2023	Regulation Of Synaptic Transmission, Glutamatergic (GO:0051966)	9/55	0.1551054571621935	0.9984514092623276	0	0	1.5589713012198936	2.9053769039010473	NPS;CACNG7;GRM8;GRIK3;TPRG1L;GRIK1;CACNG2;TNF;DGKZ
GO_Biological_Process_2023	Lung Development (GO:0030324)	6/33	0.1560273270762245	0.9984514092623276	0	0	1.7701940827221474	3.288532233062383	ZIC3;PDPN;NKX2-1;CHI3L1;PROX1;PKD1
GO_Biological_Process_2023	Negative Regulation Of Double-Strand Break Repair (GO:2000780)	6/33	0.1560273270762245	0.9984514092623276	0	0	1.7701940827221474	3.288532233062383	OTUB2;POLQ;RNF169;HSF1;TFIP11;NUDT16L1
GO_Biological_Process_2023	Positive Regulation Of Establishment Of Protein Localization To Mitochondrion (GO:1903749)	6/33	0.1560273270762245	0.9984514092623276	0	0	1.7701940827221474	3.288532233062383	USP36;MAPK8;UBE2D3;VPS11;HTRA2;UBE2J2
GO_Biological_Process_2023	Ubiquitin-Dependent Protein Catabolic Process Via The Multivesicular Body Sorting Pathway (GO:0043162)	6/33	0.1560273270762245	0.9984514092623276	0	0	1.7701940827221474	3.288532233062383	RNF126;HGS;VPS37D;UBAP1;PTPN23;VPS37B
GO_Biological_Process_2023	mRNA Processing (GO:0006397)	29/214	0.1571565687363931	0.9984514092623276	0	0	1.25049786628734	2.3140622047242028	SF3B5;DHX8;WDR83;U2AF1;USP39;TBRG4;SART1;RNF113A;RPRD1B;RBM10;HEXIM1;SF3A2;ALYREF;BUD31;TFIP11;LSM4;PRPF4;RBMXL2;DDX39A;SNW1;PRPF6;SYF2;NOVA1;NOVA2;RBM42;CACTIN;SNRNP200;SLU7;SNRPA
GO_Biological_Process_2023	Cell-Cell Adhesion Mediated By Cadherin (GO:0044331)	5/26	0.1575387406665805	0.9984514092623276	0	0	1.896426434128409	3.5047551196293805	CDH10;CDH12;DCHS1;CDH8;CDH18
GO_Biological_Process_2023	Protein Localization To Cell Surface (GO:0034394)	5/26	0.1575387406665805	0.9984514092623276	0	0	1.896426434128409	3.5047551196293805	PRRT1;GGA3;USP4;CTNNB1;ANK2
GO_Biological_Process_2023	Regulation Of Vasoconstriction (GO:0019229)	5/26	0.1575387406665805	0.9984514092623276	0	0	1.896426434128409	3.5047551196293805	TBXA2R;KCNMB4;ECE1;AGT;SMTNL1
GO_Biological_Process_2023	Intracellular Monoatomic Cation Homeostasis (GO:0030003)	26/190	0.1601492968910131	0.9984514092623276	0	0	1.2644855062053113	2.3160933515254194	COX19;CALCB;ATP1A3;ATP1A1;CCL5;DHRS7C;CNNM4;CCL15;CCR1;SLC10A7;DMPK;EDN3;SLC30A2;TMC8;ANK2;MT3;F3;SCNN1D;STIM1;VAPB;FXYD2;KCNMA1;ATP13A5;HAMP;SLC24A5;FTL
GO_Biological_Process_2023	Negative Regulation Of Nucleic Acid-Templated Transcription (GO:1903507)	58/456	0.1606622392411157	0.9984514092623276	0	0	1.1637520938023451	2.1278636919657377	KDM5C;CSF2;HDAC10;NAB1;CHD4;TNF;GLI3;SUMO1;TRIM28;SCMH1;SIX3;CIC;USP47;ZGPAT;RING1;MSX2;SFMBT1;FOXL2;PROX1;POU3F3;NCOR2;HIC2;SFRP2;BRMS1;HAND1;RARA;PFDN5;HDAC1;TWIST2;NPAS1;PPM1F;RELA;FOXS1;ZNF827;CCDC85B;PRDM16;ZSCAN10;ATOH8;TBX20;NKX2-1;E2F1;INPP5K;NKX2-5;ZBTB7A;HEXIM1;TCF7L2;XRCC6;NR2F2;SNW1;LHX1;ZNF219;BCL3;MDM2;CTNNB1;TNP1;RCOR2;TRIM33;CDK5R1
GO_Biological_Process_2023	Cytoplasmic Microtubule Organization (GO:0031122)	8/48	0.1613314756399515	0.9984514092623276	0	0	1.593438202247191	2.906900031583193	CCDC88B;TUBGCP2;MBD1;CIB1;TPPP;HOOK3;EZR;RHOA
GO_Biological_Process_2023	Sensory Perception Of Light Stimulus (GO:0050953)	15/102	0.1624261494182612	0.9984514092623276	0	0	1.3743353751438077	2.4978983109015207	CABP4;CRYBB1;CABP2;CRYBA2;CRYBA1;CRYBB2;ARR3;RPGR;COL1A1;CRYGB;TH;GRM8;SIX3;CDH23;E2F1
GO_Biological_Process_2023	Synapse Assembly (GO:0007416)	11/71	0.1642825044409009	0.9984514092623276	0	0	1.460973597359736	2.6387633879308257	GABRB3;FLRT3;BDNF;WNT3A;PCDHB6;NRXN2;PCDHB5;NRCAM;PCDHB11;CBLN4;PCDHB10
GO_Biological_Process_2023	Acylglycerol Metabolic Process (GO:0006639)	7/41	0.1673397069991274	0.9984514092623276	0	0	1.640122086570477	2.932094406584598	DGAT1;DGKB;DGKQ;APOA2;APOC3;DGKZ;PNPLA2
GO_Biological_Process_2023	Heart Contraction (GO:0060047)	7/41	0.1673397069991274	0.9984514092623276	0	0	1.640122086570477	2.932094406584598	MYL4;MYLK2;SGCD;GPX1;TCAP;SGCG;SCN2B
GO_Biological_Process_2023	Regulation Of Heart Rate By Cardiac Conduction (GO:0086091)	7/41	0.1673397069991274	0.9984514092623276	0	0	1.640122086570477	2.932094406584598	KCNJ5;KCNE2;PKP2;ANK2;ISL1;HCN2;SCN2B
GO_Biological_Process_2023	Response To Amino Acid Starvation (GO:1990928)	7/41	0.1673397069991274	0.9984514092623276	0	0	1.640122086570477	2.932094406584598	MAPK8;SZT2;SESN3;RRAGC;SESN2;TFEB;MAPK3
GO_Biological_Process_2023	Stem Cell Differentiation (GO:0048863)	7/41	0.1673397069991274	0.9984514092623276	0	0	1.640122086570477	2.932094406584598	LMBR1L;OTUD5;SETD2;TGFB2;HOXB4;CTNNB1;LRP6
GO_Biological_Process_2023	Synaptic Vesicle Exocytosis (GO:0016079)	7/41	0.1673397069991274	0.9984514092623276	0	0	1.640122086570477	2.932094406584598	RAB3A;SYT11;SYT10;OTOF;DOC2B;STX2;STX1A
GO_Biological_Process_2023	Positive Regulation Of DNA-templated Transcription, Elongation (GO:0032786)	9/56	0.1676856451675908	0.9984514092623276	0	0	1.5257155977345782	2.724415740720148	CDK9;PWWP2B;MED9;SUPT5H;MED26;SUPT6H;ELL2;MED6;BRD4
GO_Biological_Process_2023	Atrioventricular Valve Development (GO:0003171)	3/13	0.1703784938018054	0.9984514092623276	0	0	2.388834080717489	4.227598223805814	TGFB2;TBX20;APLNR
GO_Biological_Process_2023	Branching Involved In Blood Vessel Morphogenesis (GO:0001569)	3/13	0.1703784938018054	0.9984514092623276	0	0	2.388834080717489	4.227598223805814	DLL4;SFRP2;CTNNB1
GO_Biological_Process_2023	Cellular Modified Amino Acid Catabolic Process (GO:0042219)	3/13	0.1703784938018054	0.9984514092623276	0	0	2.388834080717489	4.227598223805814	ALDH4A1;SARDH;CDO1
GO_Biological_Process_2023	Microvillus Organization (GO:0032528)	3/13	0.1703784938018054	0.9984514092623276	0	0	2.388834080717489	4.227598223805814	RAP2C;SLC9A3R1;MINK1
GO_Biological_Process_2023	ncRNA Transcription (GO:0098781)	3/13	0.1703784938018054	0.9984514092623276	0	0	2.388834080717489	4.227598223805814	GTF3C1;GTF3A;ZFP36L1
GO_Biological_Process_2023	Outer Mitochondrial Membrane Organization (GO:0007008)	3/13	0.1703784938018054	0.9984514092623276	0	0	2.388834080717489	4.227598223805814	TOMM40;MTX1;HSPA4
GO_Biological_Process_2023	Positive Regulation Of T Cell Receptor Signaling Pathway (GO:0050862)	3/13	0.1703784938018054	0.9984514092623276	0	0	2.388834080717489	4.227598223805814	IKBKG;KCNN4;RELA
GO_Biological_Process_2023	Positive Regulation Of Brown Fat Cell Differentiation (GO:0090336)	3/13	0.1703784938018054	0.9984514092623276	0	0	2.388834080717489	4.227598223805814	FNDC5;TFE3;VSTM2A
GO_Biological_Process_2023	Positive Regulation Of Cyclase Activity (GO:0031281)	3/13	0.1703784938018054	0.9984514092623276	0	0	2.388834080717489	4.227598223805814	MAPK8;STIM1;MAPK3
GO_Biological_Process_2023	Positive Regulation Of Insulin Secretion Involved In Cellular Response To Glucose Stimulus (GO:0035774)	3/13	0.1703784938018054	0.9984514092623276	0	0	2.388834080717489	4.227598223805814	PLA2G6;CFTR;BAIAP3
GO_Biological_Process_2023	Positive Regulation Of Macrophage Chemotaxis (GO:0010759)	3/13	0.1703784938018054	0.9984514092623276	0	0	2.388834080717489	4.227598223805814	MDK;CCL5;MAPK3
GO_Biological_Process_2023	Positive Regulation Of Potassium Ion Transmembrane Transporter Activity (GO:1901018)	3/13	0.1703784938018054	0.9984514092623276	0	0	2.388834080717489	4.227598223805814	GALR2;FXYD2;ANK2
GO_Biological_Process_2023	Protein Insertion Into Mitochondrial Outer Membrane (GO:0045040)	3/13	0.1703784938018054	0.9984514092623276	0	0	2.388834080717489	4.227598223805814	TOMM40;MTX1;HSPA4
GO_Biological_Process_2023	Regulation Of Fatty Acid Beta-Oxidation (GO:0031998)	3/13	0.1703784938018054	0.9984514092623276	0	0	2.388834080717489	4.227598223805814	AKT2;ABCD1;PLIN5
GO_Biological_Process_2023	Regulation Of Oxidoreductase Activity (GO:0051341)	3/13	0.1703784938018054	0.9984514092623276	0	0	2.388834080717489	4.227598223805814	SZT2;ECSIT;MT3
GO_Biological_Process_2023	Response To Nerve Growth Factor (GO:1990089)	3/13	0.1703784938018054	0.9984514092623276	0	0	2.388834080717489	4.227598223805814	STMN2;RAPGEF1;CIB1
GO_Biological_Process_2023	Positive Regulation Of Epithelial Cell Migration (GO:0010634)	14/95	0.1707318704182894	0.9984514092623276	0	0	1.3775752619075436	2.4350860131624716	GPI;TGFB2;ZNF580;PIK3CD;PROX1;FGF1;PIK3CG;PPM1F;RTN4;AGT;HYAL1;ZC3H12A;ATOH8;PFN1
GO_Biological_Process_2023	Negative Regulation Of Transmembrane Receptor Protein Serine/Threonine Kinase Signaling Pathway (GO:0090101)	16/111	0.1722810607801504	0.9984514092623276	0	0	1.3425064691498707	2.3609695494086833	HDAC1;IGSF1;UBE2D3;LEMD3;SMAD6;SPRED3;BRMS1;CAPN5;PRDM16;NKX2-1;VWC2L;SPRY1;ZBTB7A;CER1;DAND5;TRIM33
GO_Biological_Process_2023	Embryonic Skeletal System Development (GO:0048706)	6/34	0.1727341689991074	0.9984514092623276	0	0	1.706876643787286	2.9972778813274026	COL1A1;KIAA1217;OSR2;HOXB4;FUZ;HOXA4
GO_Biological_Process_2023	Mitochondrial Electron Transport, NADH To Ubiquinone (GO:0006120)	6/34	0.1727341689991074	0.9984514092623276	0	0	1.706876643787286	2.9972778813274026	NDUFA9;NDUFB8;NDUFS8;NDUFS7;NDUFS5;NDUFB1
GO_Biological_Process_2023	Negative Regulation Of Mitotic Cell Cycle (GO:0045930)	6/34	0.1727341689991074	0.9984514092623276	0	0	1.706876643787286	2.9972778813274026	SLC9A3R1;CTNNB1;NABP1;AURKAIP1;CHFR;ZFP36L1
GO_Biological_Process_2023	Positive Regulation Of Neuron Death (GO:1901216)	6/34	0.1727341689991074	0.9984514092623276	0	0	1.706876643787286	2.9972778813274026	TGFB2;TYROBP;PCSK9;CTNNB1;TNF;CDK5R1
GO_Biological_Process_2023	Positive Regulation Of Organelle Organization (GO:0010638)	6/34	0.1727341689991074	0.9984514092623276	0	0	1.706876643787286	2.9972778813274026	AKT2;STX18;SURF4;TOM1;HTRA2;DOC2B
GO_Biological_Process_2023	Regulation Of Metal Ion Transport (GO:0010959)	6/34	0.1727341689991074	0.9984514092623276	0	0	1.706876643787286	2.9972778813274026	SPTBN4;NKAIN4;P2RX4;STIM1;ATP1A1;F3
GO_Biological_Process_2023	Regulation Of Neuronal Synaptic Plasticity (GO:0048168)	6/34	0.1727341689991074	0.9984514092623276	0	0	1.706876643787286	2.9972778813274026	SYNGR1;RAB3A;GRIK2;SYP;RAB5A;PPFIA3
GO_Biological_Process_2023	Intrinsic Apoptotic Signaling Pathway In Response To DNA Damage (GO:0008630)	8/49	0.1751962390459055	0.9984514092623276	0	0	1.554486160591943	2.7076794917819336	BCL2L11;SNW1;BCL3;E2F1;HTRA2;AEN;BAK1;HIC1
GO_Biological_Process_2023	Positive Regulation Of miRNA Metabolic Process (GO:2000630)	8/49	0.1751962390459055	0.9984514092623276	0	0	1.554486160591943	2.7076794917819336	TGFB2;PNPT1;TERT;ZC3H12A;ATOH8;ZSWIM8;TNF;RELA
GO_Biological_Process_2023	Regulation Of Cellular Localization (GO:0060341)	11/72	0.1756206762897334	0.9984514092623276	0	0	1.4369420548612235	2.4994584777696063	MAPK8;KIAA1614;PARD6A;SUMO1;DNAJB6;DZIP1L;PLEKHM2;MMD2;OOEP;PPM1F;TRIM34
GO_Biological_Process_2023	Chaperone Cofactor-Dependent Protein Refolding (GO:0051085)	5/27	0.1767172305601382	0.9984514092623276	0	0	1.810123225069365	3.137313522550936	HSPA9;GAK;SDF2L1;DNAJC7;DNAJB5
GO_Biological_Process_2023	Regulation Of Insulin Secretion Involved In Cellular Response To Glucose Stimulus (GO:0061178)	5/27	0.1767172305601382	0.9984514092623276	0	0	1.810123225069365	3.137313522550936	PIM3;PLA2G6;CFTR;BAIAP3;CDK16
GO_Biological_Process_2023	Respiratory Tube Development (GO:0030323)	5/27	0.1767172305601382	0.9984514092623276	0	0	1.810123225069365	3.137313522550936	ZIC3;PDPN;NKX2-1;CHI3L1;PROX1
GO_Biological_Process_2023	Ventricular Septum Morphogenesis (GO:0060412)	5/27	0.1767172305601382	0.9984514092623276	0	0	1.810123225069365	3.137313522550936	TGFB2;APLNR;PROX1;NKX2-5;TGFBR1
GO_Biological_Process_2023	Cell Projection Organization (GO:0030030)	4/20	0.1775078162748516	0.9984514092623276	0	0	1.990915208613728	3.4417760233336656	NPHP1;RAC3;QRICH2;KIF17
GO_Biological_Process_2023	Cellular Response To pH (GO:0071467)	4/20	0.1775078162748516	0.9984514092623276	0	0	1.990915208613728	3.4417760233336656	SCNN1D;GPR68;HYAL1;MCOLN1
GO_Biological_Process_2023	Negative Regulation Of Viral Life Cycle (GO:1903901)	4/20	0.1775078162748516	0.9984514092623276	0	0	1.990915208613728	3.4417760233336656	LRRC15;IFITM1;TRIM11;PITX3
GO_Biological_Process_2023	Positive Regulation Of Protein Processing (GO:0010954)	4/20	0.1775078162748516	0.9984514092623276	0	0	1.990915208613728	3.4417760233336656	ASTL;F12;TNP1;NKD2
GO_Biological_Process_2023	Regulation Of Macrophage Chemotaxis (GO:0010758)	4/20	0.1775078162748516	0.9984514092623276	0	0	1.990915208613728	3.4417760233336656	MDK;CCL5;AMH;MAPK3
GO_Biological_Process_2023	Cellular Response To Organic Cyclic Compound (GO:0071407)	21/152	0.1790539338082616	0.9984514092623276	0	0	1.27809450188424	2.1984097250493897	GABRB3;IGFBP5;DHX8;SLC1A1;ATP1A3;ADCY2;ATP1A1;TNF;ESR1;ZFP36L1;NR4A3;P2RX4;CCL5;P2RY2;ZC3H12A;RAPGEF1;INPP5K;CTNNB1;EZR;CFTR;HCN2
GO_Biological_Process_2023	IMP Biosynthetic Process (GO:0006188)	2/7	0.1792579142540656	0.9984514092623276	0	0	3.184580905423577	5.474070536163276	AMPD2;PFAS
GO_Biological_Process_2023	Anterograde Axonal Protein Transport (GO:0099641)	2/7	0.1792579142540656	0.9984514092623276	0	0	3.184580905423577	5.474070536163276	HSPB1;MAPK8IP3
GO_Biological_Process_2023	Axo-Dendritic Protein Transport (GO:0099640)	2/7	0.1792579142540656	0.9984514092623276	0	0	3.184580905423577	5.474070536163276	HSPB1;MAPK8IP3
GO_Biological_Process_2023	Cardiac Atrium Development (GO:0003230)	2/7	0.1792579142540656	0.9984514092623276	0	0	3.184580905423577	5.474070536163276	DLL4;DAND5
GO_Biological_Process_2023	Cellular Response To Leptin Stimulus (GO:0044320)	2/7	0.1792579142540656	0.9984514092623276	0	0	3.184580905423577	5.474070536163276	NR4A3;MT3
GO_Biological_Process_2023	Cytoplasmic Sequestering Of NF-kappaB (GO:0007253)	2/7	0.1792579142540656	0.9984514092623276	0	0	3.184580905423577	5.474070536163276	NFKBIA;NFKBIB
GO_Biological_Process_2023	Establishment Of Planar Polarity (GO:0001736)	2/7	0.1792579142540656	0.9984514092623276	0	0	3.184580905423577	5.474070536163276	NPHP1;FUZ
GO_Biological_Process_2023	Folic Acid Transport (GO:0015884)	2/7	0.1792579142540656	0.9984514092623276	0	0	3.184580905423577	5.474070536163276	PDPN;SLC25A32
GO_Biological_Process_2023	Fructose Metabolic Process (GO:0006000)	2/7	0.1792579142540656	0.9984514092623276	0	0	3.184580905423577	5.474070536163276	ALDOA;FBP1
GO_Biological_Process_2023	Lens Fiber Cell Development (GO:0070307)	2/7	0.1792579142540656	0.9984514092623276	0	0	3.184580905423577	5.474070536163276	PROX1;ATF4
GO_Biological_Process_2023	Negative Regulation Of Osteoblast Proliferation (GO:0033689)	2/7	0.1792579142540656	0.9984514092623276	0	0	3.184580905423577	5.474070536163276	MN1;TNN
GO_Biological_Process_2023	Negative Regulation Of Protein K63-linked Ubiquitination (GO:1900045)	2/7	0.1792579142540656	0.9984514092623276	0	0	3.184580905423577	5.474070536163276	OTUB2;GPS2
GO_Biological_Process_2023	Negative Regulation Of Striated Muscle Cell Apoptotic Process (GO:0010664)	2/7	0.1792579142540656	0.9984514092623276	0	0	3.184580905423577	5.474070536163276	MDK;NKX2-5
GO_Biological_Process_2023	Norepinephrine Metabolic Process (GO:0042415)	2/7	0.1792579142540656	0.9984514092623276	0	0	3.184580905423577	5.474070536163276	TH;DBH
GO_Biological_Process_2023	Pericardium Development (GO:0060039)	2/7	0.1792579142540656	0.9984514092623276	0	0	3.184580905423577	5.474070536163276	DLL4;TBX20
GO_Biological_Process_2023	Plasma Membrane Phospholipid Scrambling (GO:0017121)	2/7	0.1792579142540656	0.9984514092623276	0	0	3.184580905423577	5.474070536163276	PLSCR2;PLSCR5
GO_Biological_Process_2023	Positive Regulation Of Cardiac Epithelial To Mesenchymal Transition (GO:0062043)	2/7	0.1792579142540656	0.9984514092623276	0	0	3.184580905423577	5.474070536163276	TGFB2;TGFBR1
GO_Biological_Process_2023	Positive Regulation Of Cell Migration By Vascular Endothelial Growth Factor Signaling Pathway (GO:0038089)	2/7	0.1792579142540656	0.9984514092623276	0	0	3.184580905423577	5.474070536163276	HSPB1;PIK3CD
GO_Biological_Process_2023	Positive Regulation Of Epithelial Tube Formation (GO:1905278)	2/7	0.1792579142540656	0.9984514092623276	0	0	3.184580905423577	5.474070536163276	MMRN2;PIK3CD
GO_Biological_Process_2023	Positive Regulation Of Meiotic Nuclear Division (GO:0045836)	2/7	0.1792579142540656	0.9984514092623276	0	0	3.184580905423577	5.474070536163276	PRDM7;OOEP
GO_Biological_Process_2023	Positive Regulation Of Membrane Potential (GO:0045838)	2/7	0.1792579142540656	0.9984514092623276	0	0	3.184580905423577	5.474070536163276	BAD;AKT2
GO_Biological_Process_2023	Positive Regulation Of Ryanodine-Sensitive Calcium-Release Channel Activity (GO:0060316)	2/7	0.1792579142540656	0.9984514092623276	0	0	3.184580905423577	5.474070536163276	GSTO1;CALM3
GO_Biological_Process_2023	Positive Regulation Of Synaptic Transmission, GABAergic (GO:0032230)	2/7	0.1792579142540656	0.9984514092623276	0	0	3.184580905423577	5.474070536163276	NPS;ZDHHC3
GO_Biological_Process_2023	Positive Regulation Of Vascular Associated Smooth Muscle Cell Migration (GO:1904754)	2/7	0.1792579142540656	0.9984514092623276	0	0	3.184580905423577	5.474070536163276	NR4A3;IGFBP5
GO_Biological_Process_2023	Protein Localization To Presynapse (GO:1905383)	2/7	0.1792579142540656	0.9984514092623276	0	0	3.184580905423577	5.474070536163276	HSPB1;MAPK8IP3
GO_Biological_Process_2023	Regulation Of Carbohydrate Biosynthetic Process (GO:0043255)	2/7	0.1792579142540656	0.9984514092623276	0	0	3.184580905423577	5.474070536163276	FBP1;GNMT
GO_Biological_Process_2023	Regulation Of Collateral Sprouting (GO:0048670)	2/7	0.1792579142540656	0.9984514092623276	0	0	3.184580905423577	5.474070536163276	SEMA4D;NGF
GO_Biological_Process_2023	Regulation Of Epithelial To Mesenchymal Transition Involved In Endocardial Cushion Formation (GO:1905005)	2/7	0.1792579142540656	0.9984514092623276	0	0	3.184580905423577	5.474070536163276	TGFB2;TGFBR1
GO_Biological_Process_2023	Regulation Of Mammary Gland Epithelial Cell Proliferation (GO:0033599)	2/7	0.1792579142540656	0.9984514092623276	0	0	3.184580905423577	5.474070536163276	GPX1;RTN4
GO_Biological_Process_2023	Regulation Of Triglyceride Metabolic Process (GO:0090207)	2/7	0.1792579142540656	0.9984514092623276	0	0	3.184580905423577	5.474070536163276	FITM2;CIDEC
GO_Biological_Process_2023	siRNA Processing (GO:0030422)	2/7	0.1792579142540656	0.9984514092623276	0	0	3.184580905423577	5.474070536163276	TERT;TSN
GO_Biological_Process_2023	Sinoatrial Node Development (GO:0003163)	2/7	0.1792579142540656	0.9984514092623276	0	0	3.184580905423577	5.474070536163276	GJB6;SHOX2
GO_Biological_Process_2023	Sodium-Dependent Phosphate Transport (GO:0044341)	2/7	0.1792579142540656	0.9984514092623276	0	0	3.184580905423577	5.474070536163276	SLC34A3;SLC17A6
GO_Biological_Process_2023	Thyroid Gland Development (GO:0030878)	2/7	0.1792579142540656	0.9984514092623276	0	0	3.184580905423577	5.474070536163276	NKX2-1;NKX2-5
GO_Biological_Process_2023	Tooth Mineralization (GO:0034505)	2/7	0.1792579142540656	0.9984514092623276	0	0	3.184580905423577	5.474070536163276	COL1A1;STIM1
GO_Biological_Process_2023	Venous Blood Vessel Development (GO:0060841)	2/7	0.1792579142540656	0.9984514092623276	0	0	3.184580905423577	5.474070536163276	APLNR;PROX1
GO_Biological_Process_2023	Ventricular Cardiac Muscle Cell Membrane Repolarization (GO:0099625)	2/7	0.1792579142540656	0.9984514092623276	0	0	3.184580905423577	5.474070536163276	KCNJ5;KCNE2
GO_Biological_Process_2023	Regulation Of Calcium Ion Transport (GO:0051924)	9/57	0.1807258801215008	0.9984514092623276	0	0	1.493845548561151	2.555631930531475	CCR1;P2RX4;STIM1;CCL5;INPP5K;CTNNB1;ANK2;FFAR1;EFHB
GO_Biological_Process_2023	Determination Of Heart Left/Right Asymmetry (GO:0061371)	7/42	0.1827703858971825	0.9984514092623276	0	0	1.593171608265948	2.7076343973633845	ZIC3;TBX20;HAND1;APLNR;NKX2-5;CER1;DAND5
GO_Biological_Process_2023	Skeletal Muscle Tissue Development (GO:0007519)	7/42	0.1827703858971825	0.9984514092623276	0	0	1.593171608265948	2.7076343973633845	POPDC2;MYLK2;POPDC3;MYL6B;FOXL2;BVES;MYF5
GO_Biological_Process_2023	Translational Elongation (GO:0006414)	7/42	0.1827703858971825	0.9984514092623276	0	0	1.593171608265948	2.7076343973633845	EIF5A;EEF1G;TCF25;RNF25;GTPBP1;ZNF598;TUFM
GO_Biological_Process_2023	Canonical Wnt Signaling Pathway (GO:0060070)	10/65	0.1846184114214968	0.9984514092623276	0	0	1.448656606551343	2.4474535111396185	SFRP4;TCF7L2;WNT10A;SFRP2;WNT3A;WNT8A;CTNNB1;WNT2;RAB5A;LRP6
GO_Biological_Process_2023	Regulation Of Cell-Matrix Adhesion (GO:0001952)	10/65	0.1846184114214968	0.9984514092623276	0	0	1.448656606551343	2.4474535111396185	CCL25;MYOC;LIMCH1;PLEKHA2;ENC1;MINK1;CIB1;RHOA;EPHA3;AJAP1
GO_Biological_Process_2023	G Protein-Coupled Receptor Signaling Pathway, Coupled To Cyclic Nucleotide Second Messenger (GO:0007187)	8/50	0.1895678473479992	0.9984514092623276	0	0	1.517388978063135	2.5234304421468843	CCR1;XCR1;MC1R;DHX8;MTNR1B;NPY;OPRM1;AGT
GO_Biological_Process_2023	Positive Regulation Of Transport (GO:0051050)	8/50	0.1895678473479992	0.9984514092623276	0	0	1.517388978063135	2.5234304421468843	SPAG5;MYL1;AKT2;INPP5K;DOC2B;BAK1;TNF;CBLL1
GO_Biological_Process_2023	Endoderm Formation (GO:0001706)	6/35	0.1901367393300746	0.9984514092623276	0	0	1.6479259247789666	2.7355764559121067	DUSP5;SETD2;COL7A1;LHX1;TBX20;ITGA5
GO_Biological_Process_2023	Hexose Biosynthetic Process (GO:0019319)	6/35	0.1901367393300746	0.9984514092623276	0	0	1.6479259247789666	2.7355764559121067	GPI;CRTC2;SLC25A10;ENO3;FBP1;ATF4
GO_Biological_Process_2023	Regulation Of Cardiac Muscle Contraction (GO:0055117)	6/35	0.1901367393300746	0.9984514092623276	0	0	1.6479259247789666	2.7355764559121067	P2RX4;ZC3H12A;ANK2;CALM3;NKX2-5;PIK3CG
GO_Biological_Process_2023	Regulatory ncRNA Processing (GO:0070918)	6/35	0.1901367393300746	0.9984514092623276	0	0	1.6479259247789666	2.7355764559121067	EXD1;DDX4;TERT;TDRD12;TEX15;TSN
GO_Biological_Process_2023	Skeletal Muscle Organ Development (GO:0060538)	6/35	0.1901367393300746	0.9984514092623276	0	0	1.6479259247789666	2.7355764559121067	POPDC2;POPDC3;MYL6B;FOXL2;BVES;MYF5
GO_Biological_Process_2023	Organic Anion Transport (GO:0015711)	13/89	0.1902602326092209	0.9984514092623276	0	0	1.3631045519203413	2.2618845751528274	SLC35C2;SLC52A3;SLC2A1;SLCO5A1;SLC2A4;SLC2A8;MFSD10;SLC22A13;SLC9A3R1;SLCO4A1;LRRC8A;SLC22A7;CFTR
GO_Biological_Process_2023	Sensory Perception Of Mechanical Stimulus (GO:0050954)	13/89	0.1902602326092209	0.9984514092623276	0	0	1.3631045519203413	2.2618845751528274	SPTBN4;WDR1;EYA1;SLC52A3;CABP2;LHFPL3;SERPINB6;COL1A1;P2RX4;PIEZO2;CDH23;TBL1X;PDZD7
GO_Biological_Process_2023	Cellular Response To Organonitrogen Compound (GO:0071417)	15/105	0.1910476108253821	0.9984514092623276	0	0	1.3282987676585511	2.1986434369297383	GABRB3;IGFBP5;DHX8;RELA;ZFP36L1;P2RX4;RRAGC;P2RY2;SESN2;RAPGEF1;INPP5K;CTNNB1;EZR;CFTR;HCN2
GO_Biological_Process_2023	Glycosaminoglycan Biosynthetic Process (GO:0006024)	9/58	0.1942034921319035	0.9984514092623276	0	0	1.463276317721333	2.3980885512448458	HS3ST3B1;HS3ST3A1;SLC10A7;CHPF;HYAL1;B3GAT3;HAS1;B3GNT2;HAS2
GO_Biological_Process_2023	Epithelium Development (GO:0060429)	21/154	0.1951719101009947	0.9984514092623276	0	0	1.2587322737222804	2.056610587685324	EHF;DLX3;KRT35;FUZ;PROX1;PPP2R3A;KRT20;PKD1;KRT9;KRT33B;SLC9A3R1;KRT19;UPK1A;KRT16;LHX1;MANSC4;HAND1;ZNF358;NKX2-5;WNT2;HES5
GO_Biological_Process_2023	Proteasomal Protein Catabolic Process (GO:0010498)	29/220	0.1960968189569065	0.9984514092623276	0	0	1.2108018737944335	1.972573958710748	UBXN1;PSMD13;ZFAND2A;UBE2D3;AMBRA1;DTX4;PSMB7;SHARPIN;ENC1;TRIM3;ZSWIM8;FEM1C;TBL1X;UBXN6;SIAH3;FBXL19;UBE2G1;RAD23A;RNF41;PSMA6;NSFL1C;RNF126;PSMC3;PSMC1;KCTD13;MDM2;CTNNB1;RNF122;RNF187
GO_Biological_Process_2023	Positive Regulation Of Cellular Catabolic Process (GO:0031331)	20/146	0.1965029761693643	0.9984514092623276	0	0	1.2653225170170492	2.0587780531345397	SETD2;PNPT1;BAD;TFEB;AMBRA1;TNF;GTPBP1;AKT2;ZC3H12A;TP53INP1;ZSWIM8;SNX9;DAGLB;ABCD1;OPTN;CDK16;SH3D19;PLIN5;PNPLA2;TRIM34
GO_Biological_Process_2023	Glycosaminoglycan Metabolic Process (GO:0030203)	5/28	0.1967196756915988	0.9984514092623276	0	0	1.7313246428850206	2.815091503218436	HS3ST3B1;HS3ST3A1;HYAL1;B3GAT3;HAS1
GO_Biological_Process_2023	Primary Neural Tube Formation (GO:0014020)	5/28	0.1967196756915988	0.9984514092623276	0	0	1.7313246428850206	2.815091503218436	TGFB2;SEMA4C;TSC2;FUZ;GRHL3
GO_Biological_Process_2023	Regulation Of Protein Targeting To Membrane (GO:0090313)	5/28	0.1967196756915988	0.9984514092623276	0	0	1.7313246428850206	2.815091503218436	FIS1;GDI1;KCNB1;INPP5K;CIB1
GO_Biological_Process_2023	Regulation Of Sodium Ion Transmembrane Transport (GO:1902305)	5/28	0.1967196756915988	0.9984514092623276	0	0	1.7313246428850206	2.815091503218436	FXYD2;FXYD1;FXYD7;SNTA1;SCN2B
GO_Biological_Process_2023	Energy Derivation By Oxidation Of Organic Compounds (GO:0015980)	7/43	0.1987649559505403	0.9984514092623276	0	0	1.5488294898672257	2.502338917278018	CHCHD5;NR4A3;ACSM1;UQCR11;COX5B;MT3;COX6B1
GO_Biological_Process_2023	Positive Regulation Of Transcription Elongation By RNA Polymerase II (GO:0032968)	7/43	0.1987649559505403	0.9984514092623276	0	0	1.5488294898672257	2.502338917278018	CDK9;PWWP2B;MED9;SUPT6H;ELL2;MED26;MED6
GO_Biological_Process_2023	Centromere Complex Assembly (GO:0034508)	3/14	0.1999003281854227	0.9984514092623276	0	0	2.17154504688137	3.496049405939665	CENPT;CENPV;MIS18A
GO_Biological_Process_2023	Detection Of Mechanical Stimulus Involved In Sensory Perception (GO:0050974)	3/14	0.1999003281854227	0.9984514092623276	0	0	2.17154504688137	3.496049405939665	TMC1;PIEZO2;PDZD7
GO_Biological_Process_2023	Establishment Of Apical/Basal Cell Polarity (GO:0035089)	3/14	0.1999003281854227	0.9984514092623276	0	0	2.17154504688137	3.496049405939665	SLC9A3R1;EZR;RHOA
GO_Biological_Process_2023	Establishment Of Spindle Localization (GO:0051293)	3/14	0.1999003281854227	0.9984514092623276	0	0	2.17154504688137	3.496049405939665	KIF25;OOEP;ZBED3
GO_Biological_Process_2023	Hyaluronan Metabolic Process (GO:0030212)	3/14	0.1999003281854227	0.9984514092623276	0	0	2.17154504688137	3.496049405939665	HYAL1;HAS1;HAS2
GO_Biological_Process_2023	Monosaccharide Transmembrane Transport (GO:0015749)	3/14	0.1999003281854227	0.9984514092623276	0	0	2.17154504688137	3.496049405939665	SLC5A9;SLC2A12;SLC2A8
GO_Biological_Process_2023	Negative Regulation Of Androgen Receptor Signaling Pathway (GO:0060766)	3/14	0.1999003281854227	0.9984514092623276	0	0	2.17154504688137	3.496049405939665	NCOR2;HDAC1;ZBTB7A
GO_Biological_Process_2023	Negative Regulation Of Peptidyl-Threonine Phosphorylation (GO:0010801)	3/14	0.1999003281854227	0.9984514092623276	0	0	2.17154504688137	3.496049405939665	DGKQ;INPP5K;CALM3
GO_Biological_Process_2023	Neuron Cell-Cell Adhesion (GO:0007158)	3/14	0.1999003281854227	0.9984514092623276	0	0	2.17154504688137	3.496049405939665	NRXN2;CNTN4;CDK5R1
GO_Biological_Process_2023	Polarized Epithelial Cell Differentiation (GO:0030859)	3/14	0.1999003281854227	0.9984514092623276	0	0	2.17154504688137	3.496049405939665	SLC9A3R1;EZR;RHOA
GO_Biological_Process_2023	Positive Regulation Of Membrane Protein Ectodomain Proteolysis (GO:0051044)	3/14	0.1999003281854227	0.9984514092623276	0	0	2.17154504688137	3.496049405939665	SNX9;TNF;SH3D19
GO_Biological_Process_2023	Regulation Of Histone H3-K4 Methylation (GO:0051569)	3/14	0.1999003281854227	0.9984514092623276	0	0	2.17154504688137	3.496049405939665	PHF20;KANSL2;CTNNB1
GO_Biological_Process_2023	Heart Development (GO:0007507)	23/171	0.2001167668473455	0.9984514092623276	0	0	1.238953772777302	1.9932960411050205	POPDC2;POPDC3;TGFB2;TCF25;TSC2;ECE1;ISL1;PKD1;TGFBR1;SGCD;TH;FLRT3;HAND1;APLNR;PKP2;TCAP;PHIP;NKX2-5;BVES;MEF2D;CER1;DAND5;SGCG
GO_Biological_Process_2023	Negative Regulation Of Canonical Wnt Signaling Pathway (GO:0090090)	16/114	0.2005613759908831	0.9984514092623276	0	0	1.30118840499664	2.090534786754176	LMBR1L;OTUD5;TCF7L2;HDAC1;FUZ;GLI3;NKD2;SFRP4;SLC9A3R1;SFRP2;TNN;MDK;NKX2-5;EMD;PFDN5;RBMS3
GO_Biological_Process_2023	Negative Regulation Of Apoptotic Signaling Pathway (GO:2001234)	12/82	0.2005873482784343	0.9984514092623276	0	0	1.3659484144851095	2.1944036062232937	TCF7L2;GPX1;BDNF;MAZ;PPIF;PHIP;BAK1;TNF;TGFBR1;RELA;HERPUD1;SLC25A6
GO_Biological_Process_2023	Response To Calcium Ion (GO:0051592)	15/106	0.201092713768168	0.9984514092623276	0	0	1.3136277608775355	2.10704476063551	PEF1;ANXA11;BRAF;SYT13;MCOLN1;SYT6;ITPKB;ITPKC;STIM1;SYT11;SYT10;KCNMA1;PPIF;KCNMB4;CALM3
GO_Biological_Process_2023	Anaphase-Promoting Complex-Dependent Catabolic Process (GO:0031145)	4/21	0.2011854032181932	0.9984514092623276	0	0	1.8736969888897683	3.0045263197002594	FZR1;UBE2S;FBXO31;ANAPC2
GO_Biological_Process_2023	Regulation Of Cardiac Conduction (GO:1903779)	4/21	0.2011854032181932	0.9984514092623276	0	0	1.8736969888897683	3.0045263197002594	ANK2;NKX2-5;AGT;CORIN
GO_Biological_Process_2023	Response To Cadmium Ion (GO:0046686)	4/21	0.2011854032181932	0.9984514092623276	0	0	1.8736969888897683	3.0045263197002594	MAPK8;SUMO1;HSF1;MAPK3
GO_Biological_Process_2023	Skin Epidermis Development (GO:0098773)	4/21	0.2011854032181932	0.9984514092623276	0	0	1.8736969888897683	3.0045263197002594	FLG2;CLDN4;KRT16;LSR
GO_Biological_Process_2023	Positive Regulation Of Macromolecule Metabolic Process (GO:0010604)	46/364	0.2051362442520015	0.9984514092623276	0	0	1.1541239974348134	1.828225797290516	MYLK2;CSF2;HDAC1;MAZ;PIK3CD;ECE1;FGF1;TNF;RELA;PPM1F;DLL4;MAPK8;ZC3H12A;NKX2-1;FGF20;E2F1;AMH;BVES;FGF23;HOXA5;OSR2;ZNF580;ODAM;WNT3A;ANK2;BRAF;AZU1;NGF;MED26;MT3;AGT;POU3F3;TGFBR1;NFKBIA;SFRP4;FGF16;TYROBP;HGS;DGKQ;FGF19;PIP;TMEM119;EZR;VSTM2A;ATF4;RBMS3
GO_Biological_Process_2023	Negative Regulation Of Protein-Containing Complex Assembly (GO:0031333)	9/59	0.2080939627688631	0.9984514092623276	0	0	1.433929856115108	2.2509336995779696	ZNF827;HSF1;TMC8;PYDC1;TFIP11;IAPP;SMAD6;ISL1;TRIM11
GO_Biological_Process_2023	Regulation Of miRNA Transcription (GO:1902893)	9/59	0.2080939627688631	0.9984514092623276	0	0	1.433929856115108	2.2509336995779696	NCOR2;TGFB2;TERT;ATOH8;RARA;TNF;ESR1;RELA;NFATC4
GO_Biological_Process_2023	Negative Regulation Of Protein Kinase B Signaling (GO:0051898)	6/36	0.2081750376501576	0.9984514092623276	0	0	1.5929052537045352	2.4998673168566294	SLC9A3R1;PPP2R1A;INPP5K;TSC2;CIB1;OTUD3
GO_Biological_Process_2023	Modulation Of Chemical Synaptic Transmission (GO:0050804)	17/123	0.2093142067780175	0.9984514092623276	0	0	1.2781699134936313	1.9989539243957997	GRIA2;TPRG1L;GRIK3;GRIK1;GRIK2;BTBD9;SNCAIP;TNF;DGKZ;BAIAP3;SLC6A9;GRM8;KCTD13;KCNMB4;OTOF;LRRC4C;GRIA3
GO_Biological_Process_2023	Monoatomic Ion Transport (GO:0006811)	15/107	0.2113760571202184	0.9984514092623276	0	0	1.2992756890265418	2.019225748186825	SLC12A5;SLC32A1;SLC1A1;MCOLN1;LASP1;SLC9A8;PIEZO2;CNGB3;SLC17A6;AQP11;SLC25A10;LRRC8A;SLC25A22;SLC24A5;TRPM3
GO_Biological_Process_2023	Nucleosome Organization (GO:0034728)	11/75	0.211736773607049	0.9984514092623276	0	0	1.3693533415841583	2.1257997513931857	LIN54;BRD2;SETD2;CHAF1B;SMARCD2;CHAF1A;CHRAC1;POLE3;TNP1;SUPT6H;ASF1B
GO_Biological_Process_2023	Regulation Of Fat Cell Differentiation (GO:0045598)	11/75	0.211736773607049	0.9984514092623276	0	0	1.3693533415841583	2.1257997513931857	SFRP2;SULT1E1;CCDC85B;CARM1;ZC3H12A;E2F1;GPS2;TNF;ZNF385A;FERMT2;ZFP36L1
GO_Biological_Process_2023	Embryonic Organ Morphogenesis (GO:0048562)	7/44	0.2152799077751907	0.9984514092623276	0	0	1.5068842427332994	2.314297232958536	OSR2;PPP1R35;SIX2;TBX20;HOXB4;FUZ;HOXA4
GO_Biological_Process_2023	Circulatory System Development (GO:0072359)	18/132	0.2174007470657955	0.9984514092623276	0	0	1.2583818462635143	1.9203068901748412	POPDC2;POPDC3;TGFB2;TCF25;NXN;SLC2A12;TSC2;ECE1;ISL1;PKD1;TGFBR1;TH;FLRT3;HAND1;APLNR;PKP2;PHIP;BVES
GO_Biological_Process_2023	RNA-mediated Gene Silencing (GO:0031047)	5/29	0.2174525679615858	0.9984514092623276	0	0	1.6590926092160383	2.5314012470045193	EXD1;FAM172BP;HEXIM1;TDRD12;NRDE2
GO_Biological_Process_2023	Cardiac Muscle Cell Action Potential (GO:0086001)	5/29	0.2174525679615858	0.9984514092623276	0	0	1.6590926092160383	2.5314012470045193	KCNE2;PKP2;ATP1A1;HCN2;SCN2B
GO_Biological_Process_2023	Modified Amino Acid Transport (GO:0072337)	5/29	0.2174525679615858	0.9984514092623276	0	0	1.6590926092160383	2.5314012470045193	SLC5A6;SLC25A2;PDPN;SLC1A4;SLC25A32
GO_Biological_Process_2023	Morphogenesis Of An Epithelium (GO:0002009)	5/29	0.2174525679615858	0.9984514092623276	0	0	1.6590926092160383	2.5314012470045193	SLC9A3R1;FLG2;WNT10A;KRT16;LHX1
GO_Biological_Process_2023	Multivesicular Body Assembly (GO:0036258)	5/29	0.2174525679615858	0.9984514092623276	0	0	1.6590926092160383	2.5314012470045193	IST1;HGS;VPS37D;UBAP1;VPS37B
GO_Biological_Process_2023	Negative Regulation Of DNA Binding (GO:0043392)	5/29	0.2174525679615858	0.9984514092623276	0	0	1.6590926092160383	2.5314012470045193	NFKBIA;SUMO1;MSX2;E2F1;MDFI
GO_Biological_Process_2023	Sarcomere Organization (GO:0045214)	5/29	0.2174525679615858	0.9984514092623276	0	0	1.6590926092160383	2.5314012470045193	KRT19;CSRP2;WDR1;TCAP;LMOD2
GO_Biological_Process_2023	Tube Closure (GO:0060606)	5/29	0.2174525679615858	0.9984514092623276	0	0	1.6590926092160383	2.5314012470045193	TGFB2;SEMA4C;TSC2;FUZ;GRHL3
GO_Biological_Process_2023	Cardiac Muscle Tissue Development (GO:0048738)	8/52	0.2197052775738517	0.9984514092623276	0	0	1.448253319713994	2.194781964753629	MYLK2;SGCD;MSX2;TBX20;TCAP;NKX2-5;ADAMTS9;SGCG
GO_Biological_Process_2023	CD40 Signaling Pathway (GO:0023035)	2/8	0.2221489388627166	0.9984514092623276	0	0	2.653668011355147	3.992197332435592	TNIP2;ITGA5
GO_Biological_Process_2023	Anoikis (GO:0043276)	2/8	0.2221489388627166	0.9984514092623276	0	0	2.653668011355147	3.992197332435592	TSC2;IKBKG
GO_Biological_Process_2023	Astral Microtubule Organization (GO:0030953)	2/8	0.2221489388627166	0.9984514092623276	0	0	2.653668011355147	3.992197332435592	TPPP;EZR
GO_Biological_Process_2023	Autophagosome-Lysosome Fusion (GO:0061909)	2/8	0.2221489388627166	0.9984514092623276	0	0	2.653668011355147	3.992197332435592	PLEKHM1;TOM1
GO_Biological_Process_2023	Cilium Movement Involved In Cell Motility (GO:0060294)	2/8	0.2221489388627166	0.9984514092623276	0	0	2.653668011355147	3.992197332435592	TEKT1;RSPH9
GO_Biological_Process_2023	Detection Of Mechanical Stimulus Involved In Sensory Perception Of Sound (GO:0050910)	2/8	0.2221489388627166	0.9984514092623276	0	0	2.653668011355147	3.992197332435592	TMC1;PDZD7
GO_Biological_Process_2023	Embryonic Forelimb Morphogenesis (GO:0035115)	2/8	0.2221489388627166	0.9984514092623276	0	0	2.653668011355147	3.992197332435592	OSR2;ZNF358
GO_Biological_Process_2023	Embryonic Placenta Development (GO:0001892)	2/8	0.2221489388627166	0.9984514092623276	0	0	2.653668011355147	3.992197332435592	TFEB;PKD1
GO_Biological_Process_2023	Maintenance Of Apical/Basal Cell Polarity (GO:0035090)	2/8	0.2221489388627166	0.9984514092623276	0	0	2.653668011355147	3.992197332435592	SLC9A3R1;WDR1
GO_Biological_Process_2023	Maintenance Of Epithelial Cell Apical/Basal Polarity (GO:0045199)	2/8	0.2221489388627166	0.9984514092623276	0	0	2.653668011355147	3.992197332435592	SLC9A3R1;WDR1
GO_Biological_Process_2023	Monocyte Activation (GO:0042117)	2/8	0.2221489388627166	0.9984514092623276	0	0	2.653668011355147	3.992197332435592	SPACA3;AZU1
GO_Biological_Process_2023	Negative Regulation Of Cytoplasmic Translation (GO:2000766)	2/8	0.2221489388627166	0.9984514092623276	0	0	2.653668011355147	3.992197332435592	UNK;CPEB2
GO_Biological_Process_2023	Negative Regulation Of Production Of Molecular Mediator Of Immune Response (GO:0002701)	2/8	0.2221489388627166	0.9984514092623276	0	0	2.653668011355147	3.992197332435592	APOA2;TNF
GO_Biological_Process_2023	Negative Regulation Of Triglyceride Metabolic Process (GO:0090209)	2/8	0.2221489388627166	0.9984514092623276	0	0	2.653668011355147	3.992197332435592	CIDEC;PLIN5
GO_Biological_Process_2023	Positive Regulation Of Blood Pressure (GO:0045777)	2/8	0.2221489388627166	0.9984514092623276	0	0	2.653668011355147	3.992197332435592	TBXA2R;CARTPT
GO_Biological_Process_2023	Positive Regulation Of Fatty Acid Beta-Oxidation (GO:0032000)	2/8	0.2221489388627166	0.9984514092623276	0	0	2.653668011355147	3.992197332435592	AKT2;PLIN5
GO_Biological_Process_2023	Positive Regulation Of Ubiquitin Protein Ligase Activity (GO:1904668)	2/8	0.2221489388627166	0.9984514092623276	0	0	2.653668011355147	3.992197332435592	FZR1;UBE2S
GO_Biological_Process_2023	Regulation Of Gap Junction Assembly (GO:1903596)	2/8	0.2221489388627166	0.9984514092623276	0	0	2.653668011355147	3.992197332435592	APLNR;AGT
GO_Biological_Process_2023	Regulation Of Generation Of Precursor Metabolites And Energy (GO:0043467)	2/8	0.2221489388627166	0.9984514092623276	0	0	2.653668011355147	3.992197332435592	PNPT1;PRDM16
GO_Biological_Process_2023	Regulation Of Mitotic Centrosome Separation (GO:0046602)	2/8	0.2221489388627166	0.9984514092623276	0	0	2.653668011355147	3.992197332435592	NSFL1C;KIF25
GO_Biological_Process_2023	Regulation Of Necrotic Cell Death (GO:0010939)	2/8	0.2221489388627166	0.9984514092623276	0	0	2.653668011355147	3.992197332435592	ATG9A;MT3
GO_Biological_Process_2023	Regulation Of Nephron Tubule Epithelial Cell Differentiation (GO:0072182)	2/8	0.2221489388627166	0.9984514092623276	0	0	2.653668011355147	3.992197332435592	LHX1;CTNNB1
GO_Biological_Process_2023	Regulation Of Podosome Assembly (GO:0071801)	2/8	0.2221489388627166	0.9984514092623276	0	0	2.653668011355147	3.992197332435592	CSF2;TNF
GO_Biological_Process_2023	Regulation Of Vesicle Fusion (GO:0031338)	2/8	0.2221489388627166	0.9984514092623276	0	0	2.653668011355147	3.992197332435592	RAB3A;DOC2B
GO_Biological_Process_2023	Response To Vitamin D (GO:0033280)	2/8	0.2221489388627166	0.9984514092623276	0	0	2.653668011355147	3.992197332435592	CDKN2D;CYP24A1
GO_Biological_Process_2023	Sensory Perception Of Sour Taste (GO:0050915)	2/8	0.2221489388627166	0.9984514092623276	0	0	2.653668011355147	3.992197332435592	SCNN1D;ASIC3
GO_Biological_Process_2023	Skeletal Myofibril Assembly (GO:0014866)	2/8	0.2221489388627166	0.9984514092623276	0	0	2.653668011355147	3.992197332435592	TCAP;PROX1
GO_Biological_Process_2023	Somite Development (GO:0061053)	2/8	0.2221489388627166	0.9984514092623276	0	0	2.653668011355147	3.992197332435592	SFRP2;PPP2R3A
GO_Biological_Process_2023	Sphingosine-1-Phosphate Receptor Signaling Pathway (GO:0003376)	2/8	0.2221489388627166	0.9984514092623276	0	0	2.653668011355147	3.992197332435592	EZR;PIK3CG
GO_Biological_Process_2023	Sympathetic Ganglion Development (GO:0061549)	2/8	0.2221489388627166	0.9984514092623276	0	0	2.653668011355147	3.992197332435592	CTNNB1;SEMA3F
GO_Biological_Process_2023	Ubiquitin-Dependent Protein Catabolic Process Via The C-end Degron Rule Pathway (GO:0140627)	2/8	0.2221489388627166	0.9984514092623276	0	0	2.653668011355147	3.992197332435592	FEM1C;TRPC4AP
GO_Biological_Process_2023	Regulation Of Extrinsic Apoptotic Signaling Pathway (GO:2001236)	9/60	0.2223711310822692	0.9984514092623276	0	0	1.4057342361404994	2.1133914376424205	TCF7L2;WWOX;TMC8;TRAF2;PHIP;TNF;TGFBR1;RELA;AGT
GO_Biological_Process_2023	Response To Retinoic Acid (GO:0032526)	9/60	0.2223711310822692	0.9984514092623276	0	0	1.4057342361404994	2.1133914376424205	CDKN2D;SNW1;WNT3A;RARA;WNT8A;HTRA2;WNT2;EPHA3;MICB
GO_Biological_Process_2023	Response To UV (GO:0009411)	14/100	0.2230212976274417	0.9984514092623276	0	0	1.2971168659672805	1.9463083010957605	CDKN2D;USP47;GPX1;CIRBP;RELA;USF1;MFAP4;MAPK8;MC1R;BCL3;BAK1;MAP2K7;IVL;ATF4
GO_Biological_Process_2023	Aerobic Electron Transport Chain (GO:0019646)	10/68	0.2238269381640044	0.9984514092623276	0	0	1.373493415235702	2.0559577396218542	NDUFA9;NDUFB8;NDUFS8;NDUFS7;NDUFS5;NDUFB1;UQCR11;COX5B;COX6A2;COX6B1
GO_Biological_Process_2023	Regulation Of Interleukin-1 Beta Production (GO:0032651)	12/84	0.2243862602948917	0.9984514092623276	0	0	1.3278553204262344	1.9843288468181193	TYROBP;RIPK2;ELF4;NLRP7;ZC3H12A;HSPB1;CARD18;PYDC1;FFAR1;AZU1;TNF;ISL1
GO_Biological_Process_2023	Transcription Initiation At RNA Polymerase II Promoter (GO:0006367)	11/76	0.2244213658050076	0.9984514092623276	0	0	1.3482102056359482	2.014535996474276	CDK9;TAF6L;MAZ;TAF11;MED9;POLR2G;GTF2F1;POLR2I;MED26;ESR1;MED6
GO_Biological_Process_2023	Fc Receptor Mediated Stimulatory Signaling Pathway (GO:0002431)	4/22	0.2257273428338861	0.9984514092623276	0	0	1.7695030158018046	2.6337768716480308	VAV3;YES1;NR4A3;PLA2G6
GO_Biological_Process_2023	Fc-epsilon Receptor Signaling Pathway (GO:0038095)	4/22	0.2257273428338861	0.9984514092623276	0	0	1.7695030158018046	2.6337768716480308	VAV3;MAPK8;NR4A3;MAP2K7
GO_Biological_Process_2023	Cellular Response To Cadmium Ion (GO:0071276)	4/22	0.2257273428338861	0.9984514092623276	0	0	1.7695030158018046	2.6337768716480308	MAPK8;SUMO1;HSF1;MAPK3
GO_Biological_Process_2023	Glucose Transmembrane Transport (GO:1904659)	4/22	0.2257273428338861	0.9984514092623276	0	0	1.7695030158018046	2.6337768716480308	SLC2A12;SLC2A1;SLC2A4;SLC2A8
GO_Biological_Process_2023	Inositol Phosphate Metabolic Process (GO:0043647)	4/22	0.2257273428338861	0.9984514092623276	0	0	1.7695030158018046	2.6337768716480308	ITPKB;ITPKC;IP6K1;IP6K3
GO_Biological_Process_2023	Negative Regulation Of Cell Development (GO:0010721)	4/22	0.2257273428338861	0.9984514092623276	0	0	1.7695030158018046	2.6337768716480308	WNT3A;MBD1;HOOK3;TNF
GO_Biological_Process_2023	Negative Regulation Of Myeloid Cell Differentiation (GO:0045638)	4/22	0.2257273428338861	0.9984514092623276	0	0	1.7695030158018046	2.6337768716480308	HSPA9;CIB1;HOXA5;ZFP36L1
GO_Biological_Process_2023	Regulation Of Mononuclear Cell Migration (GO:0071675)	4/22	0.2257273428338861	0.9984514092623276	0	0	1.7695030158018046	2.6337768716480308	MDK;CCL5;TNF;MAPK3
GO_Biological_Process_2023	Regulation Of Neural Precursor Cell Proliferation (GO:2000177)	4/22	0.2257273428338861	0.9984514092623276	0	0	1.7695030158018046	2.6337768716480308	DLL4;MDK;SIX3;PROX1
GO_Biological_Process_2023	Regulation Of Release Of Sequestered Calcium Ion Into Cytosol By Sarcoplasmic Reticulum (GO:0010880)	4/22	0.2257273428338861	0.9984514092623276	0	0	1.7695030158018046	2.6337768716480308	GSTO1;DHRS7C;ANK2;CALM3
GO_Biological_Process_2023	Regulation Of Vascular Endothelial Growth Factor Receptor Signaling Pathway (GO:0030947)	4/22	0.2257273428338861	0.9984514092623276	0	0	1.7695030158018046	2.6337768716480308	HGS;MMRN2;ITGA5;MT3
GO_Biological_Process_2023	Ribosomal Large Subunit Assembly (GO:0000027)	4/22	0.2257273428338861	0.9984514092623276	0	0	1.7695030158018046	2.6337768716480308	TRAF7;NOP2;RPL10L;RPL6
GO_Biological_Process_2023	Aortic Valve Morphogenesis (GO:0003180)	6/37	0.2267860078146762	0.9984514092623276	0	0	1.5414343033445834	2.287100685871481	DLL4;TBX20;SNAI1;NKX2-5;SMAD6;RHOA
GO_Biological_Process_2023	Muscle Cell Differentiation (GO:0042692)	6/37	0.2267860078146762	0.9984514092623276	0	0	1.5414343033445834	2.287100685871481	POPDC2;POPDC3;ACTN3;SEMA4C;BVES;MYF5
GO_Biological_Process_2023	Spliceosomal snRNP Assembly (GO:0000387)	6/37	0.2267860078146762	0.9984514092623276	0	0	1.5414343033445834	2.287100685871481	SART1;TSSC4;PRPF6;USP4;CD2BP2;LSM4
GO_Biological_Process_2023	Ventricular Septum Development (GO:0003281)	6/37	0.2267860078146762	0.9984514092623276	0	0	1.5414343033445834	2.287100685871481	TGFB2;APLNR;PROX1;NKX2-5;TGFBR1;DAND5
GO_Biological_Process_2023	Negative Regulation Of Cell Growth (GO:0030308)	17/125	0.2289546372063449	0.9984514092623276	0	0	1.2543580358336677	1.849213985522236	TSPYL2;CDKN2D;TGFB2;NAIF1;OSGIN1;MT3;RTN4;PPP1R9B;ST7L;DNAJB2;SFRP2;PPP2R1A;HYAL1;CCDC85B;SESN2;FBP1;SIPA1
GO_Biological_Process_2023	Adenylate Cyclase-Activating Adrenergic Receptor Signaling Pathway (GO:0071880)	3/15	0.2304994829645346	0.9984514092623276	0	0	1.9904708520179373	2.9210292311793555	ADRA1B;ADRA2C;ADRA2B
GO_Biological_Process_2023	Alpha-Beta T Cell Activation (GO:0046631)	3/15	0.2304994829645346	0.9984514092623276	0	0	1.9904708520179373	2.9210292311793555	NCOR2;NKG7;CD247
GO_Biological_Process_2023	Dendritic Cell Chemotaxis (GO:0002407)	3/15	0.2304994829645346	0.9984514092623276	0	0	1.9904708520179373	2.9210292311793555	CCR1;CCL5;PIK3CG
GO_Biological_Process_2023	Epiboly Involved In Wound Healing (GO:0090505)	3/15	0.2304994829645346	0.9984514092623276	0	0	1.9904708520179373	2.9210292311793555	PDPN;RHOC;RHOA
GO_Biological_Process_2023	Folic Acid-Containing Compound Metabolic Process (GO:0006760)	3/15	0.2304994829645346	0.9984514092623276	0	0	1.9904708520179373	2.9210292311793555	SHMT2;FPGS;SLC25A32
GO_Biological_Process_2023	Negative Regulation Of Epithelial Cell Differentiation (GO:0030857)	3/15	0.2304994829645346	0.9984514092623276	0	0	1.9904708520179373	2.9210292311793555	SPRED3;FOXE3;SPRY1
GO_Biological_Process_2023	Negative Regulation Of Macrophage Activation (GO:0043031)	3/15	0.2304994829645346	0.9984514092623276	0	0	1.9904708520179373	2.9210292311793555	LRFN5;SYT11;ZC3H12A
GO_Biological_Process_2023	Positive Regulation Of Sprouting Angiogenesis (GO:1903672)	3/15	0.2304994829645346	0.9984514092623276	0	0	1.9904708520179373	2.9210292311793555	TNN;ITGA5;FGF1
GO_Biological_Process_2023	Protein Localization To Chromosome, Telomeric Region (GO:0070198)	3/15	0.2304994829645346	0.9984514092623276	0	0	1.9904708520179373	2.9210292311793555	TERT;ZNF827;TERF2IP
GO_Biological_Process_2023	Regulation Of Amyloid-Beta Clearance (GO:1900221)	3/15	0.2304994829645346	0.9984514092623276	0	0	1.9904708520179373	2.9210292311793555	HDAC1;CYP51A1;TNF
GO_Biological_Process_2023	Regulation Of Bicellular Tight Junction Assembly (GO:2000810)	3/15	0.2304994829645346	0.9984514092623276	0	0	1.9904708520179373	2.9210292311793555	NPHP1;SNAI1;TNF
GO_Biological_Process_2023	Regulation Of Intrinsic Apoptotic Signaling Pathway In Response To DNA Damage (GO:1902229)	3/15	0.2304994829645346	0.9984514092623276	0	0	1.9904708520179373	2.9210292311793555	CDKN2D;SFRP2;SNAI1
GO_Biological_Process_2023	Regulation Of Systemic Arterial Blood Pressure By Hormone (GO:0001990)	3/15	0.2304994829645346	0.9984514092623276	0	0	1.9904708520179373	2.9210292311793555	EDN3;ECE1;CORIN
GO_Biological_Process_2023	protein-RNA Complex Assembly (GO:0022618)	20/150	0.2318806631994303	0.9984514092623276	0	0	1.2261114393965726	1.79200162217459	HEXIM1;SRPK3;TSSC4;SF3A2;RPL10L;NOP2;USP39;LSM4;RPL6;RPS14;SART1;TRAF7;RPS28;PRPF6;EIF3L;EIF3I;EIF3G;LUC7L;SNRNP200;EIF3D
GO_Biological_Process_2023	Visual Perception (GO:0007601)	14/101	0.2342222966663075	0.9984514092623276	0	0	1.282134957757714	1.8609991832605064	CABP4;CRYBB1;CABP2;CRYBA2;CRYBA1;CRYBB2;ARR3;RPGR;COL1A1;CRYGB;TH;GRM8;SIX3;E2F1
GO_Biological_Process_2023	Cellular Response To Alcohol (GO:0097306)	8/53	0.2354030195287707	0.9984514092623276	0	0	1.4159900124843945	2.048167613426258	OSBPL7;SCNN1D;MYL1;CTNNB1;ADCY2;CYP7A1;CFTR;LRP6
GO_Biological_Process_2023	Negative Regulation Of Cysteine-Type Endopeptidase Activity (GO:2000117)	8/53	0.2354030195287707	0.9984514092623276	0	0	1.4159900124843945	2.048167613426258	CDKN2D;FABP1;USP47;GPX1;DNAJB6;CARD18;TNF;MT3
GO_Biological_Process_2023	Regulation Of Proteasomal Protein Catabolic Process (GO:0061136)	8/53	0.2354030195287707	0.9984514092623276	0	0	1.4159900124843945	2.048167613426258	F8A1;OSBPL7;GPX1;KCNE2;UBB;PSMC3;RAD23A;PKD1
GO_Biological_Process_2023	Tight Junction Assembly (GO:0120192)	8/53	0.2354030195287707	0.9984514092623276	0	0	1.4159900124843945	2.048167613426258	CLDN6;CHAF1B;CLDN4;MARVELD3;CLDN18;LSR;STRN;MPDZ
GO_Biological_Process_2023	Positive Regulation Of Cellular Component Biogenesis (GO:0044089)	13/93	0.2356055682085846	0.9984514092623276	0	0	1.2946565315315317	1.871550553641334	HRK;STX18;RHOC;TNF;CHAF1B;BCL2L11;SUMO1;HYAL1;HGS;BAK1;TPPP;PFN1;CRB3
GO_Biological_Process_2023	Positive Regulation Of Protein Kinase B Signaling (GO:0051897)	13/93	0.2356055682085846	0.9984514092623276	0	0	1.2946565315315317	1.871550553641334	TCF7L2;MYOC;MAZ;PIK3CD;TNF;PIK3CG;TGFBR1;RTN4;MC1R;P2RX4;CHI3L1;IAPP;FERMT2
GO_Biological_Process_2023	Membrane Organization (GO:0061024)	22/167	0.2356742338515557	0.9984514092623276	0	0	1.2092640247040658	1.74775509039181	NAPA;DMPK;STX18;VPS37D;ANK2;SYP;VPS37B;LMNB2;CTDNEP1;SLC9A3R1;NSFL1C;BAIAP2L2;SYNGR1;HGS;VAPB;CHMP1A;OTOF;CNTN2;EXOC3;UBAP1;EMD;VTI1B
GO_Biological_Process_2023	Modification-Dependent Protein Catabolic Process (GO:0019941)	25/192	0.2357150940503028	0.9984514092623276	0	0	1.193265642627788	1.7244256867014105	PSMD13;UBE2D3;HERPUD1;RPGR;UBB;OS9;ZNRF4;MARVELD3;LONP1;FEM1C;RNF150;GET4;RNF25;UBE2G1;TRPC4AP;RNF40;CHFR;RNF168;RNF126;RNF125;UBE2R2;UBE2S;MDM2;FBXL7;RNF166
GO_Biological_Process_2023	Regulation Of Osteoblast Differentiation (GO:0045667)	12/85	0.2366974296031038	0.9984514092623276	0	0	1.3095915082062255	1.8870855090978973	SCUBE3;IFITM1;SEMA4D;TNN;TWIST2;TMEM119;NPNT;SMAD6;FGF23;ACVR2B;FERMT2;ATF4
GO_Biological_Process_2023	Negative Regulation Of Intrinsic Apoptotic Signaling Pathway (GO:2001243)	9/61	0.2370074051275693	0.9984514092623276	0	0	1.3786230630879912	1.9847538460828944	CDKN2D;CREB3;SFRP2;PPIF;MDM2;SNAI1;HSPB1;HTRA2;HERPUD1
GO_Biological_Process_2023	Negative Regulation Of Transforming Growth Factor Beta Receptor Signaling Pathway (GO:0030512)	11/77	0.2373988944340339	0.9984514092623276	0	0	1.3277077707770777	1.9092616370827369	SPRED3;BRMS1;HDAC1;CAPN5;PRDM16;NKX2-1;SPRY1;LEMD3;SMAD6;ZBTB7A;DAND5
GO_Biological_Process_2023	Cardiac Muscle Cell Action Potential Involved In Contraction (GO:0086002)	5/30	0.2388196469931524	0.9984514092623276	0	0	1.5926391382405745	2.2807335059572673	KCNE2;PKP2;ATP1A1;SNTA1;SCN2B
GO_Biological_Process_2023	Embryonic Skeletal System Morphogenesis (GO:0048704)	5/30	0.2388196469931524	0.9984514092623276	0	0	1.5926391382405745	2.2807335059572673	OSR2;HOXB4;FUZ;TGFBR1;HOXA4
GO_Biological_Process_2023	Homologous Chromosome Pairing At Meiosis (GO:0007129)	5/30	0.2388196469931524	0.9984514092623276	0	0	1.5926391382405745	2.2807335059572673	PSMC3IP;SYCE3;SYCP1;TEX15;C1ORF146
GO_Biological_Process_2023	Multivesicular Body Organization (GO:0036257)	5/30	0.2388196469931524	0.9984514092623276	0	0	1.5926391382405745	2.2807335059572673	IST1;HGS;VPS37D;UBAP1;VPS37B
GO_Biological_Process_2023	Negative Regulation Of Epithelial To Mesenchymal Transition (GO:0010719)	5/30	0.2388196469931524	0.9984514092623276	0	0	1.5926391382405745	2.2807335059572673	SPRED3;SFRP2;NKX2-1;FUZ;SPRY1
GO_Biological_Process_2023	Positive Regulation Of Protein Targeting To Mitochondrion (GO:1903955)	5/30	0.2388196469931524	0.9984514092623276	0	0	1.5926391382405745	2.2807335059572673	USP36;UBE2D3;VPS11;HTRA2;UBE2J2
GO_Biological_Process_2023	Protein Polyubiquitination (GO:0000209)	29/226	0.2394726318410649	0.9984514092623276	0	0	1.1735239113010951	1.6773366679471309	LRSAM1;UBE2D3;UBE2J2;UBE2J1;DDA1;FZR1;SHARPIN;TRIM3;RNF25;IRF2BP1;UBE2QL1;UBE2G1;TRAF2;RNF41;RNF168;RNF126;UBOX5;RNF125;TRAF4;UBE2R2;UBE2S;MDM2;CTNNB1;ZNF598;FBXL7;RNF166;ANAPC2;RNF187;TRIM34
GO_Biological_Process_2023	External Encapsulating Structure Organization (GO:0045229)	15/110	0.243559079399798	0.9984514092623276	0	0	1.258032366760002	1.776839555614738	NPNT;ADAMTS10;COL1A1;ADAMTS14;ADAMTS13;IBSP;COL5A1;ADAMTS18;COL7A1;MANSC4;COL9A1;MATN1;MMP19;ADAMTS9;MATN4
GO_Biological_Process_2023	Regulation Of Cell Differentiation (GO:0045595)	25/193	0.2439328560723746	0.9984514092623276	0	0	1.1860954753278123	1.6734173566426207	GCM1;CASZ1;DLX2;SMARCD2;HDAC1;GPS2;CHD4;TNF;SUPT6H;ZFP36L1;PPP2R1A;MDK;BCL7C;HES5;ACTL6B;EDN3;BDNF;NGF;ISL1;TGFBR1;CDK9;CTNNB1;EPHA3;ATF4;CDK5R1
GO_Biological_Process_2023	Negative Regulation Of Type I Interferon Production (GO:0032480)	6/38	0.2459043690877483	0.9984514092623276	0	0	1.4931802873821285	2.0946520647330304	OTUD5;RNF125;TYROBP;GPATCH3;CACTIN;RELB
GO_Biological_Process_2023	Positive Regulation Of Axonogenesis (GO:0050772)	6/38	0.2459043690877483	0.9984514092623276	0	0	1.4931802873821285	2.0946520647330304	ZFYVE27;SEMA4D;BDNF;MAP6;NGF;PLXNA4
GO_Biological_Process_2023	Cellular Response To Metal Ion (GO:0071248)	18/135	0.2466184865733371	0.9984514092623276	0	0	1.225907275568675	1.7161631950243952	BRAF;SYT13;MT4;MCOLN1;MT3;F3;SYT6;ITPKB;ITPKC;MAPK8;P2RX4;SUMO1;SYT11;SYT10;HSF1;PPIF;FBP1;MAPK3
GO_Biological_Process_2023	Exocytosis (GO:0006887)	12/86	0.2492615545205517	0.9984514092623276	0	0	1.2918213125327038	1.794666006153615	RPH3A;CCR1;EXOC3L1;SYNGR1;RAB3A;CCL5;EXOC3;DOC2B;STX2;STEAP2;STX1A;CDK16
GO_Biological_Process_2023	Regulation Of Anatomical Structure Morphogenesis (GO:0022603)	17/127	0.249345499195652	0.9984514092623276	0	0	1.2314120446340664	1.7103276417785942	ZRANB1;SEMA4D;CDX1;VASH2;FITM2;MYO19;TANC2;PIK3CG;CLDN4;INF2;ZMYM3;CTNNB1;PHIP;LRRC4C;FERMT2;SH3D19;CDK5R1
GO_Biological_Process_2023	Negative Regulation Of Neuron Differentiation (GO:0045665)	4/23	0.250973767257528	0.9984514092623276	0	0	1.6762768293546788	2.3172965851926577	DLX2;SIX3;CNTN4;HES5
GO_Biological_Process_2023	Positive Regulation Of mRNA Splicing, Via Spliceosome (GO:0048026)	4/23	0.250973767257528	0.9984514092623276	0	0	1.6762768293546788	2.3172965851926577	DAZAP1;SNW1;THRAP3;CIRBP
GO_Biological_Process_2023	Positive Regulation Of Morphogenesis Of An Epithelium (GO:1905332)	4/23	0.250973767257528	0.9984514092623276	0	0	1.6762768293546788	2.3172965851926577	MDK;LHX1;MMRN2;PIK3CD
GO_Biological_Process_2023	Positive Regulation Of Oxidoreductase Activity (GO:0051353)	4/23	0.250973767257528	0.9984514092623276	0	0	1.6762768293546788	2.3172965851926577	EDN3;TNF;AGT;SIRT3
GO_Biological_Process_2023	Regulation Of Axon Extension Involved In Axon Guidance (GO:0048841)	4/23	0.250973767257528	0.9984514092623276	0	0	1.6762768293546788	2.3172965851926577	SEMA4D;SEMA3B;SEMA4C;SEMA3F
GO_Biological_Process_2023	Negative Regulation Of Neuron Projection Development (GO:0010977)	8/54	0.251472076678035	0.9984514092623276	0	0	1.3851294577430386	1.912065008470815	GAK;ZNF296;GDI1;RTN4RL1;WNT3A;STMN2;CIB1;MT3
GO_Biological_Process_2023	Protein K63-linked Ubiquitination (GO:0070534)	8/54	0.251472076678035	0.9984514092623276	0	0	1.3851294577430386	1.912065008470815	RNF168;RNF126;TRAF4;UBE2S;TRIM3;TRAF2;UBE2G1;ZNF598
GO_Biological_Process_2023	Mitochondrial ATP Synthesis Coupled Electron Transport (GO:0042775)	10/70	0.2516119775062463	0.9984514092623276	0	0	1.3275603538761434	1.8318569218740348	NDUFA9;NDUFB8;NDUFS8;NDUFS7;NDUFS5;NDUFB1;UQCR11;COX5B;COX6A2;COX6B1
GO_Biological_Process_2023	Regulation Of Protein-Containing Complex Assembly (GO:0043254)	16/119	0.2520445047340927	0.9984514092623276	0	0	1.2376735814601203	1.7056993524278805	HRK;NAPA;TMC8;TFIP11;TRAF2;RHOC;TNF;ISL1;CHAF1B;BCL2L11;SUMO1;HSF1;VPS11;IAPP;TPPP;BAK1
GO_Biological_Process_2023	mRNA Splicing, Via Spliceosome (GO:0000398)	27/211	0.2537622602534732	0.9984514092623276	0	0	1.1695893610311798	1.6039250644200949	SF3B5;TSSC4;DHX8;WDR83;U2AF1;USP39;SART1;RNF113A;RBM10;SRPK3;SF3A2;BUD31;TFIP11;LSM4;PRPF4;RBMXL2;DDX39A;SNW1;PRPF6;SYF2;NOVA1;NOVA2;RBM42;CACTIN;SNRNP200;SLU7;SNRPA
GO_Biological_Process_2023	Cytoskeleton Organization (GO:0007010)	15/111	0.2546962694091889	0.9984514092623276	0	0	1.2448574165915238	1.702571003427603	PRR5;ZRANB1;FITM2;SYNE3;FGD1;ARHGAP4;CECR2;ZMYM3;MDK;KRT16;RAC3;PAK6;PHIP;SIPA1;SH3D19
GO_Biological_Process_2023	Leukocyte Cell-Cell Adhesion (GO:0007159)	5/31	0.2607233530569461	0.9984514092623276	0	0	1.5312974727247617	2.0585161237733876	SEMA4D;CCL5;OLR1;EZR;ICAM1
GO_Biological_Process_2023	Negative Regulation Of Chemotaxis (GO:0050922)	5/31	0.2607233530569461	0.9984514092623276	0	0	1.5312974727247617	2.0585161237733876	ANGPT2;SEMA4D;SEMA3B;SEMA4C;SEMA3F
GO_Biological_Process_2023	Negative Regulation Of Intracellular Steroid Hormone Receptor Signaling Pathway (GO:0033144)	5/31	0.2607233530569461	0.9984514092623276	0	0	1.5312974727247617	2.0585161237733876	NCOR2;HDAC1;VPS11;ZBTB7A;ISL1
GO_Biological_Process_2023	Positive Regulation Of Leukocyte Migration (GO:0002687)	5/31	0.2607233530569461	0.9984514092623276	0	0	1.5312974727247617	2.0585161237733876	EDN3;ZNF580;MDK;TNF;ICAM1
GO_Biological_Process_2023	DNA-templated Transcription Termination (GO:0006353)	3/16	0.2618665489107615	0.9984514092623276	0	0	1.8372542255950328	2.46177416017628	POLR2A;MAZ;NKX2-1
GO_Biological_Process_2023	Activation Of Cysteine-Type Endopeptidase Activity (GO:0097202)	3/16	0.2618665489107615	0.9984514092623276	0	0	1.8372542255950328	2.46177416017628	BAD;RIPK2;BAK1
GO_Biological_Process_2023	Activin Receptor Signaling Pathway (GO:0032924)	3/16	0.2618665489107615	0.9984514092623276	0	0	1.8372542255950328	2.46177416017628	GDF6;ACVR2B;TGFBR1
GO_Biological_Process_2023	Cellular Response To Gamma Radiation (GO:0071480)	3/16	0.2618665489107615	0.9984514092623276	0	0	1.8372542255950328	2.46177416017628	XRCC6;HSF1;MDM2
GO_Biological_Process_2023	Heart Process (GO:0003015)	3/16	0.2618665489107615	0.9984514092623276	0	0	1.8372542255950328	2.46177416017628	GPX1;SGCD;SGCG
GO_Biological_Process_2023	Mitochondrial Electron Transport, Cytochrome C To Oxygen (GO:0006123)	3/16	0.2618665489107615	0.9984514092623276	0	0	1.8372542255950328	2.46177416017628	COX5B;COX6A2;COX6B1
GO_Biological_Process_2023	Negative Regulation Of Interleukin-10 Production (GO:0032693)	3/16	0.2618665489107615	0.9984514092623276	0	0	1.8372542255950328	2.46177416017628	TYROBP;JAK3;TNFRSF21
GO_Biological_Process_2023	Negative Regulation Of Receptor Signaling Pathway Via JAK-STAT (GO:0046426)	3/16	0.2618665489107615	0.9984514092623276	0	0	1.8372542255950328	2.46177416017628	HGS;PPP2R1A;BCL3
GO_Biological_Process_2023	Negative Regulation Of Release Of Cytochrome C From Mitochondria (GO:0090201)	3/16	0.2618665489107615	0.9984514092623276	0	0	1.8372542255950328	2.46177416017628	GPX1;PPIF;BAK1
GO_Biological_Process_2023	Negative Regulation Of Viral-Induced Cytoplasmic Pattern Recognition Receptor Signaling Pathway (GO:0039532)	3/16	0.2618665489107615	0.9984514092623276	0	0	1.8372542255950328	2.46177416017628	RNF125;GPATCH3;RAB7B
GO_Biological_Process_2023	Positive Regulation By Host Of Viral Transcription (GO:0043923)	3/16	0.2618665489107615	0.9984514092623276	0	0	1.8372542255950328	2.46177416017628	CDK9;SNW1;TAF11
GO_Biological_Process_2023	Positive Regulation Of Stem Cell Proliferation (GO:2000648)	3/16	0.2618665489107615	0.9984514092623276	0	0	1.8372542255950328	2.46177416017628	TERT;N4BP2L2;FERMT2
GO_Biological_Process_2023	Regulation Of NMDA Receptor Activity (GO:2000310)	3/16	0.2618665489107615	0.9984514092623276	0	0	1.8372542255950328	2.46177416017628	SLC6A9;CRH;OPRM1
GO_Biological_Process_2023	Regulation Of Blood Vessel Endothelial Cell Proliferation Involved In Sprouting Angiogenesis (GO:1903587)	3/16	0.2618665489107615	0.9984514092623276	0	0	1.8372542255950328	2.46177416017628	DLL4;MMRN2;APLNR
GO_Biological_Process_2023	Regulation Of Presynapse Assembly (GO:1905606)	3/16	0.2618665489107615	0.9984514092623276	0	0	1.8372542255950328	2.46177416017628	LRFN5;LRFN4;WNT3A
GO_Biological_Process_2023	Regulation Of Presynapse Organization (GO:0099174)	3/16	0.2618665489107615	0.9984514092623276	0	0	1.8372542255950328	2.46177416017628	LRFN5;LRFN4;WNT3A
GO_Biological_Process_2023	Regulation Of Protein Kinase A Signaling (GO:0010738)	3/16	0.2618665489107615	0.9984514092623276	0	0	1.8372542255950328	2.46177416017628	MC1R;IAPP;AMH
GO_Biological_Process_2023	Regulation Of Synaptic Transmission, GABAergic (GO:0032228)	3/16	0.2618665489107615	0.9984514092623276	0	0	1.8372542255950328	2.46177416017628	NPS;ZDHHC3;BAIAP3
GO_Biological_Process_2023	Digestive Tract Development (GO:0048565)	6/39	0.2654634069819115	0.9984514092623276	0	0	1.44785075723558	1.9202530041981112	TGFB2;ZIC3;NPY;PKD1;TNF;GLI3
GO_Biological_Process_2023	Fibroblast Growth Factor Receptor Signaling Pathway (GO:0008543)	6/39	0.2654634069819115	0.9984514092623276	0	0	1.44785075723558	1.9202530041981112	FGF16;FLRT3;FGF19;FGF20;FGF1;FGF23
GO_Biological_Process_2023	Heterochromatin Organization (GO:0070828)	6/39	0.2654634069819115	0.9984514092623276	0	0	1.44785075723558	1.9202530041981112	PRDM16;SCMH1;POLE3;SNAI1;TNP1;LMNB2
GO_Biological_Process_2023	Negative Regulation Of Transport (GO:0051051)	6/39	0.2654634069819115	0.9984514092623276	0	0	1.44785075723558	1.9202530041981112	SFRP4;LRSAM1;SYT11;HAMP;PPM1F;EPHA3
GO_Biological_Process_2023	Odontogenesis (GO:0042476)	6/39	0.2654634069819115	0.9984514092623276	0	0	1.44785075723558	1.9202530041981112	COL1A1;OSR2;TGFB2;WNT10A;HDAC1;ODAM
GO_Biological_Process_2023	Positive Regulation Of Cytokinesis (GO:0032467)	6/39	0.2654634069819115	0.9984514092623276	0	0	1.44785075723558	1.9202530041981112	OR1A2;CENPV;OPN1MW;INCENP;RHOA;SSTR5
GO_Biological_Process_2023	Regulation Of Mitochondrial Membrane Potential (GO:0051881)	6/39	0.2654634069819115	0.9984514092623276	0	0	1.44785075723558	1.9202530041981112	UBB;BAD;AKT2;PYCR1;BAK1;RNF122
GO_Biological_Process_2023	Regulation Of Protein Targeting To Mitochondrion (GO:1903214)	6/39	0.2654634069819115	0.9984514092623276	0	0	1.44785075723558	1.9202530041981112	USP36;SIAH3;UBE2D3;VPS11;HTRA2;UBE2J2
GO_Biological_Process_2023	IMP Metabolic Process (GO:0046040)	2/9	0.2656970759224806	0.9984514092623276	0	0	2.2744445155919832	3.014545193411639	NT5C1A;AMPD2
GO_Biological_Process_2023	NAD Biosynthesis Via Nicotinamide Riboside Salvage Pathway (GO:0034356)	2/9	0.2656970759224806	0.9984514092623276	0	0	2.2744445155919832	3.014545193411639	SLC22A13;NNMT
GO_Biological_Process_2023	Aspartate Transmembrane Transport (GO:0015810)	2/9	0.2656970759224806	0.9984514092623276	0	0	2.2744445155919832	3.014545193411639	SLC1A1;SLC25A22
GO_Biological_Process_2023	Axon Regeneration (GO:0031103)	2/9	0.2656970759224806	0.9984514092623276	0	0	2.2744445155919832	3.014545193411639	RTN4RL1;MAPK8IP3
GO_Biological_Process_2023	Cell Differentiation Involved In Metanephros Development (GO:0072202)	2/9	0.2656970759224806	0.9984514092623276	0	0	2.2744445155919832	3.014545193411639	SIX2;POU3F3
GO_Biological_Process_2023	Ectoderm Development (GO:0007398)	2/9	0.2656970759224806	0.9984514092623276	0	0	2.2744445155919832	3.014545193411639	LHX1;STX2
GO_Biological_Process_2023	Endothelial Tube Morphogenesis (GO:0061154)	2/9	0.2656970759224806	0.9984514092623276	0	0	2.2744445155919832	3.014545193411639	CTNNB1;RHOA
GO_Biological_Process_2023	Forelimb Morphogenesis (GO:0035136)	2/9	0.2656970759224806	0.9984514092623276	0	0	2.2744445155919832	3.014545193411639	OSR2;ZNF358
GO_Biological_Process_2023	Hematopoietic Stem Cell Differentiation (GO:0060218)	2/9	0.2656970759224806	0.9984514092623276	0	0	2.2744445155919832	3.014545193411639	LMBR1L;HOXB4
GO_Biological_Process_2023	Histone Methylation (GO:0016571)	2/9	0.2656970759224806	0.9984514092623276	0	0	2.2744445155919832	3.014545193411639	FBL;EHMT2
GO_Biological_Process_2023	Mitochondrion Morphogenesis (GO:0070584)	2/9	0.2656970759224806	0.9984514092623276	0	0	2.2744445155919832	3.014545193411639	FIS1;PNPT1
GO_Biological_Process_2023	Mitral Valve Morphogenesis (GO:0003183)	2/9	0.2656970759224806	0.9984514092623276	0	0	2.2744445155919832	3.014545193411639	DCHS1;SMAD6
GO_Biological_Process_2023	Morphogenesis Of An Epithelial Sheet (GO:0002011)	2/9	0.2656970759224806	0.9984514092623276	0	0	2.2744445155919832	3.014545193411639	DLL4;TBX20
GO_Biological_Process_2023	Motor Neuron Axon Guidance (GO:0008045)	2/9	0.2656970759224806	0.9984514092623276	0	0	2.2744445155919832	3.014545193411639	LHX1;RAC3
GO_Biological_Process_2023	Negative Regulation Of Bone Resorption (GO:0045779)	2/9	0.2656970759224806	0.9984514092623276	0	0	2.2744445155919832	3.014545193411639	TMEM119;CARTPT
GO_Biological_Process_2023	Negative Regulation Of Delayed Rectifier Potassium Channel Activity (GO:1902260)	2/9	0.2656970759224806	0.9984514092623276	0	0	2.2744445155919832	3.014545193411639	KCNE2;SUMO1
GO_Biological_Process_2023	Negative Regulation Of Lipid Localization (GO:1905953)	2/9	0.2656970759224806	0.9984514092623276	0	0	2.2744445155919832	3.014545193411639	NFKBIA;TNF
GO_Biological_Process_2023	Negative Regulation Of Lymphocyte Apoptotic Process (GO:0070229)	2/9	0.2656970759224806	0.9984514092623276	0	0	2.2744445155919832	3.014545193411639	CCL5;PIP
GO_Biological_Process_2023	Negative Regulation Of Muscle Cell Apoptotic Process (GO:0010656)	2/9	0.2656970759224806	0.9984514092623276	0	0	2.2744445155919832	3.014545193411639	ZC3H12A;LRP6
GO_Biological_Process_2023	Negative Regulation Of Phosphatidylinositol 3-Kinase Signaling (GO:0014067)	2/9	0.2656970759224806	0.9984514092623276	0	0	2.2744445155919832	3.014545193411639	SLC9A3R1;TSC2
GO_Biological_Process_2023	Nerve Growth Factor Signaling Pathway (GO:0038180)	2/9	0.2656970759224806	0.9984514092623276	0	0	2.2744445155919832	3.014545193411639	RAPGEF1;NGF
GO_Biological_Process_2023	Neuron Projection Regeneration (GO:0031102)	2/9	0.2656970759224806	0.9984514092623276	0	0	2.2744445155919832	3.014545193411639	RTN4RL1;MAPK8IP3
GO_Biological_Process_2023	Nucleobase-Containing Compound Biosynthetic Process (GO:0034654)	2/9	0.2656970759224806	0.9984514092623276	0	0	2.2744445155919832	3.014545193411639	TERT;POLD2
GO_Biological_Process_2023	Nucleoside Metabolic Process (GO:0009116)	2/9	0.2656970759224806	0.9984514092623276	0	0	2.2744445155919832	3.014545193411639	NT5C1A;UPP2
GO_Biological_Process_2023	Organic Hydroxy Compound Catabolic Process (GO:1901616)	2/9	0.2656970759224806	0.9984514092623276	0	0	2.2744445155919832	3.014545193411639	CYP24A1;FGF23
GO_Biological_Process_2023	Peptidyl-Lysine Dimethylation (GO:0018027)	2/9	0.2656970759224806	0.9984514092623276	0	0	2.2744445155919832	3.014545193411639	SETD2;EHMT2
GO_Biological_Process_2023	Phosphatidylethanolamine Biosynthetic Process (GO:0006646)	2/9	0.2656970759224806	0.9984514092623276	0	0	2.2744445155919832	3.014545193411639	CHKB;CHKA
GO_Biological_Process_2023	Positive Regulation Of Acrosome Reaction (GO:2000344)	2/9	0.2656970759224806	0.9984514092623276	0	0	2.2744445155919832	3.014545193411639	PRSS37;ZP4
GO_Biological_Process_2023	Positive Regulation Of Receptor Recycling (GO:0001921)	2/9	0.2656970759224806	0.9984514092623276	0	0	2.2744445155919832	3.014545193411639	ECE1;BVES
GO_Biological_Process_2023	Positive Regulation Of Vascular Endothelial Growth Factor Receptor Signaling Pathway (GO:0030949)	2/9	0.2656970759224806	0.9984514092623276	0	0	2.2744445155919832	3.014545193411639	ITGA5;MT3
GO_Biological_Process_2023	Protein K11-linked Deubiquitination (GO:0035871)	2/9	0.2656970759224806	0.9984514092623276	0	0	2.2744445155919832	3.014545193411639	YOD1;OTUD3
GO_Biological_Process_2023	Protein K6-linked Ubiquitination (GO:0085020)	2/9	0.2656970759224806	0.9984514092623276	0	0	2.2744445155919832	3.014545193411639	RNF25;UBE2S
GO_Biological_Process_2023	Regulation Of Actin Filament-Based Movement (GO:1903115)	2/9	0.2656970759224806	0.9984514092623276	0	0	2.2744445155919832	3.014545193411639	MYLK2;PDPN
GO_Biological_Process_2023	Regulation Of Cellular Extravasation (GO:0002691)	2/9	0.2656970759224806	0.9984514092623276	0	0	2.2744445155919832	3.014545193411639	FUT9;ICAM1
GO_Biological_Process_2023	Regulation Of Ceramide Biosynthetic Process (GO:2000303)	2/9	0.2656970759224806	0.9984514092623276	0	0	2.2744445155919832	3.014545193411639	PLA2G6;SIRT3
GO_Biological_Process_2023	Regulation Of Hair Cycle (GO:0042634)	2/9	0.2656970759224806	0.9984514092623276	0	0	2.2744445155919832	3.014545193411639	TERT;EPS8L3
GO_Biological_Process_2023	Regulation Of Protein Localization To Centrosome (GO:1904779)	2/9	0.2656970759224806	0.9984514092623276	0	0	2.2744445155919832	3.014545193411639	NSFL1C;PARD6A
GO_Biological_Process_2023	Regulation Of Store-Operated Calcium Entry (GO:2001256)	2/9	0.2656970759224806	0.9984514092623276	0	0	2.2744445155919832	3.014545193411639	STIM1;EFHB
GO_Biological_Process_2023	Response To Histamine (GO:0034776)	2/9	0.2656970759224806	0.9984514092623276	0	0	2.2744445155919832	3.014545193411639	GABRB3;DHX8
GO_Biological_Process_2023	Response To Type I Interferon (GO:0034340)	2/9	0.2656970759224806	0.9984514092623276	0	0	2.2744445155919832	3.014545193411639	SETD2;SHMT2
GO_Biological_Process_2023	Sequestering Of Extracellular Ligand From Receptor (GO:0035581)	2/9	0.2656970759224806	0.9984514092623276	0	0	2.2744445155919832	3.014545193411639	CER1;DAND5
GO_Biological_Process_2023	Smooth Muscle Tissue Development (GO:0048745)	2/9	0.2656970759224806	0.9984514092623276	0	0	2.2744445155919832	3.014545193411639	EFEMP2;PROX1
GO_Biological_Process_2023	Synaptic Vesicle Fusion To Presynaptic Active Zone Membrane (GO:0031629)	2/9	0.2656970759224806	0.9984514092623276	0	0	2.2744445155919832	3.014545193411639	STX2;STX1A
GO_Biological_Process_2023	Tetrapyrrole Metabolic Process (GO:0033013)	2/9	0.2656970759224806	0.9984514092623276	0	0	2.2744445155919832	3.014545193411639	UROD;ABCD1
GO_Biological_Process_2023	Vasoconstriction (GO:0042310)	2/9	0.2656970759224806	0.9984514092623276	0	0	2.2744445155919832	3.014545193411639	KEL;EDN3
GO_Biological_Process_2023	Wound Healing, Spreading Of Epidermal Cells (GO:0035313)	2/9	0.2656970759224806	0.9984514092623276	0	0	2.2744445155919832	3.014545193411639	COL5A1;ITGA5
GO_Biological_Process_2023	Positive Regulation Of Cell-Substrate Adhesion (GO:0010811)	10/71	0.2659282838339217	0.9984514092623276	0	0	1.3057233247052056	1.7294679084099736	CCL25;MYOC;MDK;PLEKHA2;ENC1;RAC3;CIB1;NPNT;PPM1F;FERMT2
GO_Biological_Process_2023	Protein Autoubiquitination (GO:0051865)	10/71	0.2659282838339217	0.9984514092623276	0	0	1.3057233247052056	1.7294679084099736	SH3RF3;LRSAM1;UBE2D3;MDM2;RNF208;TRAF2;RNF122;TRIM11;RNF41;RNF187
GO_Biological_Process_2023	Positive Regulation Of Cell Motility (GO:2000147)	28/221	0.2663299816075293	0.9984514092623276	0	0	1.1562792992844806	1.5297797212234447	LRRC15;MAZ;SEMA3B;TWIST2;PIK3CD;CIB1;SEMA3F;FGF1;PPM1F;C1QTNF8;MDK;AKT2;MGAT5;CCL5;PDPN;HAS2;CCR1;SERPINB3;MYOC;SEMA4D;SEMA4C;RHOC;TGFBR1;COL1A1;CLDN4;SNAI1;CBLL1;FERMT2
GO_Biological_Process_2023	Inorganic Anion Transmembrane Transport (GO:0098661)	9/63	0.2672410323858082	0.9984514092623276	0	0	1.3274130695443644	1.751659974258708	GABRB3;SLC5A6;SLC12A5;SLC37A1;SLC1A1;SLC25A10;LRRC8A;ANO2;CFTR
GO_Biological_Process_2023	Negative Regulation Of Tumor Necrosis Factor Production (GO:0032720)	7/47	0.2674806607691444	0.9984514092623276	0	0	1.3936320754716982	1.8377937829377813	MC1R;ELF4;SYT11;NFKBIL1;ZC3H12A;RARA;CACTIN
GO_Biological_Process_2023	Positive Regulation Of Smooth Muscle Cell Proliferation (GO:0048661)	7/47	0.2674806607691444	0.9984514092623276	0	0	1.3936320754716982	1.8377937829377813	NR4A3;IGFBP5;HDAC1;CCL5;TNF;MEF2D;HES5
GO_Biological_Process_2023	Protein Monoubiquitination (GO:0006513)	7/47	0.2674806607691444	0.9984514092623276	0	0	1.3936320754716982	1.8377937829377813	RNF126;UBE2R2;ZC4H2;UBE2D3;FANCC;ZNF598;RNF40
GO_Biological_Process_2023	Regulation Of Transcription By RNA Polymerase II (GO:0006357)	235/2028	0.2724464253594608	0.9984514092623276	0	0	1.0478660478660478	1.3625541464965378	ZNF296;EHF;HDAC10;EHMT2;ELK1;RPS14;MAGEA8;ZC3H12A;IER5;HOXA5;HOXA4;ZNF18;PTOV1;MED9;EBF2;HNF1B;EBF4;ISL1;MED6;THAP3;ARGFX;SFRP2;MAGEB2;HOXB4;FLYWCH1;MAGEB1;EZR;MAGEB4;ATF4;CASZ1;HOXD1;SHOX2;TWIST2;NHLH2;GALR2;PRDM16;NKX2-1;ALX4;HIVEP3;NKX2-5;ZBTB7A;NKX2-4;ZBED4;NKX2-3;ZBED3;NKX2-2;HEXIM1;XRCC6;JUND;IRF2BP1;NR2F2;NFATC4;MC1R;SNW1;SNAI1;GTF2IRD1;SIM1;HAMP;RCOR2;HOXD8;ZNF496;BARHL1;BARHL2;FOXE3;PHF2…
GO_Biological_Process_2023	Regulation Of Endothelial Cell Migration (GO:0010594)	12/88	0.2750800491003269	0.9984514092623276	0	0	1.2576838313704115	1.6232838884529968	DLL4;GPI;ZNF580;ZC3H12A;ATOH8;PIK3CD;PROX1;NR2F2;FGF1;ADAMTS9;PIK3CG;AGT
GO_Biological_Process_2023	Supramolecular Fiber Organization (GO:0097435)	39/316	0.2761134048875394	0.9984514092623276	0	0	1.1223751024290072	1.4444334665232503	TUBGCP2;STMN2;CIB1;KRT20;LMOD2;PPP1R9B;KRT33B;ADAMTS14;EFEMP2;DNAJB6;RAC3;TPPP;ZBED3;TGFB2;MARCKSL1;FUS;MBD1;KRT35;KRT7;HOOK3;MYO19;OOEP;RHOA;ERMN;TGFBR1;KRT9;CCDC88B;COL1A1;MFAP4;KRT19;BIN3;KIF18B;COL5A1;OPTC;KRT16;MYO15A;MDM2;TLL2;ALDOA
GO_Biological_Process_2023	Fc-gamma Receptor Signaling Pathway (GO:0038094)	4/24	0.2767676604572674	0.9984514092623276	0	0	1.5923732615522657	2.045525901076446	VAV3;YES1;CD247;PLA2G6
GO_Biological_Process_2023	RNA Splicing, Via Transesterification Reactions (GO:0000375)	4/24	0.2767676604572674	0.9984514092623276	0	0	1.5923732615522657	2.045525901076446	PRPF4;PRPF6;WDR83;SLU7
GO_Biological_Process_2023	Acylglycerol Catabolic Process (GO:0046464)	4/24	0.2767676604572674	0.9984514092623276	0	0	1.5923732615522657	2.045525901076446	APOA2;APOC3;DAGLB;PNPLA2
GO_Biological_Process_2023	Cell Morphogenesis Involved In Differentiation (GO:0000904)	4/24	0.2767676604572674	0.9984514092623276	0	0	1.5923732615522657	2.045525901076446	UNK;PROX1;SIPA1;ATF4
GO_Biological_Process_2023	Negative Regulation Of Ossification (GO:0030279)	4/24	0.2767676604572674	0.9984514092623276	0	0	1.5923732615522657	2.045525901076446	CCR1;MDK;SMAD6;FGF23
GO_Biological_Process_2023	Positive Regulation Of BMP Signaling Pathway (GO:0030513)	4/24	0.2767676604572674	0.9984514092623276	0	0	1.5923732615522657	2.045525901076446	SCUBE3;TBX20;KCP;HES5
GO_Biological_Process_2023	Protein K48-linked Deubiquitination (GO:0071108)	4/24	0.2767676604572674	0.9984514092623276	0	0	1.5923732615522657	2.045525901076446	OTUB2;OTUD5;YOD1;OTUD3
GO_Biological_Process_2023	Regulation Of AMPA Receptor Activity (GO:2000311)	4/24	0.2767676604572674	0.9984514092623276	0	0	1.5923732615522657	2.045525901076446	PRRT1;CACNG7;MINK1;CACNG2
GO_Biological_Process_2023	Regulation Of Ruffle Assembly (GO:1900027)	4/24	0.2767676604572674	0.9984514092623276	0	0	1.5923732615522657	2.045525901076446	P2RX4;PLEKHM1;EPS8L3;PFN1
GO_Biological_Process_2023	Response To Hexose (GO:0009746)	4/24	0.2767676604572674	0.9984514092623276	0	0	1.5923732615522657	2.045525901076446	TCF7L2;GCKR;APOA2;ZBED3
GO_Biological_Process_2023	Secondary Alcohol Biosynthetic Process (GO:1902653)	4/24	0.2767676604572674	0.9984514092623276	0	0	1.5923732615522657	2.045525901076446	HMGCS1;NPC1L1;CYP51A1;DHCR7
GO_Biological_Process_2023	Stress Granule Assembly (GO:0034063)	4/24	0.2767676604572674	0.9984514092623276	0	0	1.5923732615522657	2.045525901076446	ATXN2L;DDX6;CSDE1;CIRBP
GO_Biological_Process_2023	'De Novo' Post-Translational Protein Folding (GO:0051084)	5/32	0.2830661395609548	0.9984514092623276	0	0	1.4744996342841945	1.8609286835135	HSPA9;GAK;SDF2L1;DNAJC7;DNAJB5
GO_Biological_Process_2023	Gluconeogenesis (GO:0006094)	5/32	0.2830661395609548	0.9984514092623276	0	0	1.4744996342841945	1.8609286835135	GPI;CRTC2;SLC25A10;ENO3;FBP1
GO_Biological_Process_2023	Mesenchymal Cell Migration (GO:0090497)	5/32	0.2830661395609548	0.9984514092623276	0	0	1.4744996342841945	1.8609286835135	SEMA4D;SEMA3B;SEMA4C;NRTN;SEMA3F
GO_Biological_Process_2023	Mitochondrial Membrane Organization (GO:0007006)	5/32	0.2830661395609548	0.9984514092623276	0	0	1.4744996342841945	1.8609286835135	HSPA9;MTX1;BAD;PPIF;BAK1
GO_Biological_Process_2023	Muscle Cell Development (GO:0055001)	5/32	0.2830661395609548	0.9984514092623276	0	0	1.4744996342841945	1.8609286835135	EFEMP2;ACTN3;TCAP;ANK2;NKX2-5
GO_Biological_Process_2023	Negative Regulation Of Fat Cell Differentiation (GO:0045599)	5/32	0.2830661395609548	0.9984514092623276	0	0	1.4744996342841945	1.8609286835135	CCDC85B;E2F1;GPS2;TNF;FERMT2
GO_Biological_Process_2023	Negative Regulation Of Osteoblast Differentiation (GO:0045668)	5/32	0.2830661395609548	0.9984514092623276	0	0	1.4744996342841945	1.8609286835135	SEMA4D;TNN;TWIST2;SMAD6;FGF23
GO_Biological_Process_2023	Neural Tube Closure (GO:0001843)	5/32	0.2830661395609548	0.9984514092623276	0	0	1.4744996342841945	1.8609286835135	TGFB2;SEMA4C;TSC2;FUZ;GRHL3
GO_Biological_Process_2023	Respiratory System Development (GO:0060541)	5/32	0.2830661395609548	0.9984514092623276	0	0	1.4744996342841945	1.8609286835135	ZIC3;PDPN;NKX2-1;CHI3L1;PROX1
GO_Biological_Process_2023	Regulation Of Protein Localization (GO:0032880)	13/97	0.2847108692366335	0.9984514092623276	0	0	1.2327273702273702	1.5486521059977438	ABCA2;SETD2;BDNF;MMD2;OOEP;PPM1F;MAPK8;SUMO1;DNAJB6;DZIP1L;PLEKHM2;CTNNB1;TRIM34
GO_Biological_Process_2023	Potassium Ion Transport (GO:0006813)	16/122	0.2851429077567667	0.9984514092623276	0	0	1.202440830290806	1.508780420311047	KCNJ5;KCNE2;KCND1;KCNH7;KCNC2;KCNB1;KCNK12;KCNA4;KCNAB3;SLC9C2;KCNS2;SLC9A8;KCNMA1;KCNMB4;KCNN4;HCN2
GO_Biological_Process_2023	Cellular Response To Heat (GO:0034605)	6/40	0.2853957159372436	0.9984514092623276	0	0	1.4051876700388284	1.761934727063531	SUMO1;HSF1;HTRA2;FGF1;IER5;SLU7
GO_Biological_Process_2023	Cellular Response To Interleukin-1 (GO:0071347)	11/81	0.2918396878104549	0.9984514092623276	0	0	1.2515558698727016	1.541354434821788	CCL25;HYAL1;NLRP7;TNIP2;CCL5;ZC3H12A;HAS2;CACTIN;RELA;CCL15;MAPK3
GO_Biological_Process_2023	Synapse Organization (GO:0050808)	17/131	0.2920956252515913	0.9984514092623276	0	0	1.1879354297295586	1.4619613023888962	BDNF;CTNND2;ZC4H2;NRXN2;ARHGAP39;PCDHB11;PCDHB10;LRFN5;LRFN4;FLRT3;HMCN2;PCDHB6;CNTN2;PCDHB5;NRCAM;LRRC4C;PPFIA3
GO_Biological_Process_2023	G Protein-Coupled Acetylcholine Receptor Signaling Pathway (GO:0007213)	3/17	0.2937143655193906	0.9984514092623276	0	0	1.7059256886611147	2.0900106434044017	GNA15;OPRM1;CDK5R1
GO_Biological_Process_2023	Golgi To Vacuole Transport (GO:0006896)	3/17	0.2937143655193906	0.9984514092623276	0	0	1.7059256886611147	2.0900106434044017	GAK;LAMP1;VTI1B
GO_Biological_Process_2023	Cellular Response To Unfolded Protein (GO:0034620)	3/17	0.2937143655193906	0.9984514092623276	0	0	1.7059256886611147	2.0900106434044017	HSF1;BAK1;OPTN
GO_Biological_Process_2023	Embryo Development Ending In Birth Or Egg Hatching (GO:0009792)	3/17	0.2937143655193906	0.9984514092623276	0	0	1.7059256886611147	2.0900106434044017	OSR2;STOX2;TGFB2
GO_Biological_Process_2023	Embryonic Heart Tube Development (GO:0035050)	3/17	0.2937143655193906	0.9984514092623276	0	0	1.7059256886611147	2.0900106434044017	HAND1;TBX20;NKX2-5
GO_Biological_Process_2023	Epoxygenase P450 Pathway (GO:0019373)	3/17	0.2937143655193906	0.9984514092623276	0	0	1.7059256886611147	2.0900106434044017	CYP2J2;CYP2C9;CYP4A11
GO_Biological_Process_2023	Hippo Signaling (GO:0035329)	3/17	0.2937143655193906	0.9984514092623276	0	0	1.7059256886611147	2.0900106434044017	DCHS1;FAT4;TEAD3
GO_Biological_Process_2023	Intracellular Zinc Ion Homeostasis (GO:0006882)	3/17	0.2937143655193906	0.9984514092623276	0	0	1.7059256886611147	2.0900106434044017	SLC30A2;TMC8;MT3
GO_Biological_Process_2023	mRNA Cis Splicing, Via Spliceosome (GO:0045292)	3/17	0.2937143655193906	0.9984514092623276	0	0	1.7059256886611147	2.0900106434044017	SART1;CACTIN;SNRNP200
GO_Biological_Process_2023	Mesenchyme Development (GO:0060485)	3/17	0.2937143655193906	0.9984514092623276	0	0	1.7059256886611147	2.0900106434044017	SFRP2;ISL1;TGFBR1
GO_Biological_Process_2023	Motile Cilium Assembly (GO:0044458)	3/17	0.2937143655193906	0.9984514092623276	0	0	1.7059256886611147	2.0900106434044017	RSPH6A;RSPH9;ENKD1
GO_Biological_Process_2023	Negative Regulation Of Cellular Senescence (GO:2000773)	3/17	0.2937143655193906	0.9984514092623276	0	0	1.7059256886611147	2.0900106434044017	FZR1;TERT;AMH
GO_Biological_Process_2023	Negative Regulation Of Striated Muscle Cell Differentiation (GO:0051154)	3/17	0.2937143655193906	0.9984514092623276	0	0	1.7059256886611147	2.0900106434044017	HDAC1;TMEM119;NKX2-5
GO_Biological_Process_2023	Nuclear Envelope Organization (GO:0006998)	3/17	0.2937143655193906	0.9984514092623276	0	0	1.7059256886611147	2.0900106434044017	DMPK;EMD;LMNB2
GO_Biological_Process_2023	Peptidyl-Threonine Dephosphorylation (GO:0035970)	3/17	0.2937143655193906	0.9984514092623276	0	0	1.7059256886611147	2.0900106434044017	DUSP5;PPM1F;PPM1G
GO_Biological_Process_2023	Positive Regulation Of Nitric-Oxide Synthase Activity (GO:0051000)	3/17	0.2937143655193906	0.9984514092623276	0	0	1.7059256886611147	2.0900106434044017	TERT;NPR3;TNF
GO_Biological_Process_2023	Positive Regulation Of Stem Cell Differentiation (GO:2000738)	3/17	0.2937143655193906	0.9984514092623276	0	0	1.7059256886611147	2.0900106434044017	TGFB2;HOXB4;NKX2-5
GO_Biological_Process_2023	Regulation Of Adenylate Cyclase Activity (GO:0045761)	3/17	0.2937143655193906	0.9984514092623276	0	0	1.7059256886611147	2.0900106434044017	GABBR2;LTB4R2;STIM1
GO_Biological_Process_2023	Regulation Of Aerobic Respiration (GO:1903715)	3/17	0.2937143655193906	0.9984514092623276	0	0	1.7059256886611147	2.0900106434044017	ACTN3;SHMT2;COX7A1
GO_Biological_Process_2023	Regulation Of Brown Fat Cell Differentiation (GO:0090335)	3/17	0.2937143655193906	0.9984514092623276	0	0	1.7059256886611147	2.0900106434044017	FNDC5;TFE3;VSTM2A
GO_Biological_Process_2023	Regulation Of Cellular Respiration (GO:0043457)	3/17	0.2937143655193906	0.9984514092623276	0	0	1.7059256886611147	2.0900106434044017	PNPT1;SHMT2;PRDM16
GO_Biological_Process_2023	Regulation Of Delayed Rectifier Potassium Channel Activity (GO:1902259)	3/17	0.2937143655193906	0.9984514092623276	0	0	1.7059256886611147	2.0900106434044017	KCNE2;SUMO1;KCNS2
GO_Biological_Process_2023	Regulation Of Glucose Transmembrane Transport (GO:0010827)	3/17	0.2937143655193906	0.9984514092623276	0	0	1.7059256886611147	2.0900106434044017	NR4A3;INPP5K;BRAF
GO_Biological_Process_2023	Regulation Of Leukocyte Chemotaxis (GO:0002688)	3/17	0.2937143655193906	0.9984514092623276	0	0	1.7059256886611147	2.0900106434044017	EDN3;ZNF580;MDK
GO_Biological_Process_2023	Ventricular Cardiac Muscle Cell Action Potential (GO:0086005)	3/17	0.2937143655193906	0.9984514092623276	0	0	1.7059256886611147	2.0900106434044017	KCNE2;PKP2;SNTA1
GO_Biological_Process_2023	Positive Regulation Of Secretion By Cell (GO:1903532)	10/73	0.2952836383905586	0.9984514092623276	0	0	1.2641289834272291	1.5420084241315477	TGFB2;RAB3A;P2RX4;EDN3;KCNB1;EZR;RAB5A;CFTR;STX1A;BAIAP3
GO_Biological_Process_2023	Proteasome-Mediated Ubiquitin-Dependent Protein Catabolic Process (GO:0043161)	39/319	0.2969661190197913	0.9984514092623276	0	0	1.110159200416721	1.3478856098599543	UBXN1;PSMD13;ZFAND2A;UBE2D3;AMBRA1;UBE2J2;UBE2J1;HERPUD1;DNAJB2;PSMB7;FZR1;SHARPIN;OS9;TRIM3;ZSWIM8;FEM1C;TBL1X;UBXN4;SIAH3;FBXL19;YOD1;UBE2G1;RAD23A;TRPC4AP;FBXO31;PSMA6;NSFL1C;RNF126;PSMC3;UBE2S;PSMC1;KCTD13;MDM2;CTNNB1;ZNF598;RNF122;FBXL7;ANAPC2;RNF187
GO_Biological_Process_2023	MAPK Cascade (GO:0000165)	13/98	0.297463218440675	0.9984514092623276	0	0	1.2181558028616852	1.4769709065780838	DUSP5;MINK1;BRAF;TNF;MT3;ZFP36L1;MAPK8;CCL5;MAPKAPK2;HSF1;NRTN;MAP2K7;MAPK3
GO_Biological_Process_2023	Positive Regulation Of Cell Cycle (GO:0045787)	9/65	0.2985536150429238	0.9984514092623276	0	0	1.2798609326824255	1.5471032512917346	TGFB2;USP2;HSF1;RARA;MDM2;RAD23A;PROX1;PKD1;LRP6
GO_Biological_Process_2023	Positive Regulation Of Proteasomal Protein Catabolic Process (GO:1901800)	12/90	0.3016991276788817	0.9984514092623276	0	0	1.2252969902677242	1.4683040454829377	DNAJB2;SH3RF3;OSBPL7;KCNE2;SUMO1;PSMC3;MDM2;CSNK1D;RAD23A;GABARAP;DDA1;NKD2
GO_Biological_Process_2023	Activation Of Protein Kinase B Activity (GO:0032148)	4/25	0.3029570445727903	0.9984514092623276	0	0	1.5164605097310346	1.8109029281813631	FGF1;ADRA2C;ADRA2B;MT3
GO_Biological_Process_2023	Cardiac Conduction System Development (GO:0003161)	4/25	0.3029570445727903	0.9984514092623276	0	0	1.5164605097310346	1.8109029281813631	MSX2;GJB6;SHOX2;NKX2-5
GO_Biological_Process_2023	Cholesterol Biosynthetic Process (GO:0006695)	4/25	0.3029570445727903	0.9984514092623276	0	0	1.5164605097310346	1.8109029281813631	HMGCS1;NPC1L1;CYP51A1;DHCR7
GO_Biological_Process_2023	Negative Regulation Of Response To Endoplasmic Reticulum Stress (GO:1903573)	4/25	0.3029570445727903	0.9984514092623276	0	0	1.5164605097310346	1.8109029281813631	CREB3;UBXN1;AQP11;HERPUD1
GO_Biological_Process_2023	Negative Regulation Of Signaling Receptor Activity (GO:2000272)	4/25	0.3029570445727903	0.9984514092623276	0	0	1.5164605097310346	1.8109029281813631	ZFYVE28;ZGPAT;SLC6A9;TNF
GO_Biological_Process_2023	Positive Regulation Of Release Of Cytochrome C From Mitochondria (GO:0090200)	4/25	0.3029570445727903	0.9984514092623276	0	0	1.5164605097310346	1.8109029281813631	HRK;BCL2L11;PPIF;BAK1
GO_Biological_Process_2023	Regulation Of Cell Size (GO:0008361)	4/25	0.3029570445727903	0.9984514092623276	0	0	1.5164605097310346	1.8109029281813631	VAV3;SLC9A3R1;EZR;RHOA
GO_Biological_Process_2023	Regulation Of Double-Strand Break Repair Via Nonhomologous End Joining (GO:2001032)	4/25	0.3029570445727903	0.9984514092623276	0	0	1.5164605097310346	1.8109029281813631	HSF1;USP51;TFIP11;NUDT16L1
GO_Biological_Process_2023	Negative Regulation Of Tumor Necrosis Factor Superfamily Cytokine Production (GO:1903556)	7/49	0.3040049307828734	0.9984514092623276	0	0	1.3271188978736148	1.5802155451503186	MC1R;ELF4;SYT11;NFKBIL1;ZC3H12A;RARA;CACTIN
GO_Biological_Process_2023	Neurogenesis (GO:0022008)	7/49	0.3040049307828734	0.9984514092623276	0	0	1.3271188978736148	1.5802155451503186	GCM1;TGFB2;PCSK9;DCHS1;FAT4;DAGLB;WNT2
GO_Biological_Process_2023	Nuclear Export (GO:0051168)	7/49	0.3040049307828734	0.9984514092623276	0	0	1.3271188978736148	1.5802155451503186	NPAP1;DDX39A;STRADA;CCHCR1;RANGAP1;PKD1;RAE1
GO_Biological_Process_2023	Proton Transmembrane Transport (GO:1902600)	7/49	0.3040049307828734	0.9984514092623276	0	0	1.3271188978736148	1.5802155451503186	SLC9A8;FXYD2;ATP1A3;TCIRG1;ATP1A1;ATP6V1E1;ATP6V0A1
GO_Biological_Process_2023	Negative Regulation Of DNA-binding Transcription Factor Activity (GO:0043433)	19/149	0.3043434113590773	0.9984514092623276	0	0	1.1642797581821973	1.3850255383399084	TCF7L2;NFKBIL1;CEBPG;PROX1;ESR1;PKD1;NFKBIA;SFRP4;FOXS1;BRMS1;SUMO1;ZC3H12A;BCL3;HAND1;E2F1;PYDC1;CACTIN;MDFI;ZNF431
GO_Biological_Process_2023	Positive Regulation Of Autophagy (GO:0010508)	14/107	0.3056165462066877	0.9984514092623276	0	0	1.1990095315627014	1.4213347706349098	GPSM1;SETD2;BAD;TFEB;TSC2;SUPT5H;SESN3;SESN2;ZC3H12A;TP53INP1;IKBKG;OPTN;CDK16;TRIM34
GO_Biological_Process_2023	Cellular Response To Retinoic Acid (GO:0071300)	6/41	0.3056338865633192	0.9984514092623276	0	0	1.364962473539034	1.6179819398519757	SNW1;WNT3A;RARA;HTRA2;WNT2;EPHA3
GO_Biological_Process_2023	Protein Localization To Lysosome (GO:0061462)	6/41	0.3056338865633192	0.9984514092623276	0	0	1.364962473539034	1.6179819398519757	CACNG7;SZT2;GGA3;HGS;CACNG2;RTN4
GO_Biological_Process_2023	Regulation Of Release Of Cytochrome C From Mitochondria (GO:0090199)	6/41	0.3056338865633192	0.9984514092623276	0	0	1.364962473539034	1.6179819398519757	HRK;BCL2L11;GPX1;BAD;PPIF;BAK1
GO_Biological_Process_2023	Visual System Development (GO:0150063)	6/41	0.3056338865633192	0.9984514092623276	0	0	1.364962473539034	1.6179819398519757	FOXE3;TGFB2;ADAMTS18;BLOC1S3;SIX3;MAB21L2
GO_Biological_Process_2023	Carboxylic Acid Metabolic Process (GO:0019752)	5/33	0.3057516392465871	0.9984514092623276	0	0	1.4217587843036676	1.6847587711015917	CYP2J2;CYP2C9;GSTO1;SLC2A1;AMH
GO_Biological_Process_2023	Negative Regulation Of Epithelial Cell Migration (GO:0010633)	5/33	0.3057516392465871	0.9984514092623276	0	0	1.4217587843036676	1.6847587711015917	DLL4;MARVELD3;PTPN23;NR2F2;ADAMTS9
GO_Biological_Process_2023	Protein K63-linked Deubiquitination (GO:0070536)	5/33	0.3057516392465871	0.9984514092623276	0	0	1.4217587843036676	1.6847587711015917	OTUB2;OTUD5;ZRANB1;SHMT2;YOD1
GO_Biological_Process_2023	Regulation Of Cell Adhesion Mediated By Integrin (GO:0033628)	5/33	0.3057516392465871	0.9984514092623276	0	0	1.4217587843036676	1.6847587711015917	TGFB2;SFRP2;RAC3;CIB1;PIK3CG
GO_Biological_Process_2023	Sodium Ion Transmembrane Transport (GO:0035725)	11/82	0.3059773725715646	0.9984514092623276	0	0	1.2338585971273184	1.461189795479504	ASIC4;SCNN1D;SLC6A9;SLC9A8;FXYD2;ATP1A3;ATP1A1;ASIC3;SLC9C2;HCN2;SCN2B
GO_Biological_Process_2023	Rap Protein Signal Transduction (GO:0032486)	2/10	0.3092212531694587	0.9984514092623276	0	0	1.99002689376961	2.335691040156809	RAP2C;RAPGEF1
GO_Biological_Process_2023	T Cell Chemotaxis (GO:0010818)	2/10	0.3092212531694587	0.9984514092623276	0	0	1.99002689376961	2.335691040156809	PIK3CD;PIK3CG
GO_Biological_Process_2023	Actin Filament Depolymerization (GO:0030042)	2/10	0.3092212531694587	0.9984514092623276	0	0	1.99002689376961	2.335691040156809	WDR1;CFL2
GO_Biological_Process_2023	Cellular Response To Forskolin (GO:1904322)	2/10	0.3092212531694587	0.9984514092623276	0	0	1.99002689376961	2.335691040156809	ADCY2;CFTR
GO_Biological_Process_2023	Cellular Response To Leucine (GO:0071233)	2/10	0.3092212531694587	0.9984514092623276	0	0	1.99002689376961	2.335691040156809	SESN3;SESN2
GO_Biological_Process_2023	Coenzyme A Biosynthetic Process (GO:0015937)	2/10	0.3092212531694587	0.9984514092623276	0	0	1.99002689376961	2.335691040156809	PANK4;COASY
GO_Biological_Process_2023	Engulfment Of Apoptotic Cell (GO:0043652)	2/10	0.3092212531694587	0.9984514092623276	0	0	1.99002689376961	2.335691040156809	XKR8;RAC3
GO_Biological_Process_2023	Glycine Transport (GO:0015816)	2/10	0.3092212531694587	0.9984514092623276	0	0	1.99002689376961	2.335691040156809	SLC32A1;SLC6A9
GO_Biological_Process_2023	Insulin-Like Growth Factor Receptor Signaling Pathway (GO:0048009)	2/10	0.3092212531694587	0.9984514092623276	0	0	1.99002689376961	2.335691040156809	GIGYF1;TSC2
GO_Biological_Process_2023	Lens Fiber Cell Differentiation (GO:0070306)	2/10	0.3092212531694587	0.9984514092623276	0	0	1.99002689376961	2.335691040156809	SIX3;HSF4
GO_Biological_Process_2023	Mesonephros Development (GO:0001823)	2/10	0.3092212531694587	0.9984514092623276	0	0	1.99002689376961	2.335691040156809	OSR2;FGF1
GO_Biological_Process_2023	miRNA Catabolic Process (GO:0010587)	2/10	0.3092212531694587	0.9984514092623276	0	0	1.99002689376961	2.335691040156809	ZC3H12A;ZSWIM8
GO_Biological_Process_2023	Negative Regulation Of B Cell Proliferation (GO:0030889)	2/10	0.3092212531694587	0.9984514092623276	0	0	1.99002689376961	2.335691040156809	TYROBP;TNFRSF21
GO_Biological_Process_2023	Negative Regulation Of T-helper Cell Differentiation (GO:0045623)	2/10	0.3092212531694587	0.9984514092623276	0	0	1.99002689376961	2.335691040156809	ZC3H12A;JAK3
GO_Biological_Process_2023	Negative Regulation Of Adenylate Cyclase Activity (GO:0007194)	2/10	0.3092212531694587	0.9984514092623276	0	0	1.99002689376961	2.335691040156809	GABBR2;LTB4R2
GO_Biological_Process_2023	Negative Regulation Of Cholesterol Transport (GO:0032375)	2/10	0.3092212531694587	0.9984514092623276	0	0	1.99002689376961	2.335691040156809	APOA2;APOC3
GO_Biological_Process_2023	Negative Regulation Of Inclusion Body Assembly (GO:0090084)	2/10	0.3092212531694587	0.9984514092623276	0	0	1.99002689376961	2.335691040156809	DNAJB2;DNAJB6
GO_Biological_Process_2023	Negative Regulation Of Intracellular Estrogen Receptor Signaling Pathway (GO:0033147)	2/10	0.3092212531694587	0.9984514092623276	0	0	1.99002689376961	2.335691040156809	VPS11;ISL1
GO_Biological_Process_2023	Negative Regulation Of Mitochondrial Outer Membrane Permeabilization Involved In Apoptotic Signaling Pathway (GO:1901029)	2/10	0.3092212531694587	0.9984514092623276	0	0	1.99002689376961	2.335691040156809	BAK1;SLC25A6
GO_Biological_Process_2023	Negative Regulation Of Transmembrane Transport (GO:0034763)	2/10	0.3092212531694587	0.9984514092623276	0	0	1.99002689376961	2.335691040156809	AKT2;INPP5K
GO_Biological_Process_2023	Negative Regulation Of Vascular Endothelial Growth Factor Receptor Signaling Pathway (GO:0030948)	2/10	0.3092212531694587	0.9984514092623276	0	0	1.99002689376961	2.335691040156809	HGS;MMRN2
GO_Biological_Process_2023	Omega-Hydroxylase P450 Pathway (GO:0097267)	2/10	0.3092212531694587	0.9984514092623276	0	0	1.99002689376961	2.335691040156809	CYP2C9;CYP4A11
GO_Biological_Process_2023	Phosphate Ion Transmembrane Transport (GO:0035435)	2/10	0.3092212531694587	0.9984514092623276	0	0	1.99002689376961	2.335691040156809	SLC37A1;SLC25A10
GO_Biological_Process_2023	Protein Kinase C Signaling (GO:0070528)	2/10	0.3092212531694587	0.9984514092623276	0	0	1.99002689376961	2.335691040156809	DGKQ;AZU1
GO_Biological_Process_2023	Purine Nucleoside Bisphosphate Biosynthetic Process (GO:0034033)	2/10	0.3092212531694587	0.9984514092623276	0	0	1.99002689376961	2.335691040156809	PANK4;COASY
GO_Biological_Process_2023	Regulation Of ERAD Pathway (GO:1904292)	2/10	0.3092212531694587	0.9984514092623276	0	0	1.99002689376961	2.335691040156809	UBXN1;HERPUD1
GO_Biological_Process_2023	Regulation Of Cardiac Muscle Cell Apoptotic Process (GO:0010665)	2/10	0.3092212531694587	0.9984514092623276	0	0	1.99002689376961	2.335691040156809	MDK;NKX2-5
GO_Biological_Process_2023	Regulation Of Low-Density Lipoprotein Particle Clearance (GO:0010988)	2/10	0.3092212531694587	0.9984514092623276	0	0	1.99002689376961	2.335691040156809	APOC3;PCSK9
GO_Biological_Process_2023	Regulation Of Melanin Biosynthetic Process (GO:0048021)	2/10	0.3092212531694587	0.9984514092623276	0	0	1.99002689376961	2.335691040156809	ASIP;MFSD12
GO_Biological_Process_2023	Regulation Of Peroxisome Proliferator Activated Receptor Signaling Pathway (GO:0035358)	2/10	0.3092212531694587	0.9984514092623276	0	0	1.99002689376961	2.335691040156809	GPS2;PLIN5
GO_Biological_Process_2023	Regulation Of Toll-Like Receptor 9 Signaling Pathway (GO:0034163)	2/10	0.3092212531694587	0.9984514092623276	0	0	1.99002689376961	2.335691040156809	RAB7B;RTN4
GO_Biological_Process_2023	Response To Corticosteroid (GO:0031960)	2/10	0.3092212531694587	0.9984514092623276	0	0	1.99002689376961	2.335691040156809	IL1RN;TNF
GO_Biological_Process_2023	Response To Forskolin (GO:1904321)	2/10	0.3092212531694587	0.9984514092623276	0	0	1.99002689376961	2.335691040156809	ADCY2;CFTR
GO_Biological_Process_2023	Response To Leucine (GO:0043201)	2/10	0.3092212531694587	0.9984514092623276	0	0	1.99002689376961	2.335691040156809	SESN3;SESN2
GO_Biological_Process_2023	Ribonucleoside Bisphosphate Biosynthetic Process (GO:0034030)	2/10	0.3092212531694587	0.9984514092623276	0	0	1.99002689376961	2.335691040156809	PANK4;COASY
GO_Biological_Process_2023	Urogenital System Development (GO:0001655)	2/10	0.3092212531694587	0.9984514092623276	0	0	1.99002689376961	2.335691040156809	OSR2;LHX1
GO_Biological_Process_2023	Very-Low-Density Lipoprotein Particle Assembly (GO:0034379)	2/10	0.3092212531694587	0.9984514092623276	0	0	1.99002689376961	2.335691040156809	DGAT1;APOC3
GO_Biological_Process_2023	Negative Regulation Of Neuron Apoptotic Process (GO:0043524)	10/74	0.3102711377522665	0.9984514092623276	0	0	1.2443066801619431	1.4562229654459569	CNTFR;TOX3;MDK;UNC5B;BDNF;FGF20;NGF;ISL1;MT3;NFATC4
GO_Biological_Process_2023	Positive Regulation Of Lymphocyte Proliferation (GO:0050671)	10/74	0.3102711377522665	0.9984514092623276	0	0	1.2443066801619431	1.4562229654459569	VAV3;SASH3;CCDC88B;CD70;CCL5;TNFRSF13C;AMH;ZNF335;ZP4;CD276
GO_Biological_Process_2023	Regulation Of Cytokine Production (GO:0001817)	21/167	0.3148292367544129	0.9984514092623276	0	0	1.145808045777701	1.3242388807502132	ZBTB17;MOG;ZBTB37;SFTPD;PIK3CD;ZBTB12;ZBTB45;DTX4;TNF;PIK3CG;AGT;CCDC88B;HIC2;TMIGD2;SYT11;MAPKAPK2;S100A13;IGF2BP1;AMH;ICOSLG;CD276
GO_Biological_Process_2023	Regulation Of Epithelial Cell Proliferation (GO:0050678)	12/91	0.3152624301250003	0.9984514092623276	0	0	1.2097185097373175	1.3964384110972514	OSR2;TCF7L2;FGF16;TGFB2;GPX1;SFRP2;NR4A3;HYAL1;BAD;MARVELD3;AQP11;ZFP36L1
GO_Biological_Process_2023	Eye Development (GO:0001654)	8/58	0.3186996424690899	0.9984514092623276	0	0	1.2740314606741574	1.456862848032246	FOXE3;TGFB2;COL5A1;ADAMTS18;SIX3;BLOC1S3;MAB21L2;HES5
GO_Biological_Process_2023	Muscle Organ Development (GO:0007517)	8/58	0.3186996424690899	0.9984514092623276	0	0	1.2740314606741574	1.456862848032246	SGCD;EVC;TCF12;BVES;EMD;MEF2D;SGCG;MYF5
GO_Biological_Process_2023	Positive Regulation Of Proteasomal Ubiquitin-Dependent Protein Catabolic Process (GO:0032436)	11/83	0.3202824115315458	0.9984514092623276	0	0	1.216652915291529	1.3852227759116469	DNAJB2;SH3RF3;FZR1;SUMO1;MDM2;CSNK1D;RAD23A;GABARAP;DDA1;HERPUD1;NKD2
GO_Biological_Process_2023	Blood Circulation (GO:0008015)	7/50	0.3226342207303762	0.9984514092623276	0	0	1.2961825362000878	1.4662884006868784	DLL4;SGCD;GPX1;EDN3;OLR1;LPA;SGCG
GO_Biological_Process_2023	Negative Regulation Of Cell Projection Organization (GO:0031345)	7/50	0.3226342207303762	0.9984514092623276	0	0	1.2961825362000878	1.4662884006868784	GAK;DPYSL5;RTN4RL1;WNT3A;STMN2;CIB1;MT3
GO_Biological_Process_2023	Regulation Of Epithelial Cell Migration (GO:0010632)	7/50	0.3226342207303762	0.9984514092623276	0	0	1.2961825362000878	1.4662884006868784	TGFB2;HYAL1;MARVELD3;PTPN23;PFN1;PPM1F;RTN4
GO_Biological_Process_2023	Ribosome Assembly (GO:0042255)	7/50	0.3226342207303762	0.9984514092623276	0	0	1.2961825362000878	1.4662884006868784	NGRN;RPS14;TRAF7;RPS28;RPL10L;NOP2;RPL6
GO_Biological_Process_2023	Regulation Of Organelle Organization (GO:0033043)	13/100	0.3234266996799876	0.9984514092623276	0	0	1.190017603810707	1.3432713742464908	FIS1;CENPV;SURF4;STX18;SPATA4;SYDE1;SYT11;TOM1;VPS11;TBC1D25;EZR;ARHGEF5;MAPK3
GO_Biological_Process_2023	Cellular Response To Oxidative Stress (GO:0034599)	15/117	0.3250052937198925	0.9984514092623276	0	0	1.171232695061794	1.3163645988484165	PNPT1;GPX1;HTRA2;PYCR1;FANCC;MT3;MAPK8;SESN2;ZC3H12A;LONP1;ROMO1;STX2;CPEB2;ATF4;MAPK3
GO_Biological_Process_2023	Regulation Of Stress Fiber Assembly (GO:0051492)	10/75	0.3254302684466926	0.9984514092623276	0	0	1.2250942939202047	1.3752995149460745	MYOC;LIMCH1;INPP5K;RHOC;PFN1;RHOA;TGFBR1;ARHGEF5;PPM1F;FERMT2
GO_Biological_Process_2023	Adrenergic Receptor Signaling Pathway (GO:0071875)	3/18	0.3257806328447123	0.9984514092623276	0	0	1.5921076233183855	1.785598101858556	ADRA1B;ADRA2C;ADRA2B
GO_Biological_Process_2023	Autophagy Of Nucleus (GO:0044804)	3/18	0.3257806328447123	0.9984514092623276	0	0	1.5921076233183855	1.785598101858556	ATG9A;ATG2A;WIPI2
GO_Biological_Process_2023	Cardiac Muscle Cell Contraction (GO:0086003)	3/18	0.3257806328447123	0.9984514092623276	0	0	1.5921076233183855	1.785598101858556	KCNE2;PKP2;SCN2B
GO_Biological_Process_2023	Dendritic Cell Migration (GO:0036336)	3/18	0.3257806328447123	0.9984514092623276	0	0	1.5921076233183855	1.785598101858556	CCR1;CCL5;PIK3CG
GO_Biological_Process_2023	Establishment Of Vesicle Localization (GO:0051650)	3/18	0.3257806328447123	0.9984514092623276	0	0	1.5921076233183855	1.785598101858556	F8A1;SYT11;IKBKG
GO_Biological_Process_2023	fatty-acyl-CoA Metabolic Process (GO:0035337)	3/18	0.3257806328447123	0.9984514092623276	0	0	1.5921076233183855	1.785598101858556	DGAT1;FITM2;PPT2
GO_Biological_Process_2023	Heart Trabecula Morphogenesis (GO:0061384)	3/18	0.3257806328447123	0.9984514092623276	0	0	1.5921076233183855	1.785598101858556	DLL4;TGFB2;TGFBR1
GO_Biological_Process_2023	Mesenchyme Morphogenesis (GO:0072132)	3/18	0.3257806328447123	0.9984514092623276	0	0	1.5921076233183855	1.785598101858556	TGFB2;TBX20;ISL1
GO_Biological_Process_2023	Negative Regulation Of DNA-templated Transcription, Elongation (GO:0032785)	3/18	0.3257806328447123	0.9984514092623276	0	0	1.5921076233183855	1.785598101858556	HEXIM1;RNF168;SUPT5H
GO_Biological_Process_2023	Negative Regulation Of Lipid Storage (GO:0010888)	3/18	0.3257806328447123	0.9984514092623276	0	0	1.5921076233183855	1.785598101858556	NFKBIA;TNF;PNPLA2
GO_Biological_Process_2023	Neuron Fate Commitment (GO:0048663)	3/18	0.3257806328447123	0.9984514092623276	0	0	1.5921076233183855	1.785598101858556	DLL4;ISL1;TGFBR1
GO_Biological_Process_2023	Positive Regulation Of Cation Transmembrane Transport (GO:1904064)	3/18	0.3257806328447123	0.9984514092623276	0	0	1.5921076233183855	1.785598101858556	ANK2;KCNN4;PIRT
GO_Biological_Process_2023	Positive Regulation Of Focal Adhesion Assembly (GO:0051894)	3/18	0.3257806328447123	0.9984514092623276	0	0	1.5921076233183855	1.785598101858556	MYOC;PPM1F;FERMT2
GO_Biological_Process_2023	Positive Regulation Of Monocyte Chemotaxis (GO:0090026)	3/18	0.3257806328447123	0.9984514092623276	0	0	1.5921076233183855	1.785598101858556	CCR1;CREB3;CCL5
GO_Biological_Process_2023	Protein Autoprocessing (GO:0016540)	3/18	0.3257806328447123	0.9984514092623276	0	0	1.5921076233183855	1.785598101858556	F12;HTRA2;PCSK9
GO_Biological_Process_2023	Protein Import Into Mitochondrial Matrix (GO:0030150)	3/18	0.3257806328447123	0.9984514092623276	0	0	1.5921076233183855	1.785598101858556	TOMM40;TIMM17B;ROMO1
GO_Biological_Process_2023	Pulmonary Valve Morphogenesis (GO:0003184)	3/18	0.3257806328447123	0.9984514092623276	0	0	1.5921076233183855	1.785598101858556	TGFB2;TBX20;SMAD6
GO_Biological_Process_2023	Regulation Of Oligodendrocyte Differentiation (GO:0048713)	3/18	0.3257806328447123	0.9984514092623276	0	0	1.5921076233183855	1.785598101858556	MDK;HES5;TNFRSF21
GO_Biological_Process_2023	Regulation Of Ventricular Cardiac Muscle Cell Membrane Repolarization (GO:0060307)	3/18	0.3257806328447123	0.9984514092623276	0	0	1.5921076233183855	1.785598101858556	KCNE2;ANK2;SNTA1
GO_Biological_Process_2023	Renal Absorption (GO:0070293)	3/18	0.3257806328447123	0.9984514092623276	0	0	1.5921076233183855	1.785598101858556	SLC9A3R1;CLDN4;HAS2
GO_Biological_Process_2023	Ureteric Bud Development (GO:0001657)	3/18	0.3257806328447123	0.9984514092623276	0	0	1.5921076233183855	1.785598101858556	LHX1;NPNT;CER1
GO_Biological_Process_2023	Branching Morphogenesis Of An Epithelial Tube (GO:0048754)	6/42	0.3261111335528757	0.9984514092623276	0	0	1.326972010178117	1.4868947692304852	DLL4;SFRP2;NKX2-1;CTNNB1;NPNT;PKD1
GO_Biological_Process_2023	Collagen Fibril Organization (GO:0030199)	6/42	0.3261111335528757	0.9984514092623276	0	0	1.326972010178117	1.4868947692304852	COL1A1;TGFB2;COL5A1;OPTC;TLL2;TGFBR1
GO_Biological_Process_2023	Regulation Of Neurotransmitter Receptor Activity (GO:0099601)	6/42	0.3261111335528757	0.9984514092623276	0	0	1.326972010178117	1.4868947692304852	PRRT1;CACNG7;MINK1;CRH;OPRM1;CACNG2
GO_Biological_Process_2023	Stress-Activated MAPK Cascade (GO:0051403)	6/42	0.3261111335528757	0.9984514092623276	0	0	1.326972010178117	1.4868947692304852	MAPK8;MINK1;GPS2;MAP2K7;ZFP36L1;MAPK3
GO_Biological_Process_2023	Glial Cell Differentiation (GO:0010001)	5/34	0.328685682254965	0.9984514092623276	0	0	1.3726552343217977	1.527289455791881	TPPP;HAPLN3;HAPLN1;HES5;HAPLN2
GO_Biological_Process_2023	Microtubule Polymerization (GO:0046785)	5/34	0.328685682254965	0.9984514092623276	0	0	1.3726552343217977	1.527289455791881	NEDD1;TUBGCP2;NDE1;CSNK1D;TPPP
GO_Biological_Process_2023	Negative Regulation Of Ras Protein Signal Transduction (GO:0046580)	5/34	0.328685682254965	0.9984514092623276	0	0	1.3726552343217977	1.527289455791881	TGFB2;MYOC;KCTD13;SPRY1;FBP1
GO_Biological_Process_2023	Organophosphate Biosynthetic Process (GO:0090407)	5/34	0.328685682254965	0.9984514092623276	0	0	1.3726552343217977	1.527289455791881	ITPKB;ITPKC;FITM2;IP6K1;IP6K3
GO_Biological_Process_2023	Regulation Of T Cell Receptor Signaling Pathway (GO:0050856)	5/34	0.328685682254965	0.9984514092623276	0	0	1.3726552343217977	1.527289455791881	IKBKG;KCNN4;EZR;DGKZ;RELA
GO_Biological_Process_2023	Semaphorin-Plexin Signaling Pathway (GO:0071526)	5/34	0.328685682254965	0.9984514092623276	0	0	1.3726552343217977	1.527289455791881	SEMA4D;SEMA3B;SEMA4C;SEMA3F;PLXNA4
GO_Biological_Process_2023	Sensory Perception Of Sound (GO:0007605)	12/92	0.328969547986867	0.9984514092623276	0	0	1.1945294912201712	1.3280660527147132	TMC1;COL1A1;SPTBN4;WDR1;EYA1;SLC52A3;CABP2;CDH23;LHFPL3;TBL1X;PDZD7;SERPINB6
GO_Biological_Process_2023	Fc Receptor Signaling Pathway (GO:0038093)	4/26	0.3293967321277265	0.9984514092623276	0	0	1.4474489171662792	1.6073809958019418	VAV3;MAPK8;CD247;MAP2K7
GO_Biological_Process_2023	Establishment Or Maintenance Of Apical/Basal Cell Polarity (GO:0035088)	4/26	0.3293967321277265	0.9984514092623276	0	0	1.4474489171662792	1.6073809958019418	CRB1;PARD6A;OOEP;CRB3
GO_Biological_Process_2023	Positive Regulation Of Monooxygenase Activity (GO:0032770)	4/26	0.3293967321277265	0.9984514092623276	0	0	1.4474489171662792	1.6073809958019418	TERT;NPR3;TNF;FGF23
GO_Biological_Process_2023	Cellular Response To Salt (GO:1902075)	14/109	0.3306818887356833	0.9984514092623276	0	0	1.173634401461066	1.298741982461849	BRAF;SYT13;MCOLN1;SYT6;PPP1R9B;ITPKB;ITPKC;P2RX4;SYT11;P2RY2;SYT10;ZC3H12A;HSF1;PPIF
GO_Biological_Process_2023	Positive Regulation Of Wnt Signaling Pathway (GO:0030177)	14/109	0.3306818887356833	0.9984514092623276	0	0	1.173634401461066	1.298741982461849	USP47;ZRANB1;WNT3A;CSNK1D;COL1A1;SFRP4;SFRP2;TERT;RSPO2;FAM53B;RSPO3;TBL1X;WLS;ZBED3
GO_Biological_Process_2023	Regulation Of Neurogenesis (GO:0050767)	9/67	0.3306945791062309	0.9984514092623276	0	0	1.235588253535103	1.3672526012276978	SNW1;WNT3A;MBD1;CTNNB1;OPRM1;HOOK3;ZNF335;TNF;HES5
GO_Biological_Process_2023	Protein-Containing Complex Organization (GO:0043933)	16/126	0.3312593450544486	0.9984514092623276	0	0	1.15845327428548	1.2799213754756111	MAGI1;TUBGCP2;SLC2A1;FANCC;TRAF2;TAPBP;SLC9A3R1;PPP2R1A;HSF1;MDM2;MATN1;TCAP;SNX9;IKBKG;CD247;HES5
GO_Biological_Process_2023	Regulation Of Cysteine-Type Endopeptidase Activity Involved In Apoptotic Process (GO:0043281)	11/84	0.334732514205554	0.9984514092623276	0	0	1.1999186219991862	1.3132191753907476	CDKN2D;FABP1;USP47;FIS1;GPX1;DNAJB6;BAD;HTRA2;FOXL2;TNF;PPM1F
GO_Biological_Process_2023	Aerobic Respiration (GO:0009060)	8/59	0.336049550128798	0.9984514092623276	0	0	1.2489799515311744	1.3620084646402435	NDUFA9;NDUFB8;NDUFS8;NDUFS7;C2ORF69;NDUFS5;NDUFB1;SIRT3
GO_Biological_Process_2023	Heart Morphogenesis (GO:0003007)	8/59	0.336049550128798	0.9984514092623276	0	0	1.2489799515311744	1.3620084646402435	MYLK2;TGFB2;TH;TBX20;TCAP;NKX2-5;ISL1;TGFBR1
GO_Biological_Process_2023	rRNA Processing (GO:0006364)	13/101	0.3366046207658094	0.9984514092623276	0	0	1.1764281326781327	1.2809493836653494	NOP2;TSR3;WDR74;RPL35A;NOL9;WDR55;FBL;RPS14;SART1;RPS28;RPS16;PES1;C1D
GO_Biological_Process_2023	Metaphase Plate Congression (GO:0051310)	7/51	0.3414417819076208	0.9984514092623276	0	0	1.2666523727844483	1.3611168900762785	NUDC;DCTN2;MAP1S;INCENP;CHMP1A;KIF22;GEM
GO_Biological_Process_2023	Regulation Of Substrate Adhesion-Dependent Cell Spreading (GO:1900024)	7/51	0.3414417819076208	0.9984514092623276	0	0	1.2666523727844483	1.3611168900762785	MYOC;MDK;PDPN;PKP2;RAC3;CIB1;FERMT2
GO_Biological_Process_2023	Actin Filament Organization (GO:0007015)	18/144	0.3421603728515635	0.9984514092623276	0	0	1.1377620122541117	1.2202221393845478	GAS2L3;MARCKSL1;PROX1;MYO19;ERMN;OOEP;LMOD2;PPP1R9B;ACTA1;BAIAP2L2;BIN3;MYO15A;RAC3;TCAP;VILL;ALDOA;GAS2L2;ZBED3
GO_Biological_Process_2023	Regulation Of Cell Adhesion (GO:0030155)	18/144	0.3421603728515635	0.9984514092623276	0	0	1.1377620122541117	1.2202221393845478	SEMA4D;MINK1;TFE3;C2CD4A;AZU1;TNF;PIK3CG;NUAK1;IBSP;PPP2R1A;TNN;HYAL1;MDK;CCL5;PKP2;CBLL1;PLXNA4;SIPA1
GO_Biological_Process_2023	Cytoplasmic Translation (GO:0002181)	12/93	0.3428012463314666	0.9984514092623276	0	0	1.1797155101972752	1.263008682649717	RPS14;RPS28;RPS16;RPS29;EIF3I;RPL36;RPLP2;RPL35A;RPS20;RPL10A;RPS11;RPL6
GO_Biological_Process_2023	Regulation Of Peptidyl-Serine Phosphorylation (GO:0033135)	12/93	0.3428012463314666	0.9984514092623276	0	0	1.1797155101972752	1.263008682649717	SPTBN4;SFRP2;RIPK2;BDNF;WNT3A;TNKS1BP1;INPP5K;BRAF;AMH;NGF;TNF;PPM1F
GO_Biological_Process_2023	mRNA Transcription (GO:0009299)	6/43	0.3467618611691837	0.9984514092623276	0	0	1.2910350853772496	1.3673572241858736	FOXE3;HSF1;TAF11;RARA;SUPT6H;ATF4
GO_Biological_Process_2023	Positive Regulation Of Cell Division (GO:0051781)	6/43	0.3467618611691837	0.9984514092623276	0	0	1.2910350853772496	1.3673572241858736	OR1A2;CENPV;OPN1MW;FGF1;RHOA;SSTR5
GO_Biological_Process_2023	Intermediate Filament Organization (GO:0045109)	9/68	0.346996419677644	0.9984514092623276	0	0	1.214577490549933	1.2855583914322215	KRT33B;KRT19;DNAJB6;KRT16;KRT35;PKP2;KRT7;KRT20;KRT9
GO_Biological_Process_2023	Skin Development (GO:0043588)	9/68	0.346996419677644	0.9984514092623276	0	0	1.214577490549933	1.2855583914322215	COL1A1;SPRR3;WNT10A;ASCL4;COL5A1;KRT16;PKD1;IVL;KRT9
GO_Biological_Process_2023	Positive Regulation Of Endothelial Cell Migration (GO:0010595)	11/85	0.3493052944346717	0.9984514092623276	0	0	1.1836366069039337	1.2449596003778702	GPI;P2RX4;ZNF580;ZC3H12A;ATOH8;HSPB1;PIK3CD;PROX1;FGF1;PIK3CG;AGT
GO_Biological_Process_2023	Positive Regulation Of Angiogenesis (GO:0045766)	15/119	0.3494678558091439	0.9984514092623276	0	0	1.1485789345911075	1.2075512193368394	VASH2;HSPB1;PIK3CD;FGF1;ISL1;SFRP2;TMIGD2;STIM1;TNN;HYAL1;MDK;ZC3H12A;APLNR;CHI3L1;ITGA5
GO_Biological_Process_2023	Calcium Ion Homeostasis (GO:0055074)	13/102	0.3498909412537893	0.9984514092623276	0	0	1.1631440429193238	1.2214568382305542	CCR1;CALCB;SLC10A7;DMPK;EDN3;ANK2;STIM1;VAPB;CCL5;DHRS7C;ATP13A5;SLC24A5;CCL15
GO_Biological_Process_2023	Action Potential (GO:0001508)	5/35	0.3517771681700654	0.9984514092623276	0	0	1.3268252543387191	1.3862104350610769	GNA15;KCNE2;KCNB1;KCNH7;KCNMB4
GO_Biological_Process_2023	Establishment Of Spindle Orientation (GO:0051294)	5/35	0.3517771681700654	0.9984514092623276	0	0	1.3268252543387191	1.3862104350610769	GPSM1;NSFL1C;NDE1;KIF25;ENKD1
GO_Biological_Process_2023	Neutral Amino Acid Transport (GO:0015804)	5/35	0.3517771681700654	0.9984514092623276	0	0	1.3268252543387191	1.3862104350610769	SLC7A5;SLC32A1;SLC6A9;SLC1A1;SLC1A4
GO_Biological_Process_2023	Positive Regulation Of Cell Development (GO:0010720)	5/35	0.3517771681700654	0.9984514092623276	0	0	1.3268252543387191	1.3862104350610769	SNW1;BAD;OPRM1;ZNF335;MYF5
GO_Biological_Process_2023	Positive Regulation Of Substrate Adhesion-Dependent Cell Spreading (GO:1900026)	5/35	0.3517771681700654	0.9984514092623276	0	0	1.3268252543387191	1.3862104350610769	MYOC;MDK;RAC3;CIB1;FERMT2
GO_Biological_Process_2023	Regulation Of Cellular Senescence (GO:2000772)	5/35	0.3517771681700654	0.9984514092623276	0	0	1.3268252543387191	1.3862104350610769	FZR1;NUAK1;PNPT1;TERT;AMH
GO_Biological_Process_2023	AMP Metabolic Process (GO:0046033)	2/11	0.352184172656283	0.9984514092623276	0	0	1.7688131879077644	1.8459352514080245	NT5C1A;AMPD2
GO_Biological_Process_2023	Golgi To Lysosome Transport (GO:0090160)	2/11	0.352184172656283	0.9984514092623276	0	0	1.7688131879077644	1.8459352514080245	GAK;LAMP1
GO_Biological_Process_2023	RNA Splicing, Via Endonucleolytic Cleavage And Ligation (GO:0000394)	2/11	0.352184172656283	0.9984514092623276	0	0	1.7688131879077644	1.8459352514080245	HEXIM1;TSEN54
GO_Biological_Process_2023	Cell Differentiation In Hindbrain (GO:0021533)	2/11	0.352184172656283	0.9984514092623276	0	0	1.7688131879077644	1.8459352514080245	LHX1;PROX1
GO_Biological_Process_2023	Cell Part Morphogenesis (GO:0032990)	2/11	0.352184172656283	0.9984514092623276	0	0	1.7688131879077644	1.8459352514080245	FIS1;PNPT1
GO_Biological_Process_2023	Cellular Response To UV-B (GO:0071493)	2/11	0.352184172656283	0.9984514092623276	0	0	1.7688131879077644	1.8459352514080245	MFAP4;HYAL1
GO_Biological_Process_2023	Central Nervous System Projection Neuron Axonogenesis (GO:0021952)	2/11	0.352184172656283	0.9984514092623276	0	0	1.7688131879077644	1.8459352514080245	SPTBN4;SZT2
GO_Biological_Process_2023	Ganglion Development (GO:0061548)	2/11	0.352184172656283	0.9984514092623276	0	0	1.7688131879077644	1.8459352514080245	CTNNB1;SEMA3F
GO_Biological_Process_2023	Glutamine Family Amino Acid Biosynthetic Process (GO:0009084)	2/11	0.352184172656283	0.9984514092623276	0	0	1.7688131879077644	1.8459352514080245	LGSN;PYCR1
GO_Biological_Process_2023	Histone H2A Ubiquitination (GO:0033522)	2/11	0.352184172656283	0.9984514092623276	0	0	1.7688131879077644	1.8459352514080245	RNF168;RING1
GO_Biological_Process_2023	Intrinsic Apoptotic Signaling Pathway In Response To Oxidative Stress (GO:0008631)	2/11	0.352184172656283	0.9984514092623276	0	0	1.7688131879077644	1.8459352514080245	DIABLO;ZNF622
GO_Biological_Process_2023	Macrophage Chemotaxis (GO:0048246)	2/11	0.352184172656283	0.9984514092623276	0	0	1.7688131879077644	1.8459352514080245	CCL5;SFTPD
GO_Biological_Process_2023	Negative Regulation Of Amyloid Fibril Formation (GO:1905907)	2/11	0.352184172656283	0.9984514092623276	0	0	1.7688131879077644	1.8459352514080245	IAPP;PFDN5
GO_Biological_Process_2023	Negative Regulation Of Bone Remodeling (GO:0046851)	2/11	0.352184172656283	0.9984514092623276	0	0	1.7688131879077644	1.8459352514080245	TMEM119;CARTPT
GO_Biological_Process_2023	Negative Regulation Of Cyclase Activity (GO:0031280)	2/11	0.352184172656283	0.9984514092623276	0	0	1.7688131879077644	1.8459352514080245	GABBR2;LTB4R2
GO_Biological_Process_2023	Negative Regulation Of Platelet-Derived Growth Factor Receptor Signaling Pathway (GO:0010642)	2/11	0.352184172656283	0.9984514092623276	0	0	1.7688131879077644	1.8459352514080245	SLC9A3R1;HGS
GO_Biological_Process_2023	Negative Regulation Of Release Of Sequestered Calcium Ion Into Cytosol (GO:0051280)	2/11	0.352184172656283	0.9984514092623276	0	0	1.7688131879077644	1.8459352514080245	GSTO1;CALM3
GO_Biological_Process_2023	Negative Regulation Of Ryanodine-Sensitive Calcium-Release Channel Activity (GO:0060315)	2/11	0.352184172656283	0.9984514092623276	0	0	1.7688131879077644	1.8459352514080245	GSTO1;CALM3
GO_Biological_Process_2023	Negative Regulation Of Voltage-Gated Potassium Channel Activity (GO:1903817)	2/11	0.352184172656283	0.9984514092623276	0	0	1.7688131879077644	1.8459352514080245	KCNE2;SUMO1
GO_Biological_Process_2023	Neurotransmitter Biosynthetic Process (GO:0042136)	2/11	0.352184172656283	0.9984514092623276	0	0	1.7688131879077644	1.8459352514080245	DBH;DAGLB
GO_Biological_Process_2023	Nucleotide-Binding Oligomerization Domain Containing Signaling Pathway (GO:0070423)	2/11	0.352184172656283	0.9984514092623276	0	0	1.7688131879077644	1.8459352514080245	RIPK2;RELA
GO_Biological_Process_2023	Phagosome-Lysosome Fusion (GO:0090385)	2/11	0.352184172656283	0.9984514092623276	0	0	1.7688131879077644	1.8459352514080245	RAB20;RAB7B
GO_Biological_Process_2023	Phosphatidylinositol-3-Phosphate Biosynthetic Process (GO:0036092)	2/11	0.352184172656283	0.9984514092623276	0	0	1.7688131879077644	1.8459352514080245	PIK3CD;PIK3CG
GO_Biological_Process_2023	Phospholipid Efflux (GO:0033700)	2/11	0.352184172656283	0.9984514092623276	0	0	1.7688131879077644	1.8459352514080245	APOA2;APOC3
GO_Biological_Process_2023	Positive Regulation Of Behavior (GO:0048520)	2/11	0.352184172656283	0.9984514092623276	0	0	1.7688131879077644	1.8459352514080245	NR4A3;CRH
GO_Biological_Process_2023	Positive Regulation Of Endoplasmic Reticulum Unfolded Protein Response (GO:1900103)	2/11	0.352184172656283	0.9984514092623276	0	0	1.7688131879077644	1.8459352514080245	BCL2L11;BAK1
GO_Biological_Process_2023	Positive Regulation Of Triglyceride Biosynthetic Process (GO:0010867)	2/11	0.352184172656283	0.9984514092623276	0	0	1.7688131879077644	1.8459352514080245	CTDNEP1;PLIN5
GO_Biological_Process_2023	Purine Ribonucleoside Monophosphate Biosynthetic Process (GO:0009168)	2/11	0.352184172656283	0.9984514092623276	0	0	1.7688131879077644	1.8459352514080245	AMPD2;PFAS
GO_Biological_Process_2023	Purine Ribonucleoside Monophosphate Metabolic Process (GO:0009167)	2/11	0.352184172656283	0.9984514092623276	0	0	1.7688131879077644	1.8459352514080245	AMPD2;PFAS
GO_Biological_Process_2023	Regulation Of T Cell Apoptotic Process (GO:0070232)	2/11	0.352184172656283	0.9984514092623276	0	0	1.7688131879077644	1.8459352514080245	PIP;JAK3
GO_Biological_Process_2023	Regulation Of Leukocyte Cell-Cell Adhesion (GO:1903037)	2/11	0.352184172656283	0.9984514092623276	0	0	1.7688131879077644	1.8459352514080245	FUT9;MDK
GO_Biological_Process_2023	Regulation Of mRNA 3'-End Processing (GO:0031440)	2/11	0.352184172656283	0.9984514092623276	0	0	1.7688131879077644	1.8459352514080245	CDK9;ZFP36L1
GO_Biological_Process_2023	Retinoic Acid Receptor Signaling Pathway (GO:0048384)	2/11	0.352184172656283	0.9984514092623276	0	0	1.7688131879077644	1.8459352514080245	SNW1;RARA
GO_Biological_Process_2023	tRNA Splicing, Via Endonucleolytic Cleavage And Ligation (GO:0006388)	2/11	0.352184172656283	0.9984514092623276	0	0	1.7688131879077644	1.8459352514080245	HEXIM1;TSEN54
GO_Biological_Process_2023	Telomere Maintenance In Response To DNA Damage (GO:0043247)	2/11	0.352184172656283	0.9984514092623276	0	0	1.7688131879077644	1.8459352514080245	TERF2IP;TFIP11
GO_Biological_Process_2023	Vitamin D Metabolic Process (GO:0042359)	2/11	0.352184172656283	0.9984514092623276	0	0	1.7688131879077644	1.8459352514080245	CYP24A1;FGF23
GO_Biological_Process_2023	Amino Acid Import Across Plasma Membrane (GO:0089718)	4/27	0.3559496834525152	0.9984514092623276	0	0	1.3844383326506329	1.430077583761988	SLC7A5;SLC6A9;SLC1A1;SLC1A4
GO_Biological_Process_2023	Cortical Cytoskeleton Organization (GO:0030865)	4/27	0.3559496834525152	0.9984514092623276	0	0	1.3844383326506329	1.430077583761988	FMNL1;RAC3;EZR;TNF
GO_Biological_Process_2023	Positive Regulation Of Immune System Process (GO:0002684)	4/27	0.3559496834525152	0.9984514092623276	0	0	1.3844383326506329	1.430077583761988	TGFB2;C7;C9;PIK3CD
GO_Biological_Process_2023	Regulation Of Androgen Receptor Signaling Pathway (GO:0060765)	4/27	0.3559496834525152	0.9984514092623276	0	0	1.3844383326506329	1.430077583761988	NCOR2;HDAC1;SAFB2;ZBTB7A
GO_Biological_Process_2023	Regulation Of Chromatin Organization (GO:1902275)	4/27	0.3559496834525152	0.9984514092623276	0	0	1.3844383326506329	1.430077583761988	PHF20;KANSL2;SETD1A;MSL2
GO_Biological_Process_2023	Regulation Of Microtubule Polymerization Or Depolymerization (GO:0031110)	4/27	0.3559496834525152	0.9984514092623276	0	0	1.3844383326506329	1.430077583761988	MAP1S;STMN2;GAS2L2;SKA1
GO_Biological_Process_2023	Regulation Of Transcription Elongation By RNA Polymerase II (GO:0034243)	10/77	0.356157888422375	0.9984514092623276	0	0	1.1883900336374806	1.22687145727032	RNF168;HEXIM1;CDK9;PWWP2B;MED9;SUPT5H;MED26;SUPT6H;ELL2;MED6
GO_Biological_Process_2023	DNA Catabolic Process (GO:0006308)	3/19	0.3578292486016142	0.9984514092623276	0	0	1.4925168161434978	1.5338585850622306	CECR2;TREX1;FOXL2
GO_Biological_Process_2023	RNA-templated DNA Biosynthetic Process (GO:0006278)	3/19	0.3578292486016142	0.9984514092623276	0	0	1.4925168161434978	1.5338585850622306	TERT;TERF2IP;TNKS1BP1
GO_Biological_Process_2023	Calcium-Independent Cell-Cell Adhesion Via Plasma Membrane Cell-Adhesion Molecules (GO:0016338)	3/19	0.3578292486016142	0.9984514092623276	0	0	1.4925168161434978	1.5338585850622306	CLDN6;CLDN4;CLDN18
GO_Biological_Process_2023	Ganglioside Metabolic Process (GO:0001573)	3/19	0.3578292486016142	0.9984514092623276	0	0	1.4925168161434978	1.5338585850622306	NEU4;ST8SIA6;ST6GALNAC4
GO_Biological_Process_2023	Gastrulation (GO:0007369)	3/19	0.3578292486016142	0.9984514092623276	0	0	1.4925168161434978	1.5338585850622306	NR4A3;LHX1;CER1
GO_Biological_Process_2023	Glycosphingolipid Biosynthetic Process (GO:0006688)	3/19	0.3578292486016142	0.9984514092623276	0	0	1.4925168161434978	1.5338585850622306	FUT9;ST8SIA6;ST6GALNAC4
GO_Biological_Process_2023	Interleukin-1-Mediated Signaling Pathway (GO:0070498)	3/19	0.3578292486016142	0.9984514092623276	0	0	1.4925168161434978	1.5338585850622306	TNIP2;RELA;MAPK3
GO_Biological_Process_2023	Positive Regulation Of Histone Methylation (GO:0031062)	3/19	0.3578292486016142	0.9984514092623276	0	0	1.4925168161434978	1.5338585850622306	PHF20;KANSL2;CTNNB1
GO_Biological_Process_2023	Protein Heterooligomerization (GO:0051291)	3/19	0.3578292486016142	0.9984514092623276	0	0	1.4925168161434978	1.5338585850622306	KCNC2;PKD1;FARSB
GO_Biological_Process_2023	Regulation Of Granulocyte Chemotaxis (GO:0071622)	3/19	0.3578292486016142	0.9984514092623276	0	0	1.4925168161434978	1.5338585850622306	MDK;CCL5;MAPK3
GO_Biological_Process_2023	Regulation Of Transcription Involved In G1/S Transition Of Mitotic Cell Cycle (GO:0000083)	3/19	0.3578292486016142	0.9984514092623276	0	0	1.4925168161434978	1.5338585850622306	E2F1;BRD4;CDK16
GO_Biological_Process_2023	Telomere Maintenance Via Telomerase (GO:0007004)	3/19	0.3578292486016142	0.9984514092623276	0	0	1.4925168161434978	1.5338585850622306	TERT;TERF2IP;TNKS1BP1
GO_Biological_Process_2023	Water Transport (GO:0006833)	3/19	0.3578292486016142	0.9984514092623276	0	0	1.4925168161434978	1.5338585850622306	PDPN;AQP11;CFTR
GO_Biological_Process_2023	Xenobiotic Catabolic Process (GO:0042178)	3/19	0.3578292486016142	0.9984514092623276	0	0	1.4925168161434978	1.5338585850622306	CYP2C9;TPMT;GSTO1
GO_Biological_Process_2023	Icosanoid Metabolic Process (GO:0006690)	7/52	0.3603785674981485	0.9984514092623276	0	0	1.2384346610761705	1.263946692091764	CYP2J2;CYP2C9;GPX1;CYP4A11;MAPKAPK2;EPHX1;DAGLB
GO_Biological_Process_2023	Nervous System Development (GO:0007399)	51/433	0.3633786742598278	0.9984514092623276	0	0	1.0637186211794742	1.0768127938871046	CNTFR;SLC2A1;PCSK9;GRIK1;PKD1;DPYSL5;MDK;ZIC3;TRIM3;ENC1;NRCAM;NRTN;CER1;SH3GL1;SZT2;ACTL6B;MAP1S;VPS13B;PPP2R5D;PROX1;POU3F3;TGFBR1;FEZ1;ZNF358;DAGLB;DLX6;ZC4H2;SHOX2;NRXN2;NPAS1;NHLH2;FLRT3;ADAM23;IGF2BP1;WNT2;HES5;MARCKSL1;MOG;BDNF;CNTN6;FUZ;PCDHB11;PCDHB10;LHX1;FGF19;MAB21L2;PCDHB6;PCDHB5;DCHS1;FAT4;CNTN4
GO_Biological_Process_2023	Cellular Response To Calcium Ion (GO:0071277)	9/69	0.363410363680364	0.9984514092623276	0	0	1.1942670863309353	1.2088641409152898	ITPKB;ITPKC;SYT11;SYT10;PPIF;BRAF;SYT13;MCOLN1;SYT6
GO_Biological_Process_2023	Negative Regulation Of Binding (GO:0051100)	11/86	0.3639783733373095	0.9984514092623276	0	0	1.1677887788778878	1.180238373044191	DNAJB2;NFKBIA;MAPK8;SUMO1;E2F1;TMC8;CARD18;TFIP11;EFHB;GTF2F1;MDFI
GO_Biological_Process_2023	Bone Development (GO:0060348)	6/44	0.3675221649594095	0.9984514092623276	0	0	1.2569895776711648	1.258210930756237	OSR2;SFRP4;SLC10A7;MYOC;OPTC;ATG9A
GO_Biological_Process_2023	Lymphocyte Chemotaxis (GO:0048247)	6/44	0.3675221649594095	0.9984514092623276	0	0	1.2569895776711648	1.258210930756237	CCL25;CCL5;PIK3CD;MSMP;PIK3CG;CCL15
GO_Biological_Process_2023	Neural Crest Cell Development (GO:0014032)	6/44	0.3675221649594095	0.9984514092623276	0	0	1.2569895776711648	1.258210930756237	SEMA4D;PEF1;SEMA3B;SEMA4C;NRTN;SEMA3F
GO_Biological_Process_2023	Nucleus Organization (GO:0006997)	6/44	0.3675221649594095	0.9984514092623276	0	0	1.2569895776711648	1.258210930756237	CTDNEP1;USP36;PRM2;DMPK;CHMP1A;LMNB2
GO_Biological_Process_2023	Positive Regulation Of Chemotaxis (GO:0050921)	6/44	0.3675221649594095	0.9984514092623276	0	0	1.2569895776711648	1.258210930756237	P2RX4;EDN3;ZNF580;MDK;HSPB1;PPM1F
GO_Biological_Process_2023	Positive Regulation Of Osteoblast Differentiation (GO:0045669)	6/44	0.3675221649594095	0.9984514092623276	0	0	1.2569895776711648	1.258210930756237	SCUBE3;IFITM1;TMEM119;NPNT;ACVR2B;FERMT2
GO_Biological_Process_2023	Regulation Of B Cell Proliferation (GO:0030888)	6/44	0.3675221649594095	0.9984514092623276	0	0	1.2569895776711648	1.258210930756237	SASH3;VAV3;TYROBP;TNFRSF13C;AMH;TNFRSF21
GO_Biological_Process_2023	Regulation Of Cell-Substrate Adhesion (GO:0010810)	6/44	0.3675221649594095	0.9984514092623276	0	0	1.2569895776711648	1.258210930756237	PDPN;MINK1;PKP2;NPNT;PPM1F;RHOA
GO_Biological_Process_2023	Protein Deubiquitination (GO:0016579)	14/112	0.3690692635804877	0.9984514092623276	0	0	1.1375136805510848	1.1338405878785829	USP35;OTUB2;OTUD5;USP36;USP47;USP17L15;ZRANB1;USP4;SHMT2;USP2;YOD1;ZC3H12A;USP51;OTUD3
GO_Biological_Process_2023	Regulation Of Cell Migration (GO:0030334)	51/434	0.3699209675697956	0.9984514092623276	0	0	1.0608802617188342	1.0550092414220116	IFITM1;PIK3CD;CIB1;FGF1;ARHGAP4;TNN;MDK;AKT2;AMH;SERPINB3;MYOC;IGFBP5;LIMCH1;MINK1;RHOC;RHOA;TGFBR1;RNF41;RAP2C;CLDN4;SFRP2;BRMS1;SPATA13;MMRN2;CBLL1;LRRC15;HDAC1;MAZ;SEMA3B;TWIST2;SEMA3F;PPM1F;CCL5;MGAT5;TP53INP1;PDPN;NKX2-1;FGF20;HAS2;FGF23;PLXNA4;CCR1;SEMA4D;SEMA4C;OSGIN1;FUZ;COL1A1;KRT16;FGF19;SNAI1;FERMT2
GO_Biological_Process_2023	T Cell Receptor Signaling Pathway (GO:0050852)	12/95	0.3707611637885883	0.9984514092623276	0	0	1.1511584383459097	1.1421761643784385	NCOR2;GNAO1;MOG;RIPK2;ZC3H12A;PIK3CD;CSK;IKBKG;CD247;ICOSLG;TNFRSF21;CD276
GO_Biological_Process_2023	Positive Regulation Of Organelle Assembly (GO:1902117)	8/61	0.3711281347225457	0.9984514092623276	0	0	1.2017129531481874	1.19114737196318	LRSAM1;CSF2;SPAG5;PPP1R35;STX18;ATG2A;FUZ;TNF
GO_Biological_Process_2023	Cellular Response To Nutrient Levels (GO:0031669)	10/78	0.3716737559852698	0.9984514092623276	0	0	1.1708475562964726	1.158833266519479	PRR5;MAP1LC3A;RRAGC;KCNB1;EHMT2;TFEB;PCSK9;CARTPT;WIPI2;OTUD3
GO_Biological_Process_2023	Negative Regulation Of Protein Modification Process (GO:0031400)	10/78	0.3716737559852698	0.9984514092623276	0	0	1.1708475562964726	1.158833266519479	ZC3H12A;FXYD1;TERF2IP;INPP5K;CIB1;TPPP;CACTIN;SNTA1;LRP6;ZBED3
GO_Biological_Process_2023	Blood Vessel Diameter Maintenance (GO:0097746)	5/36	0.374938796573219	0.9984514092623276	0	0	1.283952047257775	1.2595472972240116	KEL;EDN3;KCNMB4;ECE1;AGT
GO_Biological_Process_2023	Neural Crest Cell Migration (GO:0001755)	5/36	0.374938796573219	0.9984514092623276	0	0	1.283952047257775	1.2595472972240116	SEMA4D;SEMA3B;SEMA4C;NRTN;SEMA3F
GO_Biological_Process_2023	Positive Regulation Of RNA Splicing (GO:0033120)	5/36	0.374938796573219	0.9984514092623276	0	0	1.283952047257775	1.2595472972240116	DAZAP1;SNW1;POLR2A;THRAP3;CIRBP
GO_Biological_Process_2023	Glucose Homeostasis (GO:0042593)	11/87	0.3787294780959782	0.9984514092623276	0	0	1.1523579989577906	1.1188625321562724	TCF7L2;CRTC2;GCKR;MTNR1B;BAD;KCNB1;INPP5K;LRRC8A;SLC2A4;CARTPT;USF1
GO_Biological_Process_2023	NADH Dehydrogenase Complex Assembly (GO:0010257)	7/53	0.3793965811183054	0.9984514092623276	0	0	1.2114438063986874	1.17409891021175	NDUFA9;NDUFB8;NDUFS8;NDUFS7;NDUFS5;NDUFB1;ECSIT
GO_Biological_Process_2023	Blood Vessel Morphogenesis (GO:0048514)	7/53	0.3793965811183054	0.9984514092623276	0	0	1.2114438063986874	1.17409891021175	SLC1A1;TBX20;APLNR;HAS2;PROX1;NKX2-5;TGFBR1
GO_Biological_Process_2023	Mitochondrial Respiratory Chain Complex I Assembly (GO:0032981)	7/53	0.3793965811183054	0.9984514092623276	0	0	1.2114438063986874	1.17409891021175	NDUFA9;NDUFB8;NDUFS8;NDUFS7;NDUFS5;NDUFB1;ECSIT
GO_Biological_Process_2023	Mitochondrial Transport (GO:0006839)	7/53	0.3793965811183054	0.9984514092623276	0	0	1.2114438063986874	1.17409891021175	STARD3;FIS1;TOMM40;BAD;PPIF;TIMM17B;BAK1
GO_Biological_Process_2023	Regulation Of Receptor Signaling Pathway Via JAK-STAT (GO:0046425)	7/53	0.3793965811183054	0.9984514092623276	0	0	1.2114438063986874	1.17409891021175	GPI;HGS;CCL5;BCL3;TNF;JAK3;HES5
GO_Biological_Process_2023	Positive Regulation Of Protein Polymerization (GO:0032273)	9/70	0.3799052037237024	0.9984514092623276	0	0	1.1746225970043638	1.1368391242196845	BAIAP2L2;CDC42EP5;DRG1;SNX9;AMBRA1;TPPP;PFN1;LMOD2;CDK5R1
GO_Biological_Process_2023	Apoptotic Cell Clearance (GO:0043277)	4/28	0.3824880112854112	0.9984514092623276	0	0	1.3266786301779572	1.275015070168092	XKR8;TYROBP;RARA;RAC3
GO_Biological_Process_2023	Establishment Of Endothelial Barrier (GO:0061028)	4/28	0.3824880112854112	0.9984514092623276	0	0	1.3266786301779572	1.275015070168092	RAP2C;RAPGEF1;EZR;ICAM1
GO_Biological_Process_2023	Membrane Fusion (GO:0061025)	4/28	0.3824880112854112	0.9984514092623276	0	0	1.3266786301779572	1.275015070168092	NAPA;NSFL1C;OTOF;VTI1B
GO_Biological_Process_2023	Negative Regulation Of Signaling (GO:0023057)	4/28	0.3824880112854112	0.9984514092623276	0	0	1.3266786301779572	1.275015070168092	PCSK9;OPRM1;FGF23;OPTN
GO_Biological_Process_2023	Positive Regulation Of mRNA Processing (GO:0050685)	4/28	0.3824880112854112	0.9984514092623276	0	0	1.3266786301779572	1.275015070168092	DAZAP1;SNW1;THRAP3;CIRBP
GO_Biological_Process_2023	Protein Depolymerization (GO:0051261)	4/28	0.3824880112854112	0.9984514092623276	0	0	1.3266786301779572	1.275015070168092	KIF18B;WDR1;CFL2;STMN2
GO_Biological_Process_2023	Protein Insertion Into Mitochondrial Membrane (GO:0051204)	4/28	0.3824880112854112	0.9984514092623276	0	0	1.3266786301779572	1.275015070168092	TOMM40;MTX1;HSPA4;ROMO1
GO_Biological_Process_2023	Regulation Of Cardiac Muscle Cell Action Potential (GO:0098901)	4/28	0.3824880112854112	0.9984514092623276	0	0	1.3266786301779572	1.275015070168092	PKP2;ANK2;CALM3;HCN2
GO_Biological_Process_2023	Regulation Of Glucose Metabolic Process (GO:0010906)	4/28	0.3824880112854112	0.9984514092623276	0	0	1.3266786301779572	1.275015070168092	AKT2;DGKQ;FBP1;GNMT
GO_Biological_Process_2023	Regulation Of Monoatomic Ion Transport (GO:0043269)	4/28	0.3824880112854112	0.9984514092623276	0	0	1.3266786301779572	1.275015070168092	KCNJ5;KCNJ14;KCNJ18;KCNJ1
GO_Biological_Process_2023	Regulation Of Nitric-Oxide Synthase Activity (GO:0050999)	4/28	0.3824880112854112	0.9984514092623276	0	0	1.3266786301779572	1.275015070168092	TERT;NPR3;NOSIP;TNF
GO_Biological_Process_2023	Sterol Biosynthetic Process (GO:0016126)	4/28	0.3824880112854112	0.9984514092623276	0	0	1.3266786301779572	1.275015070168092	HMGCS1;NPC1L1;CYP51A1;DHCR7
GO_Biological_Process_2023	Transcription By RNA Polymerase III (GO:0006383)	4/28	0.3824880112854112	0.9984514092623276	0	0	1.3266786301779572	1.275015070168092	GTF3C1;SNAPC2;GTF3A;ZFP36L1
GO_Biological_Process_2023	Vesicle Coating (GO:0006901)	4/28	0.3824880112854112	0.9984514092623276	0	0	1.3266786301779572	1.275015070168092	PEF1;TRAPPC5;CSNK1D;AP3S1
GO_Biological_Process_2023	Positive Regulation Of Supramolecular Fiber Organization (GO:1902905)	12/96	0.3848508688646216	0.9984514092623276	0	0	1.1373898501318582	1.08609285512682	BAIAP2L2;EFEMP2;GPX1;CDC42EP5;CFL2;STMN2;DRG1;SNX9;PROX1;PFN1;LMOD2;CDK5R1
GO_Biological_Process_2023	Regulation Of Macroautophagy (GO:0016241)	12/96	0.3848508688646216	0.9984514092623276	0	0	1.1373898501318582	1.08609285512682	GPSM1;USP36;MAPK8;SESN3;SESN2;TSC2;TBC1D25;IKBKG;ATP6V1E1;SUPT5H;ATP6V0A1;CDK5R1
GO_Biological_Process_2023	Regulation Of Cyclin-Dependent Protein Serine/Threonine Kinase Activity (GO:0000079)	10/79	0.3872562645981399	0.9984514092623276	0	0	1.153813556559552	1.094586717524245	CDKN2D;HEXIM1;SERTAD1;CCNH;CDC37;PROX1;NR2F2;PKD1;CCNO;CDK5R1
GO_Biological_Process_2023	Positive Regulation Of mRNA Catabolic Process (GO:0061014)	6/45	0.3883302696173846	0.9984514092623276	0	0	1.2246899934371869	1.1584331516456103	EIF4ENIF1;PNPT1;ZC3H12A;POLR2G;GTPBP1;ZFP36L1
GO_Biological_Process_2023	Zymogen Activation (GO:0031638)	6/45	0.3883302696173846	0.9984514092623276	0	0	1.2246899934371869	1.1584331516456103	C1R;BAD;RIPK2;F12;BAK1;HGFAC
GO_Biological_Process_2023	Fat Cell Differentiation (GO:0045444)	8/62	0.3887805983022495	0.9984514092623276	0	0	1.1793924261339992	1.1142193293693412	TCF7L2;NR4A3;SUMO1;AKT2;PRDM16;GDF6;SMAD6;ZBTB7A
GO_Biological_Process_2023	Negative Regulation Of Kinase Activity (GO:0033673)	8/62	0.3887805983022495	0.9984514092623276	0	0	1.1793924261339992	1.1142193293693412	CAMK2N2;AKT1S1;HSPB1;TSC2;INPP5K;PYDC1;PPM1F;LRP6
GO_Biological_Process_2023	Fc-gamma Receptor Signaling Pathway Involved In Phagocytosis (GO:0038096)	3/20	0.3896506691949112	0.9984514092623276	0	0	1.4046425745185966	1.3238821738997877	VAV3;YES1;PLA2G6
GO_Biological_Process_2023	Cellular Response To Copper Ion (GO:0071280)	3/20	0.3896506691949112	0.9984514092623276	0	0	1.4046425745185966	1.3238821738997877	HSF1;MT4;MT3
GO_Biological_Process_2023	Endoplasmic Reticulum Calcium Ion Homeostasis (GO:0032469)	3/20	0.3896506691949112	0.9984514092623276	0	0	1.4046425745185966	1.3238821738997877	FIS1;BAK1;HERPUD1
GO_Biological_Process_2023	Intracellular Monoatomic Ion Homeostasis (GO:0006873)	3/20	0.3896506691949112	0.9984514092623276	0	0	1.4046425745185966	1.3238821738997877	P2RY2;MT3;CNNM4
GO_Biological_Process_2023	Mesoderm Formation (GO:0001707)	3/20	0.3896506691949112	0.9984514092623276	0	0	1.4046425745185966	1.3238821738997877	ITGA2;TBX20;SNAI1
GO_Biological_Process_2023	Microglial Cell Activation (GO:0001774)	3/20	0.3896506691949112	0.9984514092623276	0	0	1.4046425745185966	1.3238821738997877	TYROBP;AZU1;TNF
GO_Biological_Process_2023	Mitochondrial RNA Metabolic Process (GO:0000959)	3/20	0.3896506691949112	0.9984514092623276	0	0	1.4046425745185966	1.3238821738997877	PNPT1;FASTK;TBRG4
GO_Biological_Process_2023	Negative Regulation Of B Cell Activation (GO:0050869)	3/20	0.3896506691949112	0.9984514092623276	0	0	1.4046425745185966	1.3238821738997877	TYROBP;INHA;TNFRSF21
GO_Biological_Process_2023	Negative Regulation Of Phosphate Metabolic Process (GO:0045936)	3/20	0.3896506691949112	0.9984514092623276	0	0	1.4046425745185966	1.3238821738997877	CDKN2D;INPP5K;INHA
GO_Biological_Process_2023	Negative Regulation Of Reproductive Process (GO:2000242)	3/20	0.3896506691949112	0.9984514092623276	0	0	1.4046425745185966	1.3238821738997877	ASTL;AMH;ZP4
GO_Biological_Process_2023	Negative Regulation Of Small GTPase Mediated Signal Transduction (GO:0051058)	3/20	0.3896506691949112	0.9984514092623276	0	0	1.4046425745185966	1.3238821738997877	TGFB2;SPRY1;FBP1
GO_Biological_Process_2023	Positive Regulation Of Antigen Receptor-Mediated Signaling Pathway (GO:0050857)	3/20	0.3896506691949112	0.9984514092623276	0	0	1.4046425745185966	1.3238821738997877	IKBKG;KCNN4;RELA
GO_Biological_Process_2023	Positive Regulation Of Embryonic Development (GO:0040019)	3/20	0.3896506691949112	0.9984514092623276	0	0	1.4046425745185966	1.3238821738997877	WNT3A;LHX1;ZBED3
GO_Biological_Process_2023	Positive Regulation Of Epithelial Cell Differentiation (GO:0030858)	3/20	0.3896506691949112	0.9984514092623276	0	0	1.4046425745185966	1.3238821738997877	SFRP4;BAD;ATOH8
GO_Biological_Process_2023	Positive Regulation Of Vascular Associated Smooth Muscle Cell Proliferation (GO:1904707)	3/20	0.3896506691949112	0.9984514092623276	0	0	1.4046425745185966	1.3238821738997877	NR4A3;IGFBP5;MEF2D
GO_Biological_Process_2023	Protein Deacylation (GO:0035601)	3/20	0.3896506691949112	0.9984514092623276	0	0	1.4046425745185966	1.3238821738997877	HDAC10;HDAC1;SIRT3
GO_Biological_Process_2023	Regulation Of Toll-Like Receptor Signaling Pathway (GO:0034121)	3/20	0.3896506691949112	0.9984514092623276	0	0	1.4046425745185966	1.3238821738997877	NFKBIL1;GPS2;CACTIN
GO_Biological_Process_2023	Response To ATP (GO:0033198)	3/20	0.3896506691949112	0.9984514092623276	0	0	1.4046425745185966	1.3238821738997877	P2RX4;DGKQ;P2RY2
GO_Biological_Process_2023	Stress-Activated Protein Kinase Signaling Cascade (GO:0031098)	3/20	0.3896506691949112	0.9984514092623276	0	0	1.4046425745185966	1.3238821738997877	MAPK8;MAP2K7;MAPK3
GO_Biological_Process_2023	Striated Muscle Cell Differentiation (GO:0051146)	3/20	0.3896506691949112	0.9984514092623276	0	0	1.4046425745185966	1.3238821738997877	POPDC2;POPDC3;BVES
GO_Biological_Process_2023	Vesicle-Mediated Transport (GO:0016192)	48/411	0.3922798185376647	0.9984514092623276	0	0	1.0532518864534677	0.985611914479988	DENND1C;NAPA;EXOC3L1;SPTBN4;RAB3A;GDI1;AP2A1;DOC2B;RPH3A;CYTH3;ARL17A;CECR2;ZFYVE27;VPS51;CCL5;CHMP1A;VPS11;TOM1;SNX9;AP3S1;STX2;BVES;AP1M2;VTI1B;CCR1;SLC10A7;CACFD1;VPS13B;TSC2;CSNK1D;EPS15L1;SYP;HOOK3;MAPK8IP3;ARL4A;BIN3;RAB36;MYL1;SYT11;HGS;EXOC3;PLIN3;RAB7B;RAB5A;STEAP2;ARF5;STX1A;CDK16
GO_Biological_Process_2023	Regulation Of Double-Strand Break Repair (GO:2000779)	11/88	0.3935365357908045	0.9984514092623276	0	0	1.1373280185161374	1.06065091843257	OTUB2;SETD2;SMARCD2;RNF169;ACTL6B;BCL7C;TERF2IP;USP51;TEX15;ATRIP;OOEP
GO_Biological_Process_2023	Adult Locomotory Behavior (GO:0008344)	2/12	0.3941687181754502	0.9984514092623276	0	0	1.5918422232182878	1.4819672918224045	SPTBN4;BTBD9
GO_Biological_Process_2023	Alanine Transport (GO:0032328)	2/12	0.3941687181754502	0.9984514092623276	0	0	1.5918422232182878	1.4819672918224045	SLC7A5;SLC1A4
GO_Biological_Process_2023	Cell Projection Assembly (GO:0030031)	2/12	0.3941687181754502	0.9984514092623276	0	0	1.5918422232182878	1.4819672918224045	RAC3;QRICH2
GO_Biological_Process_2023	Cell-Cell Junction Maintenance (GO:0045217)	2/12	0.3941687181754502	0.9984514092623276	0	0	1.5918422232182878	1.4819672918224045	PARD6A;FERMT2
GO_Biological_Process_2023	Defense Response To Tumor Cell (GO:0002357)	2/12	0.3941687181754502	0.9984514092623276	0	0	1.5918422232182878	1.4819672918224045	RELA;RBMS3
GO_Biological_Process_2023	Glucose Import (GO:0046323)	2/12	0.3941687181754502	0.9984514092623276	0	0	1.5918422232182878	1.4819672918224045	SLC2A1;SLC2A4
GO_Biological_Process_2023	Histone Monoubiquitination (GO:0010390)	2/12	0.3941687181754502	0.9984514092623276	0	0	1.5918422232182878	1.4819672918224045	RING1;RNF40
GO_Biological_Process_2023	Ionotropic Glutamate Receptor Signaling Pathway (GO:0035235)	2/12	0.3941687181754502	0.9984514092623276	0	0	1.5918422232182878	1.4819672918224045	GRIA2;CDK5R1
GO_Biological_Process_2023	Lipoprotein Localization (GO:0044872)	2/12	0.3941687181754502	0.9984514092623276	0	0	1.5918422232182878	1.4819672918224045	SURF4;ZDHHC3
GO_Biological_Process_2023	Low-Density Lipoprotein Particle Remodeling (GO:0034374)	2/12	0.3941687181754502	0.9984514092623276	0	0	1.5918422232182878	1.4819672918224045	APOA2;AGT
GO_Biological_Process_2023	Macrophage Migration (GO:1905517)	2/12	0.3941687181754502	0.9984514092623276	0	0	1.5918422232182878	1.4819672918224045	CCL5;SFTPD
GO_Biological_Process_2023	Negative Regulation Of Epidermal Growth Factor-Activated Receptor Activity (GO:0007175)	2/12	0.3941687181754502	0.9984514092623276	0	0	1.5918422232182878	1.4819672918224045	ZFYVE28;ZGPAT
GO_Biological_Process_2023	Negative Regulation Of Mitochondrial Membrane Permeability (GO:0035795)	2/12	0.3941687181754502	0.9984514092623276	0	0	1.5918422232182878	1.4819672918224045	BAK1;SLC25A6
GO_Biological_Process_2023	Negative Regulation Of Stem Cell Differentiation (GO:2000737)	2/12	0.3941687181754502	0.9984514092623276	0	0	1.5918422232182878	1.4819672918224045	N4BP2L2;HES5
GO_Biological_Process_2023	Porphyrin-Containing Compound Catabolic Process (GO:0006787)	2/12	0.3941687181754502	0.9984514092623276	0	0	1.5918422232182878	1.4819672918224045	UROD;HMOX2
GO_Biological_Process_2023	Positive Regulation Of Cellular Extravasation (GO:0002693)	2/12	0.3941687181754502	0.9984514092623276	0	0	1.5918422232182878	1.4819672918224045	MDK;ICAM1
GO_Biological_Process_2023	Positive Regulation Of Nuclear-Transcribed mRNA poly(A) Tail Shortening (GO:0060213)	2/12	0.3941687181754502	0.9984514092623276	0	0	1.5918422232182878	1.4819672918224045	EIF4ENIF1;POLR2G
GO_Biological_Process_2023	Positive Regulation Of Protein Localization To Cell Surface (GO:2000010)	2/12	0.3941687181754502	0.9984514092623276	0	0	1.5918422232182878	1.4819672918224045	TYROBP;TNF
GO_Biological_Process_2023	Positive Regulation Of Sodium Ion Transport (GO:0010765)	2/12	0.3941687181754502	0.9984514092623276	0	0	1.5918422232182878	1.4819672918224045	PKP2;NKX2-5
GO_Biological_Process_2023	Positive Regulation Of Vasoconstriction (GO:0045907)	2/12	0.3941687181754502	0.9984514092623276	0	0	1.5918422232182878	1.4819672918224045	TBXA2R;SMTNL1
GO_Biological_Process_2023	Protein Heterotetramerization (GO:0051290)	2/12	0.3941687181754502	0.9984514092623276	0	0	1.5918422232182878	1.4819672918224045	PKD1;FARSB
GO_Biological_Process_2023	Pyrimidine Deoxyribonucleotide Catabolic Process (GO:0009223)	2/12	0.3941687181754502	0.9984514092623276	0	0	1.5918422232182878	1.4819672918224045	NTHL1;UPP2
GO_Biological_Process_2023	Regulation Of Acrosome Reaction (GO:0060046)	2/12	0.3941687181754502	0.9984514092623276	0	0	1.5918422232182878	1.4819672918224045	PRSS37;ZP4
GO_Biological_Process_2023	Regulation Of Hematopoietic Stem Cell Differentiation (GO:1902036)	2/12	0.3941687181754502	0.9984514092623276	0	0	1.5918422232182878	1.4819672918224045	SETD1A;N4BP2L2
GO_Biological_Process_2023	Regulation Of Interleukin-5 Production (GO:0032674)	2/12	0.3941687181754502	0.9984514092623276	0	0	1.5918422232182878	1.4819672918224045	RARA;TNFRSF21
GO_Biological_Process_2023	Regulation Of Platelet-Derived Growth Factor Receptor Signaling Pathway (GO:0010640)	2/12	0.3941687181754502	0.9984514092623276	0	0	1.5918422232182878	1.4819672918224045	SLC9A3R1;HGS
GO_Biological_Process_2023	Response To Iron Ion (GO:0010039)	2/12	0.3941687181754502	0.9984514092623276	0	0	1.5918422232182878	1.4819672918224045	F3;HAMP
GO_Biological_Process_2023	Semaphorin-Plexin Signaling Pathway Involved In Neuron Projection Guidance (GO:1902285)	2/12	0.3941687181754502	0.9984514092623276	0	0	1.5918422232182878	1.4819672918224045	SEMA3F;PLXNA4
GO_Biological_Process_2023	Triglyceride Catabolic Process (GO:0019433)	2/12	0.3941687181754502	0.9984514092623276	0	0	1.5918422232182878	1.4819672918224045	APOC3;PNPLA2
GO_Biological_Process_2023	Protein Modification By Small Protein Removal (GO:0070646)	14/114	0.395013400058344	0.9984514092623276	0	0	1.1146372239747635	1.035314724077164	USP35;OTUB2;OTUD5;USP36;USP47;USP17L15;ZRANB1;USP4;USP2;YOD1;SUMO1;ZC3H12A;USP51;OTUD3
GO_Biological_Process_2023	Lipid Biosynthetic Process (GO:0008610)	9/71	0.3964502362512389	0.9984514092623276	0	0	1.1556118008818752	1.0691775311998526	ACSS2;GGPS1;ACSM1;HSD17B1;CYP51A1;HSD17B3;ACSM5;FITM2;ACACA
GO_Biological_Process_2023	Negative Regulation Of Endothelial Cell Migration (GO:0010596)	5/37	0.3980876633311848	0.9984514092623276	0	0	1.2437584156193895	1.1456047804012404	DLL4;ANGPT2;NR2F2;TNF;ADAMTS9
GO_Biological_Process_2023	Regulation Of Cellular Component Biogenesis (GO:0044087)	5/37	0.3980876633311848	0.9984514092623276	0	0	1.2437584156193895	1.1456047804012404	VPS11;RAPGEF1;TRAF2;SNCAIP;EZR
GO_Biological_Process_2023	Regulation Of Sodium Ion Transmembrane Transporter Activity (GO:2000649)	5/37	0.3980876633311848	0.9984514092623276	0	0	1.2437584156193895	1.1456047804012404	FXYD2;FXYD1;PCSK9;FXYD7;SCN2B
GO_Biological_Process_2023	Regulation Of Vascular Associated Smooth Muscle Cell Proliferation (GO:1904705)	5/37	0.3980876633311848	0.9984514092623276	0	0	1.2437584156193895	1.1456047804012404	EFEMP2;NR4A3;IGFBP5;MEF2D;PRKG1
GO_Biological_Process_2023	Monoatomic Anion Transmembrane Transport (GO:0098656)	7/54	0.3984491617595436	0.9984514092623276	0	0	1.1856014987287569	1.0909612893401404	GABRB3;SLC5A6;SLC12A5;SLC1A1;LRRC8A;ANO2;CFTR
GO_Biological_Process_2023	Positive Regulation Of Leukocyte Chemotaxis (GO:0002690)	7/54	0.3984491617595436	0.9984514092623276	0	0	1.1856014987287569	1.0909612893401404	CCR1;CREB3;EDN3;ZNF580;MDK;CCL5;MAPK3
GO_Biological_Process_2023	Negative Regulation Of Protein Phosphorylation (GO:0001933)	18/149	0.3985336475013323	0.9984514092623276	0	0	1.0940258128995572	1.0064636506512763	SEMA4D;TSC2;HSPB1;CIB1;SMAD6;PPM1F;LRP6;SFRP2;DGKQ;CAMK2N2;ZC3H12A;AKT1S1;INPP5K;PYDC1;TERF2IP;CALM3;CACTIN;ZBED3
GO_Biological_Process_2023	Positive Regulation Of Epithelial Cell Proliferation (GO:0050679)	15/123	0.3993024621752192	0.9984514092623276	0	0	1.1057884981464785	1.0151537588290689	OSR2;TCF7L2;FOXE3;ZNF580;BAD;ODAM;VASH2;PIK3CD;PROX1;TNF;RTN4;TGFBR1;NR4A3;HYAL1;MDK
GO_Biological_Process_2023	Regulation Of Cell Cycle (GO:0051726)	35/298	0.4014382436553625	0.9984514092623276	0	0	1.0597951127364316	0.9672766648464404	FOXE3;PRCC;HTRA2;PKD1;PPP1R9B;LRP6;TBRG4;FZR1;ZNRF4;AKT2;PES1;TP53INP1;PIM3;RPRD1B;USP51;TSPYL2;ZBTB17;TGFB2;CDK11A;JUND;PNPT1;DYNLT3;TSC2;RAD23A;PROX1;YY1AP1;RNF40;IFNW1;TGFBR1;CDK9;RARA;MDM2;INHA;SIPA1;ANAPC2
GO_Biological_Process_2023	Positive Regulation Of Cell Population Proliferation (GO:0008284)	56/483	0.402424478275548	0.9984514092623276	0	0	1.0446019111877527	0.9508466242744412	CSF2;CIB1;TCIRG1;FGF1;TNF;MDK;HYAL1;AKT2;BCL7C;SIX2;AMH;SERPINB3;OSR2;ACTL6B;EDN3;CLEC11A;GAB2;PROX1;POU3F3;TGFBR1;SFRP2;RARA;PHIP;CACUL1;HDAC1;MAZ;NOP2;RELA;TBRG4;DLL4;TERT;SERTAD1;CCL5;TBX20;S100A13;E2F1;FGF20;HAS2;RPRD1B;ROMO1;NKX2-5;FGF23;WNT2;HES5;TCF7L2;TGFB2;WNT3A;BAD;AGT;FGF16;NR4A3;FGF19;MDM2;TMEM119;AQP11;RNF187
GO_Biological_Process_2023	Positive Regulation Of Cell Migration (GO:0030335)	32/272	0.4042166506493912	0.9984514092623276	0	0	1.0617598061487203	0.9617465775648654	LRRC15;MAZ;SEMA3B;TWIST2;PIK3CD;CIB1;SEMA3F;FGF1;RTN4;PPM1F;SYDE1;HYAL1;MDK;AKT2;MGAT5;CCL5;PDPN;HAS2;CCR1;SERPINB3;TGFB2;MYOC;SEMA4D;SEMA4C;RHOC;TGFBR1;COL1A1;CLDN4;SNAI1;PFN1;CBLL1;FERMT2
GO_Biological_Process_2023	Extracellular Matrix Organization (GO:0030198)	21/176	0.4076950156304165	0.9984514092623276	0	0	1.078726010616578	0.9678716973938142	TGFB2;NPNT;ADAMTS10;TGFBR1;COL1A1;ADAMTS14;ADAMTS13;IBSP;COL5A1;OPTC;ADAMTS18;HAS1;COL7A1;MANSC4;COL9A1;MATN1;MMP19;HAS2;TLL2;ADAMTS9;MATN4
GO_Biological_Process_2023	JNK Cascade (GO:0007254)	4/29	0.4088936742362628	0.9984514092623276	0	0	1.2735397039030956	1.1389267124815212	MAPK8;MINK1;GPS2;MAP2K7
GO_Biological_Process_2023	Establishment Of Mitotic Spindle Orientation (GO:0000132)	4/29	0.4088936742362628	0.9984514092623276	0	0	1.2735397039030956	1.1389267124815212	GPSM1;NSFL1C;NDE1;ENKD1
GO_Biological_Process_2023	Organic Cyclic Compound Biosynthetic Process (GO:1901362)	4/29	0.4088936742362628	0.9984514092623276	0	0	1.2735397039030956	1.1389267124815212	HSD17B1;CYP51A1;HSD17B3;PYCR1
GO_Biological_Process_2023	Positive Regulation Of Calcium Ion Transport (GO:0051928)	4/29	0.4088936742362628	0.9984514092623276	0	0	1.2735397039030956	1.1389267124815212	CCR1;P2RX4;CCL5;FFAR1
GO_Biological_Process_2023	Protein K11-linked Ubiquitination (GO:0070979)	4/29	0.4088936742362628	0.9984514092623276	0	0	1.2735397039030956	1.1389267124815212	FZR1;UBE2S;UBE2D3;ANAPC2
GO_Biological_Process_2023	Regulation Of Monoatomic Ion Transmembrane Transport (GO:0034765)	4/29	0.4088936742362628	0.9984514092623276	0	0	1.2735397039030956	1.1389267124815212	KCNJ5;KCNJ14;KCNJ18;KCNJ1
GO_Biological_Process_2023	Response To Steroid Hormone (GO:0048545)	4/29	0.4088936742362628	0.9984514092623276	0	0	1.2735397039030956	1.1389267124815212	TGFB2;ATP1A3;ATP1A1;CSN1S1
GO_Biological_Process_2023	Protein Sumoylation (GO:0016925)	6/46	0.4091269042191636	0.9984514092623276	0	0	1.194005388414908	1.0671183065985026	SUMO1;TRIM28;EYA1;MDM2;RANGAP1;STX1A
GO_Biological_Process_2023	Regulation Of Fibroblast Proliferation (GO:0048145)	6/46	0.4091269042191636	0.9984514092623276	0	0	1.194005388414908	1.0671183065985026	E2F1;MED9;CTNNB1;AMH;EMD;WNT2
GO_Biological_Process_2023	Regulation Of mRNA Catabolic Process (GO:0061013)	6/46	0.4091269042191636	0.9984514092623276	0	0	1.194005388414908	1.0671183065985026	CARHSP1;PNPT1;ZC3H12A;MAPKAPK2;GTPBP1;ZFP36L1
GO_Biological_Process_2023	Vacuolar Transport (GO:0007034)	6/46	0.4091269042191636	0.9984514092623276	0	0	1.194005388414908	1.0671183065985026	VPS51;CHMP1A;PCSK9;VPS37D;VPS37B;VTI1B
GO_Biological_Process_2023	Positive Regulation Of Protein-Containing Complex Assembly (GO:0031334)	12/98	0.413154560610455	0.9984514092623276	0	0	1.11081327288148	0.981885083322473	HRK;CHAF1B;MAPK8;CSF2;BCL2L11;SUMO1;MED9;TPPP;BAK1;RHOC;TNF;FERMT2
GO_Biological_Process_2023	Positive Regulation Of Transcription By RNA Polymerase II (GO:0045944)	107/938	0.4206600724957791	0.9984514092623276	0	0	1.0257235782297678	0.888205023443327	CRTC2;EHF;CRTC1;PWWP2B;FGF1;ELK1;TNF;HOXA10;ZC3H12A;IER5;HOXA5;OSR2;PTOV1;MED9;HNF1B;EBF4;GTF2F1;ISL1;MED6;RNF40;THAP3;SFRP2;PRPF6;HOXB4;PHIP;ATF4;GCM1;CASZ1;MEPCE;SUPT6H;NHLH2;GALR2;NKX2-1;RPRD1B;NKX2-5;WNT2;ZBED4;ZBED3;ZBTB17;XRCC6;TFAP2C;JUND;WNT3A;NR2F2;SUPT5H;POU2F2;ELL2;ESR1;NFKB2;CDK9;NFKBIA;MC1R;SNW1;NR4A3;TLX2;BCL3;ZNF410;HOXD8;MEOX2;HOXC11;PKD1;GLI3;ZIC3;IKBKG;EIF5A;FOXD2;RIPK2;TCF12;TF…
GO_Biological_Process_2023	Endocardial Cushion Morphogenesis (GO:0003203)	3/21	0.4210615365106143	0.9984514092623276	0	0	1.3265321375186847	1.1474188448836162	TGFB2;TBX20;ISL1
GO_Biological_Process_2023	Focal Adhesion Assembly (GO:0048041)	3/21	0.4210615365106143	0.9984514092623276	0	0	1.3265321375186847	1.1474188448836162	ACTN3;THSD1;FERMT2
GO_Biological_Process_2023	Maturation Of 5.8S rRNA From Tricistronic rRNA Transcript (SSU-rRNA, 5.8S rRNA, LSU-rRNA) (GO:0000466)	3/21	0.4210615365106143	0.9984514092623276	0	0	1.3265321375186847	1.1474188448836162	LTB4R2;PES1;NOL9
GO_Biological_Process_2023	Negative Regulation Of GTPase Activity (GO:0034260)	3/21	0.4210615365106143	0.9984514092623276	0	0	1.3265321375186847	1.1474188448836162	GPSM1;GMIP;CPEB2
GO_Biological_Process_2023	Negative Regulation Of Reactive Oxygen Species Metabolic Process (GO:2000378)	3/21	0.4210615365106143	0.9984514092623276	0	0	1.3265321375186847	1.1474188448836162	MT3;ABCD1;PLIN5
GO_Biological_Process_2023	Outer Dynein Arm Assembly (GO:0036158)	3/21	0.4210615365106143	0.9984514092623276	0	0	1.3265321375186847	1.1474188448836162	NISCH;DNAI2;DNAH5
GO_Biological_Process_2023	Plasma Membrane Repair (GO:0001778)	3/21	0.4210615365106143	0.9984514092623276	0	0	1.3265321375186847	1.1474188448836162	RAB3A;SYT11;CHMP1A
GO_Biological_Process_2023	Positive Regulation Of Heart Contraction (GO:0045823)	3/21	0.4210615365106143	0.9984514092623276	0	0	1.3265321375186847	1.1474188448836162	TGFB2;EDN3;NKX2-5
GO_Biological_Process_2023	Positive Regulation Of Vacuole Organization (GO:0044090)	3/21	0.4210615365106143	0.9984514092623276	0	0	1.3265321375186847	1.1474188448836162	LRSAM1;ATG2A;MCOLN1
GO_Biological_Process_2023	Regulation Of Cell-Substrate Junction Assembly (GO:0090109)	3/21	0.4210615365106143	0.9984514092623276	0	0	1.3265321375186847	1.1474188448836162	LIMCH1;RHOA;EPHA3
GO_Biological_Process_2023	Regulation Of Membrane Protein Ectodomain Proteolysis (GO:0051043)	3/21	0.4210615365106143	0.9984514092623276	0	0	1.3265321375186847	1.1474188448836162	SNX9;TNF;SH3D19
GO_Biological_Process_2023	Regulation Of Neurotransmitter Transport (GO:0051588)	3/21	0.4210615365106143	0.9984514092623276	0	0	1.3265321375186847	1.1474188448836162	KCNMB4;OTOF;SNCAIP
GO_Biological_Process_2023	Retrotransposon Silencing (GO:0010526)	3/21	0.4210615365106143	0.9984514092623276	0	0	1.3265321375186847	1.1474188448836162	DDX4;TDRD12;TEX15
GO_Biological_Process_2023	Connective Tissue Development (GO:0061448)	5/38	0.4211457309034477	0.9984514092623276	0	0	1.206000761656058	1.0429209380071334	HYAL1;VPS13B;CHI3L1;PKD1;HES5
GO_Biological_Process_2023	Heart Looping (GO:0001947)	5/38	0.4211457309034477	0.9984514092623276	0	0	1.206000761656058	1.0429209380071334	ZIC3;TBX20;HAND1;APLNR;NKX2-5
GO_Biological_Process_2023	Lymphocyte Proliferation (GO:0046651)	5/38	0.4211457309034477	0.9984514092623276	0	0	1.206000761656058	1.0429209380071334	LMBR1L;CD70;ELF4;PIK3CG;IFNW1
GO_Biological_Process_2023	mRNA Transcription By RNA Polymerase II (GO:0042789)	5/38	0.4211457309034477	0.9984514092623276	0	0	1.206000761656058	1.0429209380071334	FOXE3;TAF11;RARA;SUPT6H;ATF4
GO_Biological_Process_2023	Maturation Of SSU-rRNA (GO:0030490)	5/38	0.4211457309034477	0.9984514092623276	0	0	1.206000761656058	1.0429209380071334	RPS14;RPS28;RPS16;TSR3;TSR2
GO_Biological_Process_2023	Membrane Fission (GO:0090148)	5/38	0.4211457309034477	0.9984514092623276	0	0	1.206000761656058	1.0429209380071334	HGS;VPS37D;EXOC3;UBAP1;VPS37B
GO_Biological_Process_2023	Positive Regulation Of Cation Channel Activity (GO:2001259)	5/38	0.4211457309034477	0.9984514092623276	0	0	1.206000761656058	1.0429209380071334	GALR2;GSTO1;ANK2;CALM3;PIRT
GO_Biological_Process_2023	Positive Regulation Of Myoblast Differentiation (GO:0045663)	5/38	0.4211457309034477	0.9984514092623276	0	0	1.206000761656058	1.0429209380071334	XKR8;SMARCD2;ACTL6B;LRRC8A;MYF5
GO_Biological_Process_2023	Regulation Of Intracellular Transport (GO:0032386)	5/38	0.4211457309034477	0.9984514092623276	0	0	1.206000761656058	1.0429209380071334	MYLK2;LAMP1;SH3TC2;SPAG5;MYL1
GO_Biological_Process_2023	Regulation Of Neurotransmitter Secretion (GO:0046928)	5/38	0.4211457309034477	0.9984514092623276	0	0	1.206000761656058	1.0429209380071334	SYT11;KCNMB4;OTOF;SNCAIP;RAB5A
GO_Biological_Process_2023	Response To Transforming Growth Factor Beta (GO:0071559)	5/38	0.4211457309034477	0.9984514092623276	0	0	1.206000761656058	1.0429209380071334	WWOX;WNT10A;WNT2;TGFBR1;ZFP36L1
GO_Biological_Process_2023	Positive Regulation Of Cysteine-Type Endopeptidase Activity (GO:2001056)	8/64	0.4241277993628873	0.9984514092623276	0	0	1.1371428571428572	0.9753506894817632	FIS1;RIPK2;BAD;HTRA2;FOXL2;BAK1;TNF;PPM1F
GO_Biological_Process_2023	Positive Regulation Of Interleukin-1 Production (GO:0032732)	8/64	0.4241277993628873	0.9984514092623276	0	0	1.1371428571428572	0.9753506894817632	TYROBP;RIPK2;S100A13;HSPB1;PYDC1;AZU1;TNF;ISL1
GO_Biological_Process_2023	Protein Ubiquitination (GO:0016567)	50/434	0.4288032468632001	0.9984514092623276	0	0	1.036835299282333	0.8779476483761575	LRSAM1;UBE2D3;DDA1;RPGR;TRIM3;ENC1;MSL2;RNF208;UBE2QL1;TRAF2;TRPC4AP;RNF41;RNF168;TRAF7;RNF126;RNF125;UBE2R2;KCTD13;ZNF598;CBLL1;RNF122;RNF166;TRIM11;CUL9;ZC4H2;AMBRA1;UBE2J2;DTX4;UBE2J1;RNF113A;OS9;UBB;MARVELD3;VPS11;ZSWIM8;RNF25;IRF2BP1;MIB2;FANCC;UBE2G1;CHFR;SH3RF3;UBOX5;UBE2S;MDM2;CTNNB1;TRIM33;FBXL7;RNF187;TRIM34
GO_Biological_Process_2023	Sterol Homeostasis (GO:0055092)	9/73	0.4295714290807503	0.9984514092623276	0	0	1.1193724707733812	0.9458330714858032	ABCA2;PLA2G12B;NPC1L1;ACSM1;APOA2;PCSK9;APOC3;ABCD1;CYP7A1
GO_Biological_Process_2023	Bicellular Tight Junction Assembly (GO:0070830)	6/47	0.4298556160273491	0.9984514092623276	0	0	1.1648175933937155	0.983462370440746	CLDN6;CHAF1B;CLDN4;MARVELD3;CLDN18;STRN
GO_Biological_Process_2023	Positive Regulation Of Lymphocyte Activation (GO:0051251)	6/47	0.4298556160273491	0.9984514092623276	0	0	1.1648175933937155	0.983462370440746	CCDC88B;GNAO1;XRCC6;TYROBP;TNIP2;ZNF335
GO_Biological_Process_2023	Regulation Of Signal Transduction By P53 Class Mediator (GO:1901796)	6/47	0.4298556160273491	0.9984514092623276	0	0	1.1648175933937155	0.983462370440746	HEXIM1;NUAK1;NOP2;USP2;MDM2;RPS20
GO_Biological_Process_2023	Negative Regulation Of Multicellular Organismal Process (GO:0051241)	27/231	0.4305713776482554	0.9984514092623276	0	0	1.0537238013972587	0.8879121075551344	FOXE3;DLX2;HDAC1;NPR3;PTPN23;TNF;SPRED3;MDK;MARVELD3;NKX2-1;IP6K1;ACTN3;SFMBT1;TFE3;CYP51A1;APOA2;APOC3;SMAD6;ACVR2B;PROCR;SFRP2;BRMS1;NOVA1;SYT11;NOVA2;SPRY1;ATF4
GO_Biological_Process_2023	Endomembrane System Organization (GO:0010256)	23/196	0.4329402693095808	0.9984514092623276	0	0	1.0584102738472	0.8860539890591839	DMPK;SURF4;COG1;VPS13B;CSNK1D;SYP;HOOK3;LMNB2;GAK;CTDNEP1;SLC9A3R1;NSFL1C;SEC61A1;SYNGR1;VPS51;VAPB;GOLGB1;VPS11;BNIP1;PLEKHM2;TMED1;OPTN;PI4K2A
GO_Biological_Process_2023	T Cell Differentiation In Thymus (GO:0033077)	2/13	0.434857835230801	0.9984514092623276	0	0	1.4470477975632614	1.2050089638690913	GLI3;ZFP36L1
GO_Biological_Process_2023	acyl-CoA Biosynthetic Process (GO:0071616)	2/13	0.434857835230801	0.9984514092623276	0	0	1.4470477975632614	1.2050089638690913	ACSS2;PPT2
GO_Biological_Process_2023	Cardiac Left Ventricle Morphogenesis (GO:0003214)	2/13	0.434857835230801	0.9984514092623276	0	0	1.4470477975632614	1.2050089638690913	SFRP2;HAND1
GO_Biological_Process_2023	Cellular Response To Interleukin-4 (GO:0071353)	2/13	0.434857835230801	0.9984514092623276	0	0	1.4470477975632614	1.2050089638690913	IL4R;JAK3
GO_Biological_Process_2023	Endonucleolytic Cleavage Of Tricistronic rRNA Transcript (SSU-rRNA, 5.8S rRNA, LSU-rRNA) (GO:0000479)	2/13	0.434857835230801	0.9984514092623276	0	0	1.4470477975632614	1.2050089638690913	LTB4R2;NOL9
GO_Biological_Process_2023	Glutamine Metabolic Process (GO:0006541)	2/13	0.434857835230801	0.9984514092623276	0	0	1.4470477975632614	1.2050089638690913	GLYATL1;LGSN
GO_Biological_Process_2023	Immune Response-Regulating Cell Surface Receptor Signaling Pathway (GO:0002768)	2/13	0.434857835230801	0.9984514092623276	0	0	1.4470477975632614	1.2050089638690913	NCR3;MICB
GO_Biological_Process_2023	Membrane Depolarization During Action Potential (GO:0086010)	2/13	0.434857835230801	0.9984514092623276	0	0	1.4470477975632614	1.2050089638690913	HCN2;SCN2B
GO_Biological_Process_2023	Negative Regulation Of DNA Damage Response, Signal Transduction By P53 Class Mediator (GO:0043518)	2/13	0.434857835230801	0.9984514092623276	0	0	1.4470477975632614	1.2050089638690913	MDM2;SNAI1
GO_Biological_Process_2023	Negative Regulation Of T Cell Differentiation (GO:0045581)	2/13	0.434857835230801	0.9984514092623276	0	0	1.4470477975632614	1.2050089638690913	MDK;GLI3
GO_Biological_Process_2023	Negative Regulation Of Bone Mineralization (GO:0030502)	2/13	0.434857835230801	0.9984514092623276	0	0	1.4470477975632614	1.2050089638690913	CCR1;FGF23
GO_Biological_Process_2023	Negative Regulation Of Fibroblast Growth Factor Receptor Signaling Pathway (GO:0040037)	2/13	0.434857835230801	0.9984514092623276	0	0	1.4470477975632614	1.2050089638690913	FUZ;SPRY1
GO_Biological_Process_2023	Negative Regulation Of Lyase Activity (GO:0051350)	2/13	0.434857835230801	0.9984514092623276	0	0	1.4470477975632614	1.2050089638690913	GABBR2;LTB4R2
GO_Biological_Process_2023	Negative Regulation Of Receptor Internalization (GO:0002091)	2/13	0.434857835230801	0.9984514092623276	0	0	1.4470477975632614	1.2050089638690913	ANKRD13D;PCSK9
GO_Biological_Process_2023	Negative Regulation Of Toll-Like Receptor Signaling Pathway (GO:0034122)	2/13	0.434857835230801	0.9984514092623276	0	0	1.4470477975632614	1.2050089638690913	NFKBIL1;GPS2
GO_Biological_Process_2023	Plasma Membrane Tubulation (GO:0097320)	2/13	0.434857835230801	0.9984514092623276	0	0	1.4470477975632614	1.2050089638690913	BIN3;SNX9
GO_Biological_Process_2023	Positive Regulation Of Chromosome Separation (GO:1905820)	2/13	0.434857835230801	0.9984514092623276	0	0	1.4470477975632614	1.2050089638690913	INCENP;NCAPH2
GO_Biological_Process_2023	Positive Regulation Of Leukocyte Degranulation (GO:0043302)	2/13	0.434857835230801	0.9984514092623276	0	0	1.4470477975632614	1.2050089638690913	LAMP1;GAB2
GO_Biological_Process_2023	Positive Regulation Of Protein Deacetylation (GO:0090312)	2/13	0.434857835230801	0.9984514092623276	0	0	1.4470477975632614	1.2050089638690913	NNMT;BRMS1
GO_Biological_Process_2023	Protein Localization To Phagophore Assembly Site (GO:0034497)	2/13	0.434857835230801	0.9984514092623276	0	0	1.4470477975632614	1.2050089638690913	ATG9A;WIPI2
GO_Biological_Process_2023	Regulation Of IRE1-mediated Unfolded Protein Response (GO:1903894)	2/13	0.434857835230801	0.9984514092623276	0	0	1.4470477975632614	1.2050089638690913	BCL2L11;BAK1
GO_Biological_Process_2023	Regulation Of Cell Fate Commitment (GO:0010453)	2/13	0.434857835230801	0.9984514092623276	0	0	1.4470477975632614	1.2050089638690913	HDAC1;CHD4
GO_Biological_Process_2023	Regulation Of Cell Projection Organization (GO:0031344)	2/13	0.434857835230801	0.9984514092623276	0	0	1.4470477975632614	1.2050089638690913	SEMA4D;ERMN
GO_Biological_Process_2023	Regulation Of Cellular Ketone Metabolic Process (GO:0010565)	2/13	0.434857835230801	0.9984514092623276	0	0	1.4470477975632614	1.2050089638690913	NCOR2;CYP7A1
GO_Biological_Process_2023	Regulation Of Response To Stress (GO:0080134)	2/13	0.434857835230801	0.9984514092623276	0	0	1.4470477975632614	1.2050089638690913	MYL1;OPRM1
GO_Biological_Process_2023	Response To Chemokine (GO:1990868)	2/13	0.434857835230801	0.9984514092623276	0	0	1.4470477975632614	1.2050089638690913	ZC3H12A;RHOA
GO_Biological_Process_2023	Response To Progesterone (GO:0032570)	2/13	0.434857835230801	0.9984514092623276	0	0	1.4470477975632614	1.2050089638690913	TGFB2;CSN1S1
GO_Biological_Process_2023	Sodium-Independent Organic Anion Transport (GO:0043252)	2/13	0.434857835230801	0.9984514092623276	0	0	1.4470477975632614	1.2050089638690913	SLCO4A1;SLCO5A1
GO_Biological_Process_2023	Suppression Of Viral Release By Host (GO:0044790)	2/13	0.434857835230801	0.9984514092623276	0	0	1.4470477975632614	1.2050089638690913	TRIM28;TRIM11
GO_Biological_Process_2023	Cytoplasmic Translational Initiation (GO:0002183)	4/30	0.4350588999903036	0.9984514092623276	0	0	1.2244883873416847	1.0191096702698266	EIF3L;EIF3I;EIF3G;EIF3D
GO_Biological_Process_2023	Maturation Of SSU-rRNA From Tricistronic rRNA Transcript (SSU-rRNA, 5.8S rRNA, LSU-rRNA) (GO:0000462)	4/30	0.4350588999903036	0.9984514092623276	0	0	1.2244883873416847	1.0191096702698266	RPS14;RPS16;LTB4R2;TSR2
GO_Biological_Process_2023	Positive Regulation Of Locomotion (GO:0040017)	4/30	0.4350588999903036	0.9984514092623276	0	0	1.2244883873416847	1.0191096702698266	C1QTNF8;AKT2;BVES;PPM1F
GO_Biological_Process_2023	Regulation Of Potassium Ion Transport (GO:0043266)	4/30	0.4350588999903036	0.9984514092623276	0	0	1.2244883873416847	1.0191096702698266	DPP6;KCNE2;ANK2;KCNAB3
GO_Biological_Process_2023	Positive Regulation Of Cellular Metabolic Process (GO:0031325)	7/56	0.4364795321325135	0.9984514092623276	0	0	1.137081247593377	0.9426560410618308	ACTN3;CCL5;ZC3H12A;ROMO1;MT3;AGT;RNF41
GO_Biological_Process_2023	Regulation Of Cation Channel Activity (GO:2001257)	7/56	0.4364795321325135	0.9984514092623276	0	0	1.137081247593377	0.9426560410618308	KCNE2;KCNS2;CABP4;CABP2;ANK2;PIRT;HCN2
GO_Biological_Process_2023	Positive Regulation Of Intracellular Protein Transport (GO:0090316)	15/126	0.437057518826106	0.9984514092623276	0	0	1.075719542807009	0.8903628145337759	FIS1;USP36;B3GAT3;KCNB1;MBD1;UBE2D3;HTRA2;CIB1;UBE2J2;MAPK8;TRIM28;AKT2;ZC3H12A;VPS11;EMD
GO_Biological_Process_2023	Positive Regulation Of Binding (GO:0051099)	11/91	0.4380775213688412	0.9984514092623276	0	0	1.0944925742574256	0.903349728745866	GPSM1;BLK;TCF7L2;TERT;RIPK2;WNT3A;CEBPG;RARA;MED9;NGF;PKD1
GO_Biological_Process_2023	Axonogenesis (GO:0007409)	22/188	0.4412556723166397	0.9984514092623276	0	0	1.055026074447042	0.8631493428813322	NOTCH3;SPTBN4;ROBO3;RAB3A;EPHA6;EPHA10;SEMA4D;MAP1S;BDNF;CNTN6;LRTM1;SEMA3B;SEMA4C;SEMA3F;ISL1;DPYSL5;FEZ1;CNTN2;NRCAM;CNTN4;EPHA3;CDK5R1
GO_Biological_Process_2023	Positive Regulation Of T Cell Proliferation (GO:0042102)	8/65	0.4417522404642527	0.9984514092623276	0	0	1.117129903410211	0.9127019411132544	CCDC88B;TMIGD2;CD70;CCL5;TNFRSF13C;ICOSLG;ZP4;CD276
GO_Biological_Process_2023	Negative Regulation Of Mitochondrion Organization (GO:0010823)	5/39	0.444040182079237	0.9984514092623276	0	0	1.1704641461611576	0.950229870467426	GPX1;PPIF;IAPP;BAK1;SLC25A6
GO_Biological_Process_2023	Positive Regulation Of Intracellular Transport (GO:0032388)	5/39	0.444040182079237	0.9984514092623276	0	0	1.1704641461611576	0.950229870467426	SPAG5;B3GAT3;MYL1;MBD1;STX18
GO_Biological_Process_2023	Positive Regulation Of Intrinsic Apoptotic Signaling Pathway (GO:2001244)	5/39	0.444040182079237	0.9984514092623276	0	0	1.1704641461611576	0.950229870467426	EIF5A;SLC9A3R1;FIS1;BCL2L11;UBB
GO_Biological_Process_2023	Regulation Of Monoatomic Cation Transmembrane Transport (GO:1904062)	5/39	0.444040182079237	0.9984514092623276	0	0	1.1704641461611576	0.950229870467426	DPP6;KCNE2;KCNAB3;HCN2;SNTA1
GO_Biological_Process_2023	Vesicle Cytoskeletal Trafficking (GO:0099518)	5/39	0.444040182079237	0.9984514092623276	0	0	1.1704641461611576	0.950229870467426	F8A1;MYO15A;NDE1;MYO19;TANC2
GO_Biological_Process_2023	Cell-Matrix Adhesion (GO:0007160)	13/109	0.4445212444984368	0.9984514092623276	0	0	1.077904466966967	0.8739190565264268	ACTN3;ITGA2;NPNT;PKD1;THSD1;THBS3;ADAMTS13;TNN;ITGBL1;VWA2;ITGA5;ADAMTS9;FERMT2
GO_Biological_Process_2023	Regulation Of Cell Cycle G1/S Phase Transition (GO:1902806)	9/74	0.4460899254876533	0.9984514092623276	0	0	1.1020890979524074	0.8896445850972546	CDKN2D;MN1;SMARCD2;ACTL6B;CCNH;BCL7C;E2F1;AMBRA1;PKD1
GO_Biological_Process_2023	B Cell Chemotaxis (GO:0035754)	1/5	0.4467853465229028	0.9984514092623276	0	0	1.9895833333333333	1.6029615488118858	PIK3CD
GO_Biological_Process_2023	CD4-positive, Alpha-Beta T Cell Activation (GO:0035710)	1/5	0.4467853465229028	0.9984514092623276	0	0	1.9895833333333333	1.6029615488118858	NKG7
GO_Biological_Process_2023	GDP-mannose Metabolic Process (GO:0019673)	1/5	0.4467853465229028	0.9984514092623276	0	0	1.9895833333333333	1.6029615488118858	PMM1
GO_Biological_Process_2023	His-Purkinje System Development (GO:0003164)	1/5	0.4467853465229028	0.9984514092623276	0	0	1.9895833333333333	1.6029615488118858	NKX2-5
GO_Biological_Process_2023	L-ascorbic Acid Metabolic Process (GO:0019852)	1/5	0.4467853465229028	0.9984514092623276	0	0	1.9895833333333333	1.6029615488118858	SLC2A1
GO_Biological_Process_2023	L-aspartate Import Across Plasma Membrane (GO:0140009)	1/5	0.4467853465229028	0.9984514092623276	0	0	1.9895833333333333	1.6029615488118858	SLC1A4
GO_Biological_Process_2023	L-aspartate Transmembrane Transport (GO:0070778)	1/5	0.4467853465229028	0.9984514092623276	0	0	1.9895833333333333	1.6029615488118858	SLC1A4
GO_Biological_Process_2023	L-ornithine Transmembrane Transport (GO:1903352)	1/5	0.4467853465229028	0.9984514092623276	0	0	1.9895833333333333	1.6029615488118858	SLC25A2
GO_Biological_Process_2023	TORC2 Signaling (GO:0038203)	1/5	0.4467853465229028	0.9984514092623276	0	0	1.9895833333333333	1.6029615488118858	PRR5
GO_Biological_Process_2023	Activation Of Cysteine-Type Endopeptidase Activity Involved In Apoptotic Process By Cytochrome C (GO:0008635)	1/5	0.4467853465229028	0.9984514092623276	0	0	1.9895833333333333	1.6029615488118858	DIABLO
GO_Biological_Process_2023	Amylin Receptor Signaling Pathway (GO:0097647)	1/5	0.4467853465229028	0.9984514092623276	0	0	1.9895833333333333	1.6029615488118858	IAPP
GO_Biological_Process_2023	Anterior/Posterior Axis Specification, Embryo (GO:0008595)	1/5	0.4467853465229028	0.9984514092623276	0	0	1.9895833333333333	1.6029615488118858	HOXD8
GO_Biological_Process_2023	Astrocyte Differentiation (GO:0048708)	1/5	0.4467853465229028	0.9984514092623276	0	0	1.9895833333333333	1.6029615488118858	HES5
GO_Biological_Process_2023	Autocrine Signaling (GO:0035425)	1/5	0.4467853465229028	0.9984514092623276	0	0	1.9895833333333333	1.6029615488118858	SERPINB3
GO_Biological_Process_2023	Bradykinin Catabolic Process (GO:0010815)	1/5	0.4467853465229028	0.9984514092623276	0	0	1.9895833333333333	1.6029615488118858	ECE1
GO_Biological_Process_2023	Bundle Of His cell-Purkinje Myocyte Adhesion Involved In Cell Communication (GO:0086073)	1/5	0.4467853465229028	0.9984514092623276	0	0	1.9895833333333333	1.6029615488118858	PKP2
GO_Biological_Process_2023	Cardiolipin Acyl-Chain Remodeling (GO:0035965)	1/5	0.4467853465229028	0.9984514092623276	0	0	1.9895833333333333	1.6029615488118858	PLA2G6
GO_Biological_Process_2023	Cell-Cell Signaling Involved In Cardiac Conduction (GO:0086019)	1/5	0.4467853465229028	0.9984514092623276	0	0	1.9895833333333333	1.6029615488118858	PKP2
GO_Biological_Process_2023	Cellular Response To Cold (GO:0070417)	1/5	0.4467853465229028	0.9984514092623276	0	0	1.9895833333333333	1.6029615488118858	NFKBIA
GO_Biological_Process_2023	Cellular Response To Iron Ion (GO:0071281)	1/5	0.4467853465229028	0.9984514092623276	0	0	1.9895833333333333	1.6029615488118858	F3
GO_Biological_Process_2023	Cellular Response To Lipoteichoic Acid (GO:0071223)	1/5	0.4467853465229028	0.9984514092623276	0	0	1.9895833333333333	1.6029615488118858	RELA
GO_Biological_Process_2023	Cellular Response To Magnesium Ion (GO:0071286)	1/5	0.4467853465229028	0.9984514092623276	0	0	1.9895833333333333	1.6029615488118858	FBP1
GO_Biological_Process_2023	Determination Of Liver Left/Right Asymmetry (GO:0071910)	1/5	0.4467853465229028	0.9984514092623276	0	0	1.9895833333333333	1.6029615488118858	ZIC3
GO_Biological_Process_2023	Embryonic Hindlimb Morphogenesis (GO:0035116)	1/5	0.4467853465229028	0.9984514092623276	0	0	1.9895833333333333	1.6029615488118858	OSR2
GO_Biological_Process_2023	Embryonic Skeletal Joint Development (GO:0072498)	1/5	0.4467853465229028	0.9984514092623276	0	0	1.9895833333333333	1.6029615488118858	OSR2
GO_Biological_Process_2023	Enamel Mineralization (GO:0070166)	1/5	0.4467853465229028	0.9984514092623276	0	0	1.9895833333333333	1.6029615488118858	STIM1
GO_Biological_Process_2023	Epithelial Tube Branching Involved In Lung Morphogenesis (GO:0060441)	1/5	0.4467853465229028	0.9984514092623276	0	0	1.9895833333333333	1.6029615488118858	NKX2-1
GO_Biological_Process_2023	fatty-acyl-CoA Catabolic Process (GO:0036115)	1/5	0.4467853465229028	0.9984514092623276	0	0	1.9895833333333333	1.6029615488118858	FITM2
GO_Biological_Process_2023	Galactolipid Biosynthetic Process (GO:0019375)	1/5	0.4467853465229028	0.9984514092623276	0	0	1.9895833333333333	1.6029615488118858	B4GALT3
GO_Biological_Process_2023	Galactosylceramide Biosynthetic Process (GO:0006682)	1/5	0.4467853465229028	0.9984514092623276	0	0	1.9895833333333333	1.6029615488118858	B4GALT3
GO_Biological_Process_2023	Gastrulation With Mouth Forming Second (GO:0001702)	1/5	0.4467853465229028	0.9984514092623276	0	0	1.9895833333333333	1.6029615488118858	LHX1
GO_Biological_Process_2023	Glomerulus Vasculature Development (GO:0072012)	1/5	0.4467853465229028	0.9984514092623276	0	0	1.9895833333333333	1.6029615488118858	ANGPT2
GO_Biological_Process_2023	Hepatocyte Differentiation (GO:0070365)	1/5	0.4467853465229028	0.9984514092623276	0	0	1.9895833333333333	1.6029615488118858	PROX1
GO_Biological_Process_2023	Histamine Metabolic Process (GO:0001692)	1/5	0.4467853465229028	0.9984514092623276	0	0	1.9895833333333333	1.6029615488118858	TRH
GO_Biological_Process_2023	Humoral Immune Response Mediated By Circulating Immunoglobulin (GO:0002455)	1/5	0.4467853465229028	0.9984514092623276	0	0	1.9895833333333333	1.6029615488118858	C1R
GO_Biological_Process_2023	Imitative Learning (GO:0098596)	1/5	0.4467853465229028	0.9984514092623276	0	0	1.9895833333333333	1.6029615488118858	NRXN2
GO_Biological_Process_2023	Induction Of Bacterial Agglutination (GO:0043152)	1/5	0.4467853465229028	0.9984514092623276	0	0	1.9895833333333333	1.6029615488118858	SFTPD
GO_Biological_Process_2023	Inflammatory Response To Wounding (GO:0090594)	1/5	0.4467853465229028	0.9984514092623276	0	0	1.9895833333333333	1.6029615488118858	TNF
GO_Biological_Process_2023	Inner Ear Auditory Receptor Cell Differentiation (GO:0042491)	1/5	0.4467853465229028	0.9984514092623276	0	0	1.9895833333333333	1.6029615488118858	PDZD7
GO_Biological_Process_2023	Intracellular Phosphate Ion Homeostasis (GO:0030643)	1/5	0.4467853465229028	0.9984514092623276	0	0	1.9895833333333333	1.6029615488118858	SLC34A3
GO_Biological_Process_2023	Intracellular Water Homeostasis (GO:0009992)	1/5	0.4467853465229028	0.9984514092623276	0	0	1.9895833333333333	1.6029615488118858	AQP11
GO_Biological_Process_2023	Isoleucine Metabolic Process (GO:0006549)	1/5	0.4467853465229028	0.9984514092623276	0	0	1.9895833333333333	1.6029615488118858	ILVBL
GO_Biological_Process_2023	Leukocyte Chemotaxis Involved In Inflammatory Response (GO:0002232)	1/5	0.4467853465229028	0.9984514092623276	0	0	1.9895833333333333	1.6029615488118858	MDK
GO_Biological_Process_2023	mRNA 3'-End Processing By Stem-Loop Binding And Cleavage (GO:0006398)	1/5	0.4467853465229028	0.9984514092623276	0	0	1.9895833333333333	1.6029615488118858	LSM10
GO_Biological_Process_2023	Maintenance Of DNA Repeat Elements (GO:0043570)	1/5	0.4467853465229028	0.9984514092623276	0	0	1.9895833333333333	1.6029615488118858	TCF7L2
GO_Biological_Process_2023	Mesenchymal Cell Differentiation Involved In Kidney Development (GO:0072161)	1/5	0.4467853465229028	0.9984514092623276	0	0	1.9895833333333333	1.6029615488118858	SIX2
GO_Biological_Process_2023	Mesenchymal To Epithelial Transition Involved In Metanephros Morphogenesis (GO:0003337)	1/5	0.4467853465229028	0.9984514092623276	0	0	1.9895833333333333	1.6029615488118858	SIX2
GO_Biological_Process_2023	Mesodermal Cell Fate Commitment (GO:0001710)	1/5	0.4467853465229028	0.9984514092623276	0	0	1.9895833333333333	1.6029615488118858	SIX2
GO_Biological_Process_2023	Metanephric Collecting Duct Development (GO:0072205)	1/5	0.4467853465229028	0.9984514092623276	0	0	1.9895833333333333	1.6029615488118858	PKD1
GO_Biological_Process_2023	Mitochondrial RNA 3'-End Processing (GO:0000965)	1/5	0.4467853465229028	0.9984514092623276	0	0	1.9895833333333333	1.6029615488118858	PNPT1
GO_Biological_Process_2023	Mitochondrial Translational Elongation (GO:0070125)	1/5	0.4467853465229028	0.9984514092623276	0	0	1.9895833333333333	1.6029615488118858	TUFM
GO_Biological_Process_2023	Monoterpenoid Metabolic Process (GO:0016098)	1/5	0.4467853465229028	0.9984514092623276	0	0	1.9895833333333333	1.6029615488118858	CYP2C9
GO_Biological_Process_2023	Morphogenesis Of An Endothelium (GO:0003159)	1/5	0.4467853465229028	0.9984514092623276	0	0	1.9895833333333333	1.6029615488118858	CTNNB1
GO_Biological_Process_2023	Natural Killer Cell Degranulation (GO:0043320)	1/5	0.4467853465229028	0.9984514092623276	0	0	1.9895833333333333	1.6029615488118858	NKG7
GO_Biological_Process_2023	Negative Regulation Of B Cell Receptor Signaling Pathway (GO:0050859)	1/5	0.4467853465229028	0.9984514092623276	0	0	1.9895833333333333	1.6029615488118858	GPS2
GO_Biological_Process_2023	Negative Regulation Of ERAD Pathway (GO:1904293)	1/5	0.4467853465229028	0.9984514092623276	0	0	1.9895833333333333	1.6029615488118858	UBXN1
GO_Biological_Process_2023	Negative Regulation Of Amino Acid Transport (GO:0051956)	1/5	0.4467853465229028	0.9984514092623276	0	0	1.9895833333333333	1.6029615488118858	TRH
GO_Biological_Process_2023	Negative Regulation Of Astrocyte Differentiation (GO:0048712)	1/5	0.4467853465229028	0.9984514092623276	0	0	1.9895833333333333	1.6029615488118858	HES5
GO_Biological_Process_2023	Negative Regulation Of Axon Regeneration (GO:0048681)	1/5	0.4467853465229028	0.9984514092623276	0	0	1.9895833333333333	1.6029615488118858	RTN4RL1
GO_Biological_Process_2023	Negative Regulation Of Cell Size (GO:0045792)	1/5	0.4467853465229028	0.9984514092623276	0	0	1.9895833333333333	1.6029615488118858	RHOA
GO_Biological_Process_2023	Negative Regulation Of Chemokine-Mediated Signaling Pathway (GO:0070100)	1/5	0.4467853465229028	0.9984514092623276	0	0	1.9895833333333333	1.6029615488118858	RNF113A
GO_Biological_Process_2023	Negative Regulation Of Endoplasmic Reticulum Calcium Ion Concentration (GO:0032471)	1/5	0.4467853465229028	0.9984514092623276	0	0	1.9895833333333333	1.6029615488118858	FIS1
GO_Biological_Process_2023	Negative Regulation Of Fibroblast Migration (GO:0010764)	1/5	0.4467853465229028	0.9984514092623276	0	0	1.9895833333333333	1.6029615488118858	HAS1
GO_Biological_Process_2023	Negative Regulation Of Glycogen Biosynthetic Process (GO:0045719)	1/5	0.4467853465229028	0.9984514092623276	0	0	1.9895833333333333	1.6029615488118858	INPP5K
GO_Biological_Process_2023	Negative Regulation Of Insulin-Like Growth Factor Receptor Signaling Pathway (GO:0043569)	1/5	0.4467853465229028	0.9984514092623276	0	0	1.9895833333333333	1.6029615488118858	IGFBP5
GO_Biological_Process_2023	Negative Regulation Of Lipoprotein Lipase Activity (GO:0051005)	1/5	0.4467853465229028	0.9984514092623276	0	0	1.9895833333333333	1.6029615488118858	APOC3
GO_Biological_Process_2023	Negative Regulation Of Morphogenesis Of An Epithelium (GO:1905331)	1/5	0.4467853465229028	0.9984514092623276	0	0	1.9895833333333333	1.6029615488118858	TNF
GO_Biological_Process_2023	Negative Regulation Of Nervous System Process (GO:0031645)	1/5	0.4467853465229028	0.9984514092623276	0	0	1.9895833333333333	1.6029615488118858	TNFRSF21
GO_Biological_Process_2023	Negative Regulation Of Neuron Migration (GO:2001223)	1/5	0.4467853465229028	0.9984514092623276	0	0	1.9895833333333333	1.6029615488118858	TNN
GO_Biological_Process_2023	Negative Regulation Of Protein Kinase Activity By Regulation Of Protein Phosphorylation (GO:0044387)	1/5	0.4467853465229028	0.9984514092623276	0	0	1.9895833333333333	1.6029615488118858	PPM1F
GO_Biological_Process_2023	Negative Regulation Of Protein Polyubiquitination (GO:1902915)	1/5	0.4467853465229028	0.9984514092623276	0	0	1.9895833333333333	1.6029615488118858	GPS2
GO_Biological_Process_2023	Negative Regulation Of Sequestering Of Triglyceride (GO:0010891)	1/5	0.4467853465229028	0.9984514092623276	0	0	1.9895833333333333	1.6029615488118858	PNPLA2
GO_Biological_Process_2023	Negative Regulation Of Vitamin Metabolic Process (GO:0046137)	1/5	0.4467853465229028	0.9984514092623276	0	0	1.9895833333333333	1.6029615488118858	SNAI1
GO_Biological_Process_2023	Nephron Tubule Development (GO:0072080)	1/5	0.4467853465229028	0.9984514092623276	0	0	1.9895833333333333	1.6029615488118858	HNF1B
GO_Biological_Process_2023	Neurotransmitter Loading Into Synaptic Vesicle (GO:0098700)	1/5	0.4467853465229028	0.9984514092623276	0	0	1.9895833333333333	1.6029615488118858	SLC32A1
GO_Biological_Process_2023	Notochord Development (GO:0030903)	1/5	0.4467853465229028	0.9984514092623276	0	0	1.9895833333333333	1.6029615488118858	PPP1R35
GO_Biological_Process_2023	Peripheral Nervous System Neuron Development (GO:0048935)	1/5	0.4467853465229028	0.9984514092623276	0	0	1.9895833333333333	1.6029615488118858	ISL1
GO_Biological_Process_2023	Phosphatidylinositol Acyl-Chain Remodeling (GO:0036149)	1/5	0.4467853465229028	0.9984514092623276	0	0	1.9895833333333333	1.6029615488118858	PLA2G4D
GO_Biological_Process_2023	poly-N-acetyllactosamine Metabolic Process (GO:0030309)	1/5	0.4467853465229028	0.9984514092623276	0	0	1.9895833333333333	1.6029615488118858	GAL3ST3
GO_Biological_Process_2023	Positive Regulation Of I-kappaB Phosphorylation (GO:1903721)	1/5	0.4467853465229028	0.9984514092623276	0	0	1.9895833333333333	1.6029615488118858	TNF
GO_Biological_Process_2023	Positive Regulation Of T Cell Mediated Immune Response To Tumor Cell (GO:0002842)	1/5	0.4467853465229028	0.9984514092623276	0	0	1.9895833333333333	1.6029615488118858	SLC22A13
GO_Biological_Process_2023	Positive Regulation Of T-helper 2 Cell Differentiation (GO:0045630)	1/5	0.4467853465229028	0.9984514092623276	0	0	1.9895833333333333	1.6029615488118858	RARA
GO_Biological_Process_2023	Positive Regulation Of Wnt Signaling Pathway, Planar Cell Polarity Pathway (GO:2000096)	1/5	0.4467853465229028	0.9984514092623276	0	0	1.9895833333333333	1.6029615488118858	RSPO3
GO_Biological_Process_2023	Positive Regulation Of Activin Receptor Signaling Pathway (GO:0032927)	1/5	0.4467853465229028	0.9984514092623276	0	0	1.9895833333333333	1.6029615488118858	ACVR2B
GO_Biological_Process_2023	Positive Regulation Of Cardiac Muscle Cell Differentiation (GO:2000727)	1/5	0.4467853465229028	0.9984514092623276	0	0	1.9895833333333333	1.6029615488118858	WNT3A
GO_Biological_Process_2023	Positive Regulation Of Cholesterol Biosynthetic Process (GO:0045542)	1/5	0.4467853465229028	0.9984514092623276	0	0	1.9895833333333333	1.6029615488118858	FGF1
GO_Biological_Process_2023	Positive Regulation Of Epithelial Cell Differentiation Involved In Kidney Development (GO:2000698)	1/5	0.4467853465229028	0.9984514092623276	0	0	1.9895833333333333	1.6029615488118858	LHX1
GO_Biological_Process_2023	Positive Regulation Of Fever Generation (GO:0031622)	1/5	0.4467853465229028	0.9984514092623276	0	0	1.9895833333333333	1.6029615488118858	TNF
GO_Biological_Process_2023	Positive Regulation Of Gap Junction Assembly (GO:1903598)	1/5	0.4467853465229028	0.9984514092623276	0	0	1.9895833333333333	1.6029615488118858	AGT
GO_Biological_Process_2023	Positive Regulation Of Hemoglobin Biosynthetic Process (GO:0046985)	1/5	0.4467853465229028	0.9984514092623276	0	0	1.9895833333333333	1.6029615488118858	SLC6A9
GO_Biological_Process_2023	Positive Regulation Of Intrinsic Apoptotic Signaling Pathway By P53 Class Mediator (GO:1902255)	1/5	0.4467853465229028	0.9984514092623276	0	0	1.9895833333333333	1.6029615488118858	UBB
GO_Biological_Process_2023	Positive Regulation Of Microglial Cell Migration (GO:1904141)	1/5	0.4467853465229028	0.9984514092623276	0	0	1.9895833333333333	1.6029615488118858	P2RX4
GO_Biological_Process_2023	Positive Regulation Of Mitotic Cytokinesis (GO:1903490)	1/5	0.4467853465229028	0.9984514092623276	0	0	1.9895833333333333	1.6029615488118858	INCENP
GO_Biological_Process_2023	Positive Regulation Of Necroptotic Process (GO:0060545)	1/5	0.4467853465229028	0.9984514092623276	0	0	1.9895833333333333	1.6029615488118858	IGF2BP1
GO_Biological_Process_2023	Positive Regulation Of Nuclear Cell Cycle DNA Replication (GO:0010571)	1/5	0.4467853465229028	0.9984514092623276	0	0	1.9895833333333333	1.6029615488118858	DBF4
GO_Biological_Process_2023	Positive Regulation Of Osteoblast Proliferation (GO:0033690)	1/5	0.4467853465229028	0.9984514092623276	0	0	1.9895833333333333	1.6029615488118858	TMEM119
GO_Biological_Process_2023	Positive Regulation Of Peroxisome Proliferator Activated Receptor Signaling Pathway (GO:0035360)	1/5	0.4467853465229028	0.9984514092623276	0	0	1.9895833333333333	1.6029615488118858	GPS2
GO_Biological_Process_2023	Positive Regulation Of Programmed Necrotic Cell Death (GO:0062100)	1/5	0.4467853465229028	0.9984514092623276	0	0	1.9895833333333333	1.6029615488118858	IGF2BP1
GO_Biological_Process_2023	Positive Regulation Of Receptor Binding (GO:1900122)	1/5	0.4467853465229028	0.9984514092623276	0	0	1.9895833333333333	1.6029615488118858	BDNF
GO_Biological_Process_2023	Positive Regulation Of Skeletal Muscle Fiber Development (GO:0048743)	1/5	0.4467853465229028	0.9984514092623276	0	0	1.9895833333333333	1.6029615488118858	MYF5
GO_Biological_Process_2023	Positive Regulation Of Sterol Biosynthetic Process (GO:0106120)	1/5	0.4467853465229028	0.9984514092623276	0	0	1.9895833333333333	1.6029615488118858	FGF1
GO_Biological_Process_2023	Positive Regulation Of Vascular Associated Smooth Muscle Cell Differentiation (GO:1905065)	1/5	0.4467853465229028	0.9984514092623276	0	0	1.9895833333333333	1.6029615488118858	EFEMP2
GO_Biological_Process_2023	Positive Regulation Of Vesicle Fusion (GO:0031340)	1/5	0.4467853465229028	0.9984514092623276	0	0	1.9895833333333333	1.6029615488118858	DOC2B
GO_Biological_Process_2023	Postsynaptic Density Assembly (GO:0097107)	1/5	0.4467853465229028	0.9984514092623276	0	0	1.9895833333333333	1.6029615488118858	NRXN2
GO_Biological_Process_2023	Protein Localization To Non-Motile Cilium (GO:0097499)	1/5	0.4467853465229028	0.9984514092623276	0	0	1.9895833333333333	1.6029615488118858	ZDHHC3
GO_Biological_Process_2023	Purine Nucleobase Biosynthetic Process (GO:0009113)	1/5	0.4467853465229028	0.9984514092623276	0	0	1.9895833333333333	1.6029615488118858	SHMT2
GO_Biological_Process_2023	Purine-Containing Compound Catabolic Process (GO:0072523)	1/5	0.4467853465229028	0.9984514092623276	0	0	1.9895833333333333	1.6029615488118858	NT5C1B
GO_Biological_Process_2023	Regulation Of DNA Damage Response, Signal Transduction By P53 Class Mediator Resulting In Transcription Of P21 Class Mediator (GO:1902162)	1/5	0.4467853465229028	0.9984514092623276	0	0	1.9895833333333333	1.6029615488118858	ZNF385A
GO_Biological_Process_2023	Regulation Of Calcidiol 1-Monooxygenase Activity (GO:0060558)	1/5	0.4467853465229028	0.9984514092623276	0	0	1.9895833333333333	1.6029615488118858	TNF
GO_Biological_Process_2023	Regulation Of Enamel Mineralization (GO:0070173)	1/5	0.4467853465229028	0.9984514092623276	0	0	1.9895833333333333	1.6029615488118858	CFTR
GO_Biological_Process_2023	Regulation Of Excitatory Synapse Assembly (GO:1904889)	1/5	0.4467853465229028	0.9984514092623276	0	0	1.9895833333333333	1.6029615488118858	LRFN4
GO_Biological_Process_2023	Regulation Of Glucagon Secretion (GO:0070092)	1/5	0.4467853465229028	0.9984514092623276	0	0	1.9895833333333333	1.6029615488118858	CRH
GO_Biological_Process_2023	Regulation Of Glycogen (Starch) Synthase Activity (GO:2000465)	1/5	0.4467853465229028	0.9984514092623276	0	0	1.9895833333333333	1.6029615488118858	INPP5K
GO_Biological_Process_2023	Regulation Of Hematopoietic Stem Cell Proliferation (GO:1902033)	1/5	0.4467853465229028	0.9984514092623276	0	0	1.9895833333333333	1.6029615488118858	N4BP2L2
GO_Biological_Process_2023	Regulation Of Hepatocyte Proliferation (GO:2000345)	1/5	0.4467853465229028	0.9984514092623276	0	0	1.9895833333333333	1.6029615488118858	MDK
GO_Biological_Process_2023	Regulation Of Hormone Biosynthetic Process (GO:0046885)	1/5	0.4467853465229028	0.9984514092623276	0	0	1.9895833333333333	1.6029615488118858	DGKQ
GO_Biological_Process_2023	Regulation Of Immunoglobulin Mediated Immune Response (GO:0002889)	1/5	0.4467853465229028	0.9984514092623276	0	0	1.9895833333333333	1.6029615488118858	SUPT6H
GO_Biological_Process_2023	Regulation Of Interleukin-1-Mediated Signaling Pathway (GO:2000659)	1/5	0.4467853465229028	0.9984514092623276	0	0	1.9895833333333333	1.6029615488118858	IL1RN
GO_Biological_Process_2023	Regulation Of Long-Chain Fatty Acid Import Across Plasma Membrane (GO:0010746)	1/5	0.4467853465229028	0.9984514092623276	0	0	1.9895833333333333	1.6029615488118858	AKT2
GO_Biological_Process_2023	Regulation Of Lysosome Organization (GO:1905671)	1/5	0.4467853465229028	0.9984514092623276	0	0	1.9895833333333333	1.6029615488118858	MCOLN1
GO_Biological_Process_2023	Regulation Of Macrophage Proliferation (GO:0120040)	1/5	0.4467853465229028	0.9984514092623276	0	0	1.9895833333333333	1.6029615488118858	MAPK3
GO_Biological_Process_2023	Regulation Of Neutrophil Extravasation (GO:2000389)	1/5	0.4467853465229028	0.9984514092623276	0	0	1.9895833333333333	1.6029615488118858	MDK
GO_Biological_Process_2023	Regulation Of Non-Motile Cilium Assembly (GO:1902855)	1/5	0.4467853465229028	0.9984514092623276	0	0	1.9895833333333333	1.6029615488118858	CEP135
GO_Biological_Process_2023	Regulation Of Peptidyl-Cysteine S-nitrosylation (GO:2000169)	1/5	0.4467853465229028	0.9984514092623276	0	0	1.9895833333333333	1.6029615488118858	SNTA1
GO_Biological_Process_2023	Regulation Of Plasma Membrane Repair (GO:1905684)	1/5	0.4467853465229028	0.9984514092623276	0	0	1.9895833333333333	1.6029615488118858	RAB3A
GO_Biological_Process_2023	Regulation Of pro-B Cell Differentiation (GO:2000973)	1/5	0.4467853465229028	0.9984514092623276	0	0	1.9895833333333333	1.6029615488118858	HES5
GO_Biological_Process_2023	Regulation Of Protein Deubiquitination (GO:0090085)	1/5	0.4467853465229028	0.9984514092623276	0	0	1.9895833333333333	1.6029615488118858	ZC3H12A
GO_Biological_Process_2023	Regulation Of Renal Sodium Excretion (GO:0035813)	1/5	0.4467853465229028	0.9984514092623276	0	0	1.9895833333333333	1.6029615488118858	CORIN
GO_Biological_Process_2023	Regulation Of Sarcomere Organization (GO:0060297)	1/5	0.4467853465229028	0.9984514092623276	0	0	1.9895833333333333	1.6029615488118858	PROX1
GO_Biological_Process_2023	Regulation Of Thymocyte Apoptotic Process (GO:0070243)	1/5	0.4467853465229028	0.9984514092623276	0	0	1.9895833333333333	1.6029615488118858	JAK3
GO_Biological_Process_2023	Regulation Of Translation In Response To Endoplasmic Reticulum Stress (GO:0036490)	1/5	0.4467853465229028	0.9984514092623276	0	0	1.9895833333333333	1.6029615488118858	SESN2
GO_Biological_Process_2023	Regulation Of Type B Pancreatic Cell Proliferation (GO:0061469)	1/5	0.4467853465229028	0.9984514092623276	0	0	1.9895833333333333	1.6029615488118858	NR4A3
GO_Biological_Process_2023	Renal System Process Involved In Regulation Of Blood Volume (GO:0001977)	1/5	0.4467853465229028	0.9984514092623276	0	0	1.9895833333333333	1.6029615488118858	CYP4A11
GO_Biological_Process_2023	Reproductive System Development (GO:0061458)	1/5	0.4467853465229028	0.9984514092623276	0	0	1.9895833333333333	1.6029615488118858	HSD17B3
GO_Biological_Process_2023	Response To Angiotensin (GO:1990776)	1/5	0.4467853465229028	0.9984514092623276	0	0	1.9895833333333333	1.6029615488118858	RELA
GO_Biological_Process_2023	Response To Catecholamine (GO:0071869)	1/5	0.4467853465229028	0.9984514092623276	0	0	1.9895833333333333	1.6029615488118858	NR4A3
GO_Biological_Process_2023	Response To Lipoteichoic Acid (GO:0070391)	1/5	0.4467853465229028	0.9984514092623276	0	0	1.9895833333333333	1.6029615488118858	RELA
GO_Biological_Process_2023	Response To Peptidoglycan (GO:0032494)	1/5	0.4467853465229028	0.9984514092623276	0	0	1.9895833333333333	1.6029615488118858	RELA
GO_Biological_Process_2023	Ruffle Assembly (GO:0097178)	1/5	0.4467853465229028	0.9984514092623276	0	0	1.9895833333333333	1.6029615488118858	INPP5K
GO_Biological_Process_2023	snRNA Modification (GO:0040031)	1/5	0.4467853465229028	0.9984514092623276	0	0	1.9895833333333333	1.6029615488118858	MEPCE
GO_Biological_Process_2023	Succinate Transport (GO:0015744)	1/5	0.4467853465229028	0.9984514092623276	0	0	1.9895833333333333	1.6029615488118858	SLC25A10
GO_Biological_Process_2023	Tight Junction Organization (GO:0120193)	1/5	0.4467853465229028	0.9984514092623276	0	0	1.9895833333333333	1.6029615488118858	MPDZ
GO_Biological_Process_2023	Toll-Like Receptor 9 Signaling Pathway (GO:0034162)	1/5	0.4467853465229028	0.9984514092623276	0	0	1.9895833333333333	1.6029615488118858	TNIP2
GO_Biological_Process_2023	Tongue Development (GO:0043586)	1/5	0.4467853465229028	0.9984514092623276	0	0	1.9895833333333333	1.6029615488118858	WNT10A
GO_Biological_Process_2023	Trigeminal Nerve Development (GO:0021559)	1/5	0.4467853465229028	0.9984514092623276	0	0	1.9895833333333333	1.6029615488118858	ISL1
GO_Biological_Process_2023	Tripartite Regional Subdivision (GO:0007351)	1/5	0.4467853465229028	0.9984514092623276	0	0	1.9895833333333333	1.6029615488118858	HOXD8
GO_Biological_Process_2023	Type B Pancreatic Cell Proliferation (GO:0044342)	1/5	0.4467853465229028	0.9984514092623276	0	0	1.9895833333333333	1.6029615488118858	BAD
GO_Biological_Process_2023	Urea Cycle (GO:0000050)	1/5	0.4467853465229028	0.9984514092623276	0	0	1.9895833333333333	1.6029615488118858	SLC25A2
GO_Biological_Process_2023	Valine Metabolic Process (GO:0006573)	1/5	0.4467853465229028	0.9984514092623276	0	0	1.9895833333333333	1.6029615488118858	ILVBL
GO_Biological_Process_2023	Ventricular Compact Myocardium Morphogenesis (GO:0003223)	1/5	0.4467853465229028	0.9984514092623276	0	0	1.9895833333333333	1.6029615488118858	TGFBR1
GO_Biological_Process_2023	Vocal Learning (GO:0042297)	1/5	0.4467853465229028	0.9984514092623276	0	0	1.9895833333333333	1.6029615488118858	NRXN2
GO_Biological_Process_2023	Zymogen Inhibition (GO:0097341)	1/5	0.4467853465229028	0.9984514092623276	0	0	1.9895833333333333	1.6029615488118858	CARD18
GO_Biological_Process_2023	Regulation Of Protein Binding (GO:0043393)	14/118	0.447217382976617	0.9984514092623276	0	0	1.0715239019655425	0.8622665211946073	BLK;TCF7L2;PRMT8;WNT3A;RIPK2;TMC8;TFIP11;GTF2F1;PKD1;DNAJB2;MAPK8;TERT;CARD18;EFHB
GO_Biological_Process_2023	Metal Ion Transport (GO:0030001)	20/171	0.448184469542324	0.9984514092623276	0	0	1.0543357582975972	0.8461575518154922	SLC34A3;CCR1;NDUFA9;KCNJ5;MMGT1;KCNA4;KCNAB3;PKD1;NIPAL4;SLC5A6;CACNG7;SCNN1D;NIPAL1;KCNS2;CCL5;KCNMA1;CDH23;KCNMB4;KCNN4;CNNM4
GO_Biological_Process_2023	Phospholipase C-activating G Protein-Coupled Receptor Signaling Pathway (GO:0007200)	10/83	0.4497483710746402	0.9984514092623276	0	0	1.0903444068548611	0.8712582646866505	GNA15;DHX8;GALR2;GPR32;OPRM1;ADRA1B;ESR1;AGT;F2RL2;TRHR
GO_Biological_Process_2023	Cellular Response To Mechanical Stimulus (GO:0071260)	6/48	0.4504630265138762	0.9984514092623276	0	0	1.1370196933735326	0.9067496434759974	MAPK8;BAD;PIEZO2;BAK1;MAP3K14;MAPK3
GO_Biological_Process_2023	Chloride Transmembrane Transport (GO:1902476)	6/48	0.4504630265138762	0.9984514092623276	0	0	1.1370196933735326	0.9067496434759974	GABRB3;SLC12A5;SLC1A1;LRRC8A;ANO2;CFTR
GO_Biological_Process_2023	Cellular Response To Topologically Incorrect Protein (GO:0035967)	3/22	0.4519037655463601	0.9984514092623276	0	0	1.2566438517819212	0.9981346560317692	HSF1;BAK1;OPTN
GO_Biological_Process_2023	Homologous Chromosome Segregation (GO:0045143)	3/22	0.4519037655463601	0.9984514092623276	0	0	1.2566438517819212	0.9981346560317692	PSMC3IP;SYCP1;PTTG3P
GO_Biological_Process_2023	Mitochondrial Cytochrome C Oxidase Assembly (GO:0033617)	3/22	0.4519037655463601	0.9984514092623276	0	0	1.2566438517819212	0.9981346560317692	COX19;PET100;COX14
GO_Biological_Process_2023	Modulation By Host Of Viral Process (GO:0044788)	3/22	0.4519037655463601	0.9984514092623276	0	0	1.2566438517819212	0.9981346560317692	ZDHHC20;RAB5A;PITX3
GO_Biological_Process_2023	Negative Regulation Of Axonogenesis (GO:0050771)	3/22	0.4519037655463601	0.9984514092623276	0	0	1.2566438517819212	0.9981346560317692	GDI1;MT3;RTN4
GO_Biological_Process_2023	Negative Regulation Of Macroautophagy (GO:0016242)	3/22	0.4519037655463601	0.9984514092623276	0	0	1.2566438517819212	0.9981346560317692	USP36;FEZ1;TSC2
GO_Biological_Process_2023	Positive Regulation Of Cilium Assembly (GO:0045724)	3/22	0.4519037655463601	0.9984514092623276	0	0	1.2566438517819212	0.9981346560317692	CEP135;PPP1R35;FUZ
GO_Biological_Process_2023	Positive Regulation Of Protein Autophosphorylation (GO:0031954)	3/22	0.4519037655463601	0.9984514092623276	0	0	1.2566438517819212	0.9981346560317692	RAP2C;TNKS1BP1;CALM3
GO_Biological_Process_2023	Positive Regulation Of Receptor Internalization (GO:0002092)	3/22	0.4519037655463601	0.9984514092623276	0	0	1.2566438517819212	0.9981346560317692	SFRP4;WNT3A;PCSK9
GO_Biological_Process_2023	Positive Regulation Of Viral Life Cycle (GO:1903902)	3/22	0.4519037655463601	0.9984514092623276	0	0	1.2566438517819212	0.9981346560317692	VPS37B;CLEC4G;TRIM11
GO_Biological_Process_2023	Regulation Of Cardiac Muscle Cell Membrane Repolarization (GO:0099623)	3/22	0.4519037655463601	0.9984514092623276	0	0	1.2566438517819212	0.9981346560317692	KCNE2;ANK2;SNTA1
GO_Biological_Process_2023	Response To Gamma Radiation (GO:0010332)	3/22	0.4519037655463601	0.9984514092623276	0	0	1.2566438517819212	0.9981346560317692	XRCC6;HSF1;MDM2
GO_Biological_Process_2023	Steroid Metabolic Process (GO:0008202)	11/92	0.4528946487655556	0.9984514092623276	0	0	1.0809192030314143	0.8561915003048599	STARD3;CYP2C9;CYP24A1;SULT1E1;HSD17B1;UGT2B15;CYP51A1;HSD17B3;RDH16;CYP7A1;CYP8B1
GO_Biological_Process_2023	Regulation Of Canonical Wnt Signaling Pathway (GO:0060828)	24/207	0.4545595462638414	0.9984514092623276	0	0	1.0439557993009223	0.8230822698669545	LMBR1L;OTUD5;USP47;TCF7L2;WNT3A;HDAC1;CTNND2;CSNK1D;FUZ;GLI3;NKD2;COL1A1;SFRP4;SLC9A3R1;SFRP2;MDK;FAM53B;TBL1X;NKX2-5;EMD;PFDN5;WLS;ZBED3;RBMS3
GO_Biological_Process_2023	Positive Regulation Of Interleukin-1 Beta Production (GO:0032731)	7/57	0.4553727731917072	0.9984514092623276	0	0	1.1142767295597484	0.8765334361235315	TYROBP;RIPK2;HSPB1;PYDC1;AZU1;TNF;ISL1
GO_Biological_Process_2023	Negative Regulation Of Cell Migration (GO:0030336)	19/163	0.4574287002953517	0.9984514092623276	0	0	1.0502515557562984	0.8214377157723444	IFITM1;IGFBP5;LIMCH1;HDAC1;FUZ;PTPN23;RNF41;ARHGAP4;RAP2C;BRMS1;SFRP2;TNN;KRT16;HAS1;MMRN2;MARVELD3;TP53INP1;NKX2-1;AMH
GO_Biological_Process_2023	Response To Lipid (GO:0033993)	13/110	0.4580752744162052	0.9984514092623276	0	0	1.066731680133742	0.8328206280970007	CDKN2D;OTUD5;GPX3;WNT8A;SMAD6;ESR1;CYP24A1;MAPKAPK2;RARA;CTNNB1;CSN1S1;FFAR1;MICB
GO_Biological_Process_2023	Glutamine Family Amino Acid Metabolic Process (GO:0009064)	4/31	0.4608863781546671	0.9984514092623276	0	0	1.1790705016366747	0.9133124138948736	ALDH4A1;GLYATL1;FPGS;ART4
GO_Biological_Process_2023	Non-Motile Cilium Assembly (GO:1905515)	4/31	0.4608863781546671	0.9984514092623276	0	0	1.1790705016366747	0.9133124138948736	MBD1;CSNK1D;FUZ;ENKD1
GO_Biological_Process_2023	Positive Regulation Of Extrinsic Apoptotic Signaling Pathway (GO:2001238)	4/31	0.4608863781546671	0.9984514092623276	0	0	1.1790705016366747	0.9133124138948736	WWOX;HTRA2;TRAF2;TNF
GO_Biological_Process_2023	Positive Regulation Of Glucose Transmembrane Transport (GO:0010828)	4/31	0.4608863781546671	0.9984514092623276	0	0	1.1790705016366747	0.9133124138948736	NR4A3;AKT2;FGF19;BRAF
GO_Biological_Process_2023	Positive Regulation Of Mononuclear Cell Migration (GO:0071677)	4/31	0.4608863781546671	0.9984514092623276	0	0	1.1790705016366747	0.9133124138948736	CCR1;CREB3;CCL5;TNF
GO_Biological_Process_2023	Regulation Of Gluconeogenesis (GO:0006111)	4/31	0.4608863781546671	0.9984514092623276	0	0	1.1790705016366747	0.9133124138948736	NNMT;DGKQ;FBP1;GNMT
GO_Biological_Process_2023	Regulation Of Macrophage Activation (GO:0043030)	4/31	0.4608863781546671	0.9984514092623276	0	0	1.1790705016366747	0.9133124138948736	LRFN5;TNIP2;ZC3H12A;SPACA3
GO_Biological_Process_2023	Regulation Of Protein Localization To Cell Surface (GO:2000008)	4/31	0.4608863781546671	0.9984514092623276	0	0	1.1790705016366747	0.9133124138948736	TYROBP;BDNF;CTNNB1;TNF
GO_Biological_Process_2023	Triglyceride Homeostasis (GO:0070328)	4/31	0.4608863781546671	0.9984514092623276	0	0	1.1790705016366747	0.9133124138948736	GCKR;PLA2G12B;APOC3;FITM2
GO_Biological_Process_2023	Negative Regulation Of Phosphorylation (GO:0042326)	9/75	0.462543509254324	0.9984514092623276	0	0	1.085329463701766	0.8368049191856635	CDKN2D;ZC3H12A;TERF2IP;INPP5K;CIB1;CACTIN;INHA;LRP6;ZBED3
GO_Biological_Process_2023	Positive Regulation Of Neurogenesis (GO:0050769)	9/75	0.462543509254324	0.9984514092623276	0	0	1.085329463701766	0.8368049191856635	SNW1;MAP6;CTNNB1;OPRM1;HAPLN3;ZNF335;HAPLN1;PLXNA4;HAPLN2
GO_Biological_Process_2023	Protein Localization To Organelle (GO:0033365)	16/137	0.4640004491372858	0.9984514092623276	0	0	1.0524832529999215	0.8081700616095245	TUB;WDR83OS;ANK2;CSNK1D;CTDNEP1;COL1A1;GAK;SEC61A1;LAMP1;CNEP1R1;MDM2;TRAM1L1;ZBTB7A;OPTN;SGCG;GET4
GO_Biological_Process_2023	Protein Localization To Plasma Membrane (GO:0072659)	16/137	0.4640004491372858	0.9984514092623276	0	0	1.0524832529999215	0.8081700616095245	SPTBN4;RAB3A;KCNB1;ANK2;TNF;ZDHHC3;LRP6;NKD2;GAK;SLC9A3R1;DPP6;ZFYVE27;PKP2;INPP5K;EZR;CRB3
GO_Biological_Process_2023	Positive Regulation Of Protein Phosphorylation (GO:0001934)	43/377	0.4649977889426254	0.9984514092623276	0	0	1.0248256910835862	0.7847322217957616	CIB1;FGF1;TNF;CAMKK1;AKT2;FGF20;TNKS1BP1;SNX9;AMH;FGF23;MAPK3;XRCC6;TGFB2;SEMA4D;LIMCH1;RIPK2;ODAM;BDNF;WNT3A;CSNK1D;MMD2;BRAF;AZU1;CARTPT;GDF6;NGF;MT3;AGT;TGFBR1;RAP2C;FGF16;SFRP2;TRAF4;INCENP;DGKQ;FGF19;APLNR;TMEM119;CHI3L1;CALM3;ITGA5;INHA;CACUL1
GO_Biological_Process_2023	Aortic Valve Development (GO:0003176)	5/40	0.4667036682591393	0.9984514092623276	0	0	1.1369581944088227	0.8664312326132318	DLL4;TBX20;SNAI1;NKX2-5;SMAD6
GO_Biological_Process_2023	Protein Deacetylation (GO:0006476)	5/40	0.4667036682591393	0.9984514092623276	0	0	1.1369581944088227	0.8664312326132318	HDAC10;HDAC1;CHD4;TBL1X;SIRT3
GO_Biological_Process_2023	Regulation Of Cytokine-Mediated Signaling Pathway (GO:0001959)	5/40	0.4667036682591393	0.9984514092623276	0	0	1.1369581944088227	0.8664312326132318	SHARPIN;CDC37;MAPKAPK2;IGF2BP1;MIB2
GO_Biological_Process_2023	Regulation Of Gene Expression (GO:0010468)	127/1127	0.4695416467918227	0.9984514092623276	0	0	1.0111153846153846	0.7644014913534142	MYLK2;CSF2;HDAC10;NAB1;FGF1;TNF;RPL6;PPP2R1A;ZC3H12A;ZNF326;ZFPL1;HOXA5;ICOSLG;PITX3;OSR2;ZBTB37;ATP1B4;ANK2;POU3F3;HIC1;SFRP4;HIC2;SFRP2;TYROBP;ZNF716;HGS;DGKQ;APLNR;ZNF679;EZR;TRIM11;ATF4;ZNF431;ZNF430;GCM1;CRABP2;DLX4;IGSF1;MAZ;ZFP36L1;TERT;ZNF827;FGF20;NKX2-1;FGF23;CD276;CCR1;ZBTB17;TFAP2C;TGFB2;FUS;WNT3A;SNAI3;ZBTB12;BRAF;AZU1;MT3;ESR1;NFKB2;FGF16;FGF19;LHX1;PIP;MDM2;SNAI1;TMEM119;GTF2IRD1;Z…
GO_Biological_Process_2023	Negative Regulation Of Cysteine-Type Endopeptidase Activity Involved In Apoptotic Process (GO:0043154)	6/49	0.4708990318030731	0.9984514092623276	0	0	1.1105147189356837	0.8363414921378639	CDKN2D;FABP1;USP47;GPX1;DNAJB6;TNF
GO_Biological_Process_2023	Unsaturated Fatty Acid Metabolic Process (GO:0033559)	6/49	0.4708990318030731	0.9984514092623276	0	0	1.1105147189356837	0.8363414921378639	FADS3;CYP2J2;GPX1;CYP4A11;EPHX1;DAGLB
GO_Biological_Process_2023	Regulation Of Transforming Growth Factor Beta Receptor Signaling Pathway (GO:0017015)	13/111	0.4715909206354214	0.9984514092623276	0	0	1.055786909358338	0.7935752229098034	HDAC1;LEMD3;SMAD6;SPRED3;BRMS1;SNW1;CAPN5;PRDM16;NKX2-1;SPRY1;ZBTB7A;DAND5;TRIM33
GO_Biological_Process_2023	T Cell Proliferation (GO:0042098)	2/14	0.4740174024116715	0.9984514092623276	0	0	1.326385776184073	0.9901618958194282	LMBR1L;PIK3CG
GO_Biological_Process_2023	Aorta Development (GO:0035904)	2/14	0.4740174024116715	0.9984514092623276	0	0	1.326385776184073	0.9901618958194282	EFEMP2;APLNR
GO_Biological_Process_2023	Bone Morphogenesis (GO:0060349)	2/14	0.4740174024116715	0.9984514092623276	0	0	1.326385776184073	0.9901618958194282	OSR2;SFRP4
GO_Biological_Process_2023	Cardiac Cell Development (GO:0055006)	2/14	0.4740174024116715	0.9984514092623276	0	0	1.326385776184073	0.9901618958194282	TCAP;NKX2-5
GO_Biological_Process_2023	Cellular Response To ATP (GO:0071318)	2/14	0.4740174024116715	0.9984514092623276	0	0	1.326385776184073	0.9901618958194282	P2RX4;P2RY2
GO_Biological_Process_2023	Contractile Actin Filament Bundle Assembly (GO:0030038)	2/14	0.4740174024116715	0.9984514092623276	0	0	1.326385776184073	0.9901618958194282	KCTD13;RHOA
GO_Biological_Process_2023	Electron Transport Chain (GO:0022900)	2/14	0.4740174024116715	0.9984514092623276	0	0	1.326385776184073	0.9901618958194282	NDOR1;ETFB
GO_Biological_Process_2023	Embryonic Cranial Skeleton Morphogenesis (GO:0048701)	2/14	0.4740174024116715	0.9984514092623276	0	0	1.326385776184073	0.9901618958194282	LHX1;TGFBR1
GO_Biological_Process_2023	Establishment Of Protein Localization To Chromosome (GO:0070199)	2/14	0.4740174024116715	0.9984514092623276	0	0	1.326385776184073	0.9901618958194282	TERT;ZNF827
GO_Biological_Process_2023	Ethanol Metabolic Process (GO:0006067)	2/14	0.4740174024116715	0.9984514092623276	0	0	1.326385776184073	0.9901618958194282	ACSS2;SULT1E1
GO_Biological_Process_2023	Genitalia Development (GO:0048806)	2/14	0.4740174024116715	0.9984514092623276	0	0	1.326385776184073	0.9901618958194282	HSD17B3;PKD1
GO_Biological_Process_2023	Mammary Gland Epithelium Development (GO:0061180)	2/14	0.4740174024116715	0.9984514092623276	0	0	1.326385776184073	0.9901618958194282	AKT2;WNT2
GO_Biological_Process_2023	Maturation Of LSU-rRNA From Tricistronic rRNA Transcript (SSU-rRNA, 5.8S rRNA, LSU-rRNA) (GO:0000463)	2/14	0.4740174024116715	0.9984514092623276	0	0	1.326385776184073	0.9901618958194282	PES1;NOL9
GO_Biological_Process_2023	Medium-Chain Fatty Acid Metabolic Process (GO:0051791)	2/14	0.4740174024116715	0.9984514092623276	0	0	1.326385776184073	0.9901618958194282	CYP4A11;CRAT
GO_Biological_Process_2023	Membrane Repolarization During Cardiac Muscle Cell Action Potential (GO:0086013)	2/14	0.4740174024116715	0.9984514092623276	0	0	1.326385776184073	0.9901618958194282	KCNJ5;KCNE2
GO_Biological_Process_2023	miRNA-mediated Gene Silencing By Inhibition Of Translation (GO:0035278)	2/14	0.4740174024116715	0.9984514092623276	0	0	1.326385776184073	0.9901618958194282	DDX6;EIF4ENIF1
GO_Biological_Process_2023	Mitochondrion Transport Along Microtubule (GO:0047497)	2/14	0.4740174024116715	0.9984514092623276	0	0	1.326385776184073	0.9901618958194282	UBB;MAP1S
GO_Biological_Process_2023	Negative Regulation Of Nucleocytoplasmic Transport (GO:0046823)	2/14	0.4740174024116715	0.9984514092623276	0	0	1.326385776184073	0.9901618958194282	SUMO1;RANGAP1
GO_Biological_Process_2023	Negative Regulation Of Receptor Signaling Pathway Via STAT (GO:1904893)	2/14	0.4740174024116715	0.9984514092623276	0	0	1.326385776184073	0.9901618958194282	HGS;BCL3
GO_Biological_Process_2023	Negative Regulation Of Smooth Muscle Cell Migration (GO:0014912)	2/14	0.4740174024116715	0.9984514092623276	0	0	1.326385776184073	0.9901618958194282	IGFBP5;PRKG1
GO_Biological_Process_2023	Negative Regulation Of Transcription Elongation By RNA Polymerase II (GO:0034244)	2/14	0.4740174024116715	0.9984514092623276	0	0	1.326385776184073	0.9901618958194282	HEXIM1;RNF168
GO_Biological_Process_2023	Negative Regulation Of Transcription Regulatory Region DNA Binding (GO:2000678)	2/14	0.4740174024116715	0.9984514092623276	0	0	1.326385776184073	0.9901618958194282	MSX2;HAND1
GO_Biological_Process_2023	Odontogenesis Of Dentin-Containing Tooth (GO:0042475)	2/14	0.4740174024116715	0.9984514092623276	0	0	1.326385776184073	0.9901618958194282	HDAC1;ODAM
GO_Biological_Process_2023	Phagolysosome Assembly (GO:0001845)	2/14	0.4740174024116715	0.9984514092623276	0	0	1.326385776184073	0.9901618958194282	RAB20;RAB7B
GO_Biological_Process_2023	Positive Regulation Of Acute Inflammatory Response (GO:0002675)	2/14	0.4740174024116715	0.9984514092623276	0	0	1.326385776184073	0.9901618958194282	C2CD4A;TNF
GO_Biological_Process_2023	Positive Regulation Of Cytoplasmic Translation (GO:2000767)	2/14	0.4740174024116715	0.9984514092623276	0	0	1.326385776184073	0.9901618958194282	CSDE1;IGF2BP1
GO_Biological_Process_2023	Positive Regulation Of Endothelial Cell Chemotaxis (GO:2001028)	2/14	0.4740174024116715	0.9984514092623276	0	0	1.326385776184073	0.9901618958194282	P2RX4;HSPB1
GO_Biological_Process_2023	Positive Regulation Of Protein-Containing Complex Disassembly (GO:0043243)	2/14	0.4740174024116715	0.9984514092623276	0	0	1.326385776184073	0.9901618958194282	TOM1;TNF
GO_Biological_Process_2023	Positive Regulation Of Transcription From RNA Polymerase II Promoter Involved In Cellular Response To Chemical Stimulus (GO:1901522)	2/14	0.4740174024116715	0.9984514092623276	0	0	1.326385776184073	0.9901618958194282	CREB3;RELA
GO_Biological_Process_2023	Post-Translational Protein Targeting To Endoplasmic Reticulum Membrane (GO:0006620)	2/14	0.4740174024116715	0.9984514092623276	0	0	1.326385776184073	0.9901618958194282	SEC61A1;GET4
GO_Biological_Process_2023	Protein Homotrimerization (GO:0070207)	2/14	0.4740174024116715	0.9984514092623276	0	0	1.326385776184073	0.9901618958194282	PNPT1;AMH
GO_Biological_Process_2023	Protein Localization To Vacuole (GO:0072665)	2/14	0.4740174024116715	0.9984514092623276	0	0	1.326385776184073	0.9901618958194282	SZT2;RTN4
GO_Biological_Process_2023	Protein Trimerization (GO:0070206)	2/14	0.4740174024116715	0.9984514092623276	0	0	1.326385776184073	0.9901618958194282	PNPT1;AMH
GO_Biological_Process_2023	Regulation Of Branching Involved In Ureteric Bud Morphogenesis (GO:0090189)	2/14	0.4740174024116715	0.9984514092623276	0	0	1.326385776184073	0.9901618958194282	LHX1;SIX2
GO_Biological_Process_2023	Regulation Of Cell Fate Specification (GO:0042659)	2/14	0.4740174024116715	0.9984514092623276	0	0	1.326385776184073	0.9901618958194282	HDAC1;CHD4
GO_Biological_Process_2023	Regulation Of Endothelial Cell Chemotaxis (GO:2001026)	2/14	0.4740174024116715	0.9984514092623276	0	0	1.326385776184073	0.9901618958194282	P2RX4;HSPB1
GO_Biological_Process_2023	Regulation Of Establishment Of Protein Localization (GO:0070201)	2/14	0.4740174024116715	0.9984514092623276	0	0	1.326385776184073	0.9901618958194282	CEP135;OOEP
GO_Biological_Process_2023	Regulation Of Macrophage Differentiation (GO:0045649)	2/14	0.4740174024116715	0.9984514092623276	0	0	1.326385776184073	0.9901618958194282	HSF1;INHA
GO_Biological_Process_2023	Regulation Of Non-Canonical Wnt Signaling Pathway (GO:2000050)	2/14	0.4740174024116715	0.9984514092623276	0	0	1.326385776184073	0.9901618958194282	SFRP4;RSPO3
GO_Biological_Process_2023	Regulation Of Nuclear-Transcribed mRNA poly(A) Tail Shortening (GO:0060211)	2/14	0.4740174024116715	0.9984514092623276	0	0	1.326385776184073	0.9901618958194282	EIF4ENIF1;POLR2G
GO_Biological_Process_2023	Regulation Of Phosphate Metabolic Process (GO:0019220)	2/14	0.4740174024116715	0.9984514092623276	0	0	1.326385776184073	0.9901618958194282	MCM7;SMG7
GO_Biological_Process_2023	Respiratory Electron Transport Chain (GO:0022904)	2/14	0.4740174024116715	0.9984514092623276	0	0	1.326385776184073	0.9901618958194282	ETFB;SLC25A22
GO_Biological_Process_2023	Response To Muscle Stretch (GO:0035994)	2/14	0.4740174024116715	0.9984514092623276	0	0	1.326385776184073	0.9901618958194282	CTNNB1;TCAP
GO_Biological_Process_2023	Serine Family Amino Acid Metabolic Process (GO:0009069)	2/14	0.4740174024116715	0.9984514092623276	0	0	1.326385776184073	0.9901618958194282	SHMT2;CDO1
GO_Biological_Process_2023	Stress Fiber Assembly (GO:0043149)	2/14	0.4740174024116715	0.9984514092623276	0	0	1.326385776184073	0.9901618958194282	KCTD13;RHOA
GO_Biological_Process_2023	Striated Muscle Tissue Development (GO:0014706)	2/14	0.4740174024116715	0.9984514092623276	0	0	1.326385776184073	0.9901618958194282	SGCD;SGCG
GO_Biological_Process_2023	Synaptic Transmission, GABAergic (GO:0051932)	2/14	0.4740174024116715	0.9984514092623276	0	0	1.326385776184073	0.9901618958194282	GABRB3;GABBR2
GO_Biological_Process_2023	Telomere Capping (GO:0016233)	2/14	0.4740174024116715	0.9984514092623276	0	0	1.326385776184073	0.9901618958194282	TERF2IP;TFIP11
GO_Biological_Process_2023	Memory (GO:0007613)	7/58	0.4741318230324393	0.9984514092623276	0	0	1.092366506350968	0.8152002306645859	TH;BDNF;SYT11;SLC2A4;CIC;NGF;NFATC4
GO_Biological_Process_2023	Positive Regulation Of Mitochondrion Organization (GO:0010822)	7/58	0.4741318230324393	0.9984514092623276	0	0	1.092366506350968	0.8152002306645859	HRK;FIS1;BCL2L11;BAD;PPIF;HTRA2;BAK1
GO_Biological_Process_2023	Regulation Of Neuron Death (GO:1901214)	7/58	0.4741318230324393	0.9984514092623276	0	0	1.092366506350968	0.8152002306645859	TYROBP;UBB;AKT1S1;PCSK9;HTRA2;TRAF2;IKBKG
GO_Biological_Process_2023	Regulation Of Phagocytosis (GO:0050764)	7/58	0.4741318230324393	0.9984514092623276	0	0	1.092366506350968	0.8152002306645859	TUB;SYT11;SFTPD;APOA2;SPACA3;AZU1;TNF
GO_Biological_Process_2023	Regulation Of Ras Protein Signal Transduction (GO:0046578)	9/76	0.4789058878236114	0.9984514092623276	0	0	1.0690701170406958	0.787104132218103	SYDE1;TGFB2;ARHGDIA;MMD2;SPRY1;EPS8L3;NGF;FBP1;GABARAP
GO_Biological_Process_2023	Epidermis Development (GO:0008544)	10/85	0.4807558104902556	0.9984514092623276	0	0	1.0611485979907032	0.7771807851338824	FLG2;SPRR3;KRTAP5-9;WNT10A;CRABP2;HDAC1;COL7A1;MANSC4;GRHL3;KRT9
GO_Biological_Process_2023	Establishment Of Protein Localization To Organelle (GO:0072594)	10/85	0.4807558104902556	0.9984514092623276	0	0	1.0611485979907032	0.7771807851338824	NPAP1;EIF4ENIF1;LRSAM1;GCKR;LAMP1;BCL3;FAM53B;KPNA7;TSC2;TNPO2
GO_Biological_Process_2023	Positive Regulation Of Canonical Wnt Signaling Pathway (GO:0090263)	10/85	0.4807558104902556	0.9984514092623276	0	0	1.0611485979907032	0.7771807851338824	COL1A1;USP47;SFRP4;SFRP2;WNT3A;FAM53B;CSNK1D;TBL1X;WLS;ZBED3
GO_Biological_Process_2023	Positive Regulation Of Protein Localization (GO:1903829)	10/85	0.4807558104902556	0.9984514092623276	0	0	1.0611485979907032	0.7771807851338824	CDK9;TCF7L2;CEP135;TYROBP;PARD6A;SYT11;SESN2;TNF;RTN4;FERMT2
GO_Biological_Process_2023	Response To Interleukin-1 (GO:0070555)	10/85	0.4807558104902556	0.9984514092623276	0	0	1.0611485979907032	0.7771807851338824	CCL25;HYAL1;NLRP7;CCL5;ZC3H12A;CHI3L1;HAS2;CACTIN;RELA;CCL15
GO_Biological_Process_2023	Artery Development (GO:0060840)	3/23	0.4820432517978269	0.9984514092623276	0	0	1.193744394618834	0.8711008725892623	EFEMP2;APLNR;TGFBR1
GO_Biological_Process_2023	Endocardial Cushion Development (GO:0003197)	3/23	0.4820432517978269	0.9984514092623276	0	0	1.193744394618834	0.8711008725892623	TGFB2;TBX20;ISL1
GO_Biological_Process_2023	Glial Cell Development (GO:0021782)	3/23	0.4820432517978269	0.9984514092623276	0	0	1.193744394618834	0.8711008725892623	MDK;TPPP;HES5
GO_Biological_Process_2023	Heparan Sulfate Proteoglycan Biosynthetic Process (GO:0015012)	3/23	0.4820432517978269	0.9984514092623276	0	0	1.193744394618834	0.8711008725892623	HS3ST3B1;NDST2;HS3ST3A1
GO_Biological_Process_2023	Immune Response-Activating Cell Surface Receptor Signaling Pathway (GO:0002429)	3/23	0.4820432517978269	0.9984514092623276	0	0	1.193744394618834	0.8711008725892623	NCR3;GPR32;MICB
GO_Biological_Process_2023	Negative Regulation Of Epidermal Growth Factor Receptor Signaling Pathway (GO:0042059)	3/23	0.4820432517978269	0.9984514092623276	0	0	1.193744394618834	0.8711008725892623	ZFYVE28;RNF126;ZGPAT
GO_Biological_Process_2023	Positive Regulation Of Cell-Substrate Junction Organization (GO:0150117)	3/23	0.4820432517978269	0.9984514092623276	0	0	1.193744394618834	0.8711008725892623	MYOC;PPM1F;FERMT2
GO_Biological_Process_2023	Positive Regulation Of Protein Targeting To Membrane (GO:0090314)	3/23	0.4820432517978269	0.9984514092623276	0	0	1.193744394618834	0.8711008725892623	FIS1;KCNB1;CIB1
GO_Biological_Process_2023	Protein Localization To Cell Junction (GO:1902414)	3/23	0.4820432517978269	0.9984514092623276	0	0	1.193744394618834	0.8711008725892623	MARVELD3;BSN;FERMT2
GO_Biological_Process_2023	Protein Targeting To ER (GO:0045047)	3/23	0.4820432517978269	0.9984514092623276	0	0	1.193744394618834	0.8711008725892623	SEC61A1;ZFAND2A;GET4
GO_Biological_Process_2023	Regulation Of Cell Junction Assembly (GO:1901888)	3/23	0.4820432517978269	0.9984514092623276	0	0	1.193744394618834	0.8711008725892623	RAPGEF1;SNAI1;CRB3
GO_Biological_Process_2023	Regulation Of Nuclear-Transcribed mRNA Catabolic Process, Deadenylation-Dependent Decay (GO:1900151)	3/23	0.4820432517978269	0.9984514092623276	0	0	1.193744394618834	0.8711008725892623	CSDE1;IGF2BP1;ZFP36L1
GO_Biological_Process_2023	Rescue Of Stalled Ribosome (GO:0072344)	3/23	0.4820432517978269	0.9984514092623276	0	0	1.193744394618834	0.8711008725892623	RNF25;TCF25;ZNF598
GO_Biological_Process_2023	Translesion Synthesis (GO:0019985)	3/23	0.4820432517978269	0.9984514092623276	0	0	1.193744394618834	0.8711008725892623	POLN;USP43;POLD2
GO_Biological_Process_2023	Inorganic Cation Import Across Plasma Membrane (GO:0098659)	12/103	0.483784066795302	0.9984514092623276	0	0	1.0494827099959922	0.76204683267532	KCNJ5;KCNE2;SLC12A5;SCNN1D;FXYD2;KCNJ14;ATP1A3;ATP1A1;KCNJ18;KCNJ1;SLC9C2;HCN2
GO_Biological_Process_2023	Chromatin Remodeling (GO:0006338)	26/228	0.485582244216139	0.9984514092623276	0	0	1.0243958242675195	0.7400303091083057	LIN54;SETD2;KDM5C;SMARCD2;HDAC1;PWWP2B;CHD4;SUPT6H;CECR2;CHRAC1;ZNF827;BCL7C;PRDM16;ZBTB7A;TFAP2C;GPX1;ACTL6B;RING1;ESR1;RNF168;CDK9;TAF6L;POLE3;SNAI1;ZNF335;TNP1
GO_Biological_Process_2023	Proteoglycan Biosynthetic Process (GO:0030166)	4/32	0.4862892581253106	0.9984514092623276	0	0	1.13689675062488	0.8196475891567134	HS3ST3B1;CANT1;B3GAT3;GAL3ST3
GO_Biological_Process_2023	Regulation Of Transmembrane Transport (GO:0034762)	4/32	0.4862892581253106	0.9984514092623276	0	0	1.13689675062488	0.8196475891567134	KCNJ5;KCNJ14;KCNJ18;KCNJ1
GO_Biological_Process_2023	Intracellular Calcium Ion Homeostasis (GO:0006874)	16/139	0.4882041191466164	0.9984514092623276	0	0	1.0352523552299122	0.7422983867419349	CCR1;CALCB;SLC10A7;DMPK;EDN3;ANK2;HERPUD1;STIM1;VAPB;CCL5;DHRS7C;CDH23;ATP13A5;BAK1;SLC24A5;CCL15
GO_Biological_Process_2023	Double-Strand Break Repair Via Nonhomologous End Joining (GO:0006303)	5/41	0.4890744614942266	0.9984514092623276	0	0	1.1053136844205067	0.7905651433669294	RNF168;POLQ;XRCC6;POLM;ZBTB7A
GO_Biological_Process_2023	Positive Regulation Of Actin Filament Polymerization (GO:0030838)	5/41	0.4890744614942266	0.9984514092623276	0	0	1.1053136844205067	0.7905651433669294	BAIAP2L2;CDC42EP5;SNX9;PFN1;LMOD2
GO_Biological_Process_2023	Plasma Membrane Bounded Cell Projection Morphogenesis (GO:0120039)	6/50	0.4911169519482163	0.9984514092623276	0	0	1.0852145160631914	0.771666728786039	UBB;MAP1S;BDNF;MINK1;NGF;ZNF335
GO_Biological_Process_2023	Regulation Of TORC1 Signaling (GO:1903432)	6/50	0.4911169519482163	0.9984514092623276	0	0	1.0852145160631914	0.771666728786039	OTUD5;SZT2;SESN3;RRAGC;DGKQ;SESN2
GO_Biological_Process_2023	Regulation Of Mitochondrion Organization (GO:0010821)	6/50	0.4911169519482163	0.9984514092623276	0	0	1.0852145160631914	0.771666728786039	USP36;FIS1;INF2;HTRA2;IAPP;MYO19
GO_Biological_Process_2023	Steroid Biosynthetic Process (GO:0006694)	6/50	0.4911169519482163	0.9984514092623276	0	0	1.0852145160631914	0.771666728786039	OSBPL7;HSD17B1;CYP51A1;HSD17B3;CYP7A1;CYP8B1
GO_Biological_Process_2023	Cilium Movement (GO:0003341)	7/59	0.4927198135366896	0.9984514092623276	0	0	1.071298984034833	0.7582810576227629	RSPH6A;DNAI2;CABYR;DNAH5;TEKT1;HYDIN;RSPH9
GO_Biological_Process_2023	Positive Regulation Of Protein Binding (GO:0032092)	7/59	0.4927198135366896	0.9984514092623276	0	0	1.071298984034833	0.7582810576227629	BLK;TCF7L2;TERT;RIPK2;BDNF;WNT3A;PKD1
GO_Biological_Process_2023	protein-DNA Complex Assembly (GO:0065004)	7/59	0.4927198135366896	0.9984514092623276	0	0	1.071298984034833	0.7582810576227629	BRD2;CHAF1B;CENPV;CHAF1A;CHRAC1;POLE3;ASF1B
GO_Biological_Process_2023	Transcription Preinitiation Complex Assembly (GO:0070897)	7/59	0.4927198135366896	0.9984514092623276	0	0	1.071298984034833	0.7582810576227629	TAF6L;TAF11;MED9;POLR1E;MED26;ESR1;MED6
GO_Biological_Process_2023	Negative Regulation Of DNA-templated Transcription (GO:0045892)	115/1025	0.4928862325969774	0.9984514092623276	0	0	1.00579802633627	0.7115788667749292	CSF2;HDAC10;EHMT2;NAB1;UBE2D3;TNF;RPS14;MAGEA8;TRIM28;SCMH1;OSR2;ZNF560;ZGPAT;MSX2;SFMBT1;ZBTB37;USP2;MED9;ISL1;POU3F3;HIC1;HIC2;SFRP2;BRMS1;MAGEB2;FLYWCH1;MAGEB1;EZR;MAGEB4;ATF4;ZNF431;DLX2;DLX4;SHOX2;MAZ;TWIST2;NPAS1;ZNF827;PRDM16;ZSCAN10;NKX2-1;INPP5K;NKX2-5;ZBTB7A;HEXIM1;ZBTB17;XRCC6;JUND;IRF2BP1;ZBTB12;NR2F2;SUPT5H;ESR1;NFATC4;SNW1;NR4A3;LHX1;BCL3;MDM2;SNAI1;GTF2IRD1;HAMP;RCOR2;ZSCAN2;KDM5C;…
GO_Biological_Process_2023	Cell Morphogenesis Involved In Neuron Differentiation (GO:0048667)	9/77	0.4951519399961833	0.9984514092623276	0	0	1.0532889864578925	0.7403469424377518	SPTBN4;RAB3A;UNK;MAP1S;MINK1;MAP6;NRCAM;CNTN4;ISL1
GO_Biological_Process_2023	Embryonic Organ Development (GO:0048568)	9/77	0.4951519399961833	0.9984514092623276	0	0	1.0532889864578925	0.7403469424377518	TGFB2;HAND1;TFEB;NKX2-5;PKD1;TNF;GLI3;TEAD3;ATF4
GO_Biological_Process_2023	Positive Regulation Of Response To Stimulus (GO:0048584)	9/77	0.4951519399961833	0.9984514092623276	0	0	1.0532889864578925	0.7403469424377518	RNF168;TGFB2;TRIM28;C7;EYA1;C9;CEBPG;LRRC70;IER5
GO_Biological_Process_2023	Positive Regulation Of Synaptic Transmission (GO:0050806)	9/77	0.4951519399961833	0.9984514092623276	0	0	1.0532889864578925	0.7403469424377518	NPS;CACNG7;KCTD13;GRIK2;CACNG2;TNF;ZDHHC3;BAIAP3;NFATC4
GO_Biological_Process_2023	Regulation Of Mitotic Cell Cycle Phase Transition (GO:1901990)	10/86	0.4961212566449747	0.9984514092623276	0	0	1.0471269266283116	0.7339678213131462	CDKN2D;SMARCD2;ACTL6B;CCNH;BCL7C;E2F1;AMBRA1;PKD1;PPP1R9B;ZFP36L1
GO_Biological_Process_2023	Positive Regulation Of Vasculature Development (GO:1904018)	12/104	0.497748772583541	0.9984514092623276	0	0	1.0380165612826184	0.7241824285865027	SFRP2;TMIGD2;STIM1;HYAL1;ZC3H12A;VASH2;APLNR;HSPB1;PIK3CD;CHI3L1;FGF1;ISL1
GO_Biological_Process_2023	Central Nervous System Development (GO:0007417)	32/283	0.4977675621520177	0.9984514092623276	0	0	1.0145913393224015	0.7078012936849897	DLX2;TUBGCP2;SLC2A1;GRIK1;NPAS1;PKD1;RTN4;NHLH2;ZIC3;ADAM23;SIX3;NKX2-1;NRCAM;TPPP;CIC;HES5;NKX2-2;SH3GL1;SZT2;MARCKSL1;MOG;MAP1S;CNTN6;SETD1A;MINK1;VPS13B;LSR;PROX1;POU3F3;CNTN4;ZNF335;CDK5R1
GO_Biological_Process_2023	Protein Localization To Nucleus (GO:0034504)	14/122	0.4990898250227076	0.9984514092623276	0	0	1.0316041593644116	0.7169331063789853	GCKR;TSC2;LMNB2;CTDNEP1;COL1A1;NPAP1;EIF4ENIF1;CNEP1R1;BCL3;MDM2;FAM53B;KPNA7;ZBTB7A;TNPO2
GO_Biological_Process_2023	Peptide Biosynthetic Process (GO:0043043)	18/158	0.5012407598350618	0.9984514092623276	0	0	1.023173169945179	0.7066737187423119	GGT7;MRPS15;MRPS18A;RPL35A;RPL10A;MRPL23;RPL6;MRPL55;RPS14;RPS28;RPS16;RPS29;CARNS1;RPL36;RPLP2;RPS20;RPS11;FARSB
GO_Biological_Process_2023	Organelle Organization (GO:0006996)	47/418	0.5028334148822705	0.9984514092623276	0	0	1.008145439121289	0.6930963065118401	PRR5;FITM2;SNX11;SYNE3;FGD1;ARHGAP4;SLC9A3R1;CECR2;SEC61A1;TERT;VPS51;ZMYM3;MDK;CHMP1A;VPS11;LONP1;BNIP1;PAK6;TMED1;ABCD1;SH3D19;CENPT;ZRANB1;PRM2;PRM1;MTX1;NAA10;SURF4;KIF25;VPS13B;COG1;CSNK1D;MCOLN1;CIDEC;GEM;GAK;ARMC2;NSFL1C;VAPB;KRT16;GOLGB1;PLEKHM2;PHIP;OPTN;PI4K2A;SIPA1;PLIN5
GO_Biological_Process_2023	Inorganic Cation Transmembrane Transport (GO:0098662)	32/284	0.5062290200642975	0.9984514092623276	0	0	1.0105074893807289	0.6879192458692798	KCNE2;KCNC2;KCNA4;ATP1A3;TCIRG1;ATP1A1;PKD1;SLC9C2;ASIC4;ATP6V1E1;KCNN4;ASIC3;TRPM3;ATP6V0A1;KCND1;KCNB1;KCNH7;SLC30A2;KCNK12;ATP1B4;HTR3A;MCOLN1;TRPC4AP;P2RX4;SLC6A9;SCNN1D;KCNS2;FXYD2;SLC9A8;SLC24A5;HCN2;SCN2B
GO_Biological_Process_2023	'De Novo' AMP Biosynthetic Process (GO:0044208)	1/6	0.508567089634903	0.9984514092623276	0	0	1.5915770609318995	1.0761577785726328	PFAS
GO_Biological_Process_2023	CENP-A Containing Chromatin Assembly (GO:0034080)	1/6	0.508567089634903	0.9984514092623276	0	0	1.5915770609318995	1.0761577785726328	MIS18A
GO_Biological_Process_2023	G Protein-Coupled Receptor Internalization (GO:0002031)	1/6	0.508567089634903	0.9984514092623276	0	0	1.5915770609318995	1.0761577785726328	ARR3
GO_Biological_Process_2023	GMP Biosynthetic Process (GO:0006177)	1/6	0.508567089634903	0.9984514092623276	0	0	1.5915770609318995	1.0761577785726328	PFAS
GO_Biological_Process_2023	IRE1-mediated Unfolded Protein Response (GO:0036498)	1/6	0.508567089634903	0.9984514092623276	0	0	1.5915770609318995	1.0761577785726328	VAPB
GO_Biological_Process_2023	L-methionine Salvage (GO:0071267)	1/6	0.508567089634903	0.9984514092623276	0	0	1.5915770609318995	1.0761577785726328	BHMT2
GO_Biological_Process_2023	TRAIL-activated Apoptotic Signaling Pathway (GO:0036462)	1/6	0.508567089634903	0.9984514092623276	0	0	1.5915770609318995	1.0761577785726328	ZDHHC3
GO_Biological_Process_2023	Adherens Junction Maintenance (GO:0034334)	1/6	0.508567089634903	0.9984514092623276	0	0	1.5915770609318995	1.0761577785726328	FERMT2
GO_Biological_Process_2023	Amino-Acid Betaine Metabolic Process (GO:0006577)	1/6	0.508567089634903	0.9984514092623276	0	0	1.5915770609318995	1.0761577785726328	BHMT2
GO_Biological_Process_2023	Auditory Receptor Cell Morphogenesis (GO:0002093)	1/6	0.508567089634903	0.9984514092623276	0	0	1.5915770609318995	1.0761577785726328	PDZD7
GO_Biological_Process_2023	Auditory Receptor Cell Stereocilium Organization (GO:0060088)	1/6	0.508567089634903	0.9984514092623276	0	0	1.5915770609318995	1.0761577785726328	PDZD7
GO_Biological_Process_2023	Axon Extension Involved In Axon Guidance (GO:0048846)	1/6	0.508567089634903	0.9984514092623276	0	0	1.5915770609318995	1.0761577785726328	SEMA3F
GO_Biological_Process_2023	Calcitonin Family Receptor Signaling Pathway (GO:0097646)	1/6	0.508567089634903	0.9984514092623276	0	0	1.5915770609318995	1.0761577785726328	IAPP
GO_Biological_Process_2023	Cardiac Muscle Cell-Cardiac Muscle Cell Adhesion (GO:0086042)	1/6	0.508567089634903	0.9984514092623276	0	0	1.5915770609318995	1.0761577785726328	PKP2
GO_Biological_Process_2023	Cellular Response To Interleukin-9 (GO:0071355)	1/6	0.508567089634903	0.9984514092623276	0	0	1.5915770609318995	1.0761577785726328	JAK3
GO_Biological_Process_2023	Cellular Response To Monoamine Stimulus (GO:0071868)	1/6	0.508567089634903	0.9984514092623276	0	0	1.5915770609318995	1.0761577785726328	NR4A3
GO_Biological_Process_2023	Cholesterol Catabolic Process (GO:0006707)	1/6	0.508567089634903	0.9984514092623276	0	0	1.5915770609318995	1.0761577785726328	CYP7A1
GO_Biological_Process_2023	Chromatin Remodeling At Centromere (GO:0031055)	1/6	0.508567089634903	0.9984514092623276	0	0	1.5915770609318995	1.0761577785726328	MIS18A
GO_Biological_Process_2023	Clathrin-Coated Vesicle Cargo Loading (GO:0035652)	1/6	0.508567089634903	0.9984514092623276	0	0	1.5915770609318995	1.0761577785726328	AP3S1
GO_Biological_Process_2023	Clathrin-Coated Vesicle Cargo Loading, AP-3-mediated (GO:0035654)	1/6	0.508567089634903	0.9984514092623276	0	0	1.5915770609318995	1.0761577785726328	AP3S1
GO_Biological_Process_2023	Copper Ion Import (GO:0015677)	1/6	0.508567089634903	0.9984514092623276	0	0	1.5915770609318995	1.0761577785726328	STEAP2
GO_Biological_Process_2023	Cytolysis By Host Of Symbiont Cells (GO:0051838)	1/6	0.508567089634903	0.9984514092623276	0	0	1.5915770609318995	1.0761577785726328	ROMO1
GO_Biological_Process_2023	Dense Core Granule Cytoskeletal Transport (GO:0099519)	1/6	0.508567089634903	0.9984514092623276	0	0	1.5915770609318995	1.0761577785726328	TANC2
GO_Biological_Process_2023	Desmosome Organization (GO:0002934)	1/6	0.508567089634903	0.9984514092623276	0	0	1.5915770609318995	1.0761577785726328	PKP2
GO_Biological_Process_2023	Determination Of Digestive Tract Left/Right Asymmetry (GO:0071907)	1/6	0.508567089634903	0.9984514092623276	0	0	1.5915770609318995	1.0761577785726328	ZIC3
GO_Biological_Process_2023	Dorsal Aorta Development (GO:0035907)	1/6	0.508567089634903	0.9984514092623276	0	0	1.5915770609318995	1.0761577785726328	DLL4
GO_Biological_Process_2023	Dorsal Aorta Morphogenesis (GO:0035912)	1/6	0.508567089634903	0.9984514092623276	0	0	1.5915770609318995	1.0761577785726328	DLL4
GO_Biological_Process_2023	Epithelial Cell Differentiation Involved In Kidney Development (GO:0035850)	1/6	0.508567089634903	0.9984514092623276	0	0	1.5915770609318995	1.0761577785726328	SIX2
GO_Biological_Process_2023	Ethanol Catabolic Process (GO:0006068)	1/6	0.508567089634903	0.9984514092623276	0	0	1.5915770609318995	1.0761577785726328	SULT1E1
GO_Biological_Process_2023	Exocrine System Development (GO:0035272)	1/6	0.508567089634903	0.9984514092623276	0	0	1.5915770609318995	1.0761577785726328	IGSF3
GO_Biological_Process_2023	Free Ubiquitin Chain Polymerization (GO:0010994)	1/6	0.508567089634903	0.9984514092623276	0	0	1.5915770609318995	1.0761577785726328	UBE2S
GO_Biological_Process_2023	Gamma-Aminobutyric Acid Transport (GO:0015812)	1/6	0.508567089634903	0.9984514092623276	0	0	1.5915770609318995	1.0761577785726328	SLC9A3R1
GO_Biological_Process_2023	Ganglioside Catabolic Process (GO:0006689)	1/6	0.508567089634903	0.9984514092623276	0	0	1.5915770609318995	1.0761577785726328	NEU4
GO_Biological_Process_2023	Gap Junction Assembly (GO:0016264)	1/6	0.508567089634903	0.9984514092623276	0	0	1.5915770609318995	1.0761577785726328	GJB6
GO_Biological_Process_2023	Glycerol-3-Phosphate Metabolic Process (GO:0006072)	1/6	0.508567089634903	0.9984514092623276	0	0	1.5915770609318995	1.0761577785726328	GPD1
GO_Biological_Process_2023	Glycosylceramide Biosynthetic Process (GO:0046476)	1/6	0.508567089634903	0.9984514092623276	0	0	1.5915770609318995	1.0761577785726328	B4GALT3
GO_Biological_Process_2023	Hemostasis (GO:0007599)	1/6	0.508567089634903	0.9984514092623276	0	0	1.5915770609318995	1.0761577785726328	GPI
GO_Biological_Process_2023	Hindlimb Morphogenesis (GO:0035137)	1/6	0.508567089634903	0.9984514092623276	0	0	1.5915770609318995	1.0761577785726328	OSR2
GO_Biological_Process_2023	Histidine Catabolic Process (GO:0006548)	1/6	0.508567089634903	0.9984514092623276	0	0	1.5915770609318995	1.0761577785726328	CARNS1
GO_Biological_Process_2023	Histidine Metabolic Process (GO:0006547)	1/6	0.508567089634903	0.9984514092623276	0	0	1.5915770609318995	1.0761577785726328	CARNS1
GO_Biological_Process_2023	Hypotonic Response (GO:0006971)	1/6	0.508567089634903	0.9984514092623276	0	0	1.5915770609318995	1.0761577785726328	SLC12A5
GO_Biological_Process_2023	Inner Ear Receptor Cell Differentiation (GO:0060113)	1/6	0.508567089634903	0.9984514092623276	0	0	1.5915770609318995	1.0761577785726328	PDZD7
GO_Biological_Process_2023	Interleukin-9-Mediated Signaling Pathway (GO:0038113)	1/6	0.508567089634903	0.9984514092623276	0	0	1.5915770609318995	1.0761577785726328	JAK3
GO_Biological_Process_2023	Intracellular Sequestering Of Iron Ion (GO:0006880)	1/6	0.508567089634903	0.9984514092623276	0	0	1.5915770609318995	1.0761577785726328	FTL
GO_Biological_Process_2023	Intracellular Triglyceride Homeostasis (GO:0035356)	1/6	0.508567089634903	0.9984514092623276	0	0	1.5915770609318995	1.0761577785726328	FITM2
GO_Biological_Process_2023	Intraciliary Transport Involved In Cilium Assembly (GO:0035735)	1/6	0.508567089634903	0.9984514092623276	0	0	1.5915770609318995	1.0761577785726328	MBD1
GO_Biological_Process_2023	Keratinocyte Proliferation (GO:0043616)	1/6	0.508567089634903	0.9984514092623276	0	0	1.5915770609318995	1.0761577785726328	SDR16C5
GO_Biological_Process_2023	Locomotor Rhythm (GO:0045475)	1/6	0.508567089634903	0.9984514092623276	0	0	1.5915770609318995	1.0761577785726328	USP2
GO_Biological_Process_2023	Long-Term Synaptic Depression (GO:0060292)	1/6	0.508567089634903	0.9984514092623276	0	0	1.5915770609318995	1.0761577785726328	PRRT1
GO_Biological_Process_2023	Macropinocytosis (GO:0044351)	1/6	0.508567089634903	0.9984514092623276	0	0	1.5915770609318995	1.0761577785726328	MAPKAPK2
GO_Biological_Process_2023	Maintenance Of Lens Transparency (GO:0036438)	1/6	0.508567089634903	0.9984514092623276	0	0	1.5915770609318995	1.0761577785726328	VPS13B
GO_Biological_Process_2023	Maintenance Of Protein Location In Extracellular Region (GO:0071694)	1/6	0.508567089634903	0.9984514092623276	0	0	1.5915770609318995	1.0761577785726328	DAND5
GO_Biological_Process_2023	Marginal Zone B Cell Differentiation (GO:0002315)	1/6	0.508567089634903	0.9984514092623276	0	0	1.5915770609318995	1.0761577785726328	MFNG
GO_Biological_Process_2023	Meiotic DNA Double-Strand Break Formation (GO:0042138)	1/6	0.508567089634903	0.9984514092623276	0	0	1.5915770609318995	1.0761577785726328	SPO11
GO_Biological_Process_2023	Membrane Invagination (GO:0010324)	1/6	0.508567089634903	0.9984514092623276	0	0	1.5915770609318995	1.0761577785726328	HGS
GO_Biological_Process_2023	Monoacylglycerol Biosynthetic Process (GO:0006640)	1/6	0.508567089634903	0.9984514092623276	0	0	1.5915770609318995	1.0761577785726328	DGAT1
GO_Biological_Process_2023	Negative Regulation Of T-helper 17 Type Immune Response (GO:2000317)	1/6	0.508567089634903	0.9984514092623276	0	0	1.5915770609318995	1.0761577785726328	ZC3H12A
GO_Biological_Process_2023	Negative Regulation Of Blood Vessel Endothelial Cell Proliferation Involved In Sprouting Angiogenesis (GO:1903588)	1/6	0.508567089634903	0.9984514092623276	0	0	1.5915770609318995	1.0761577785726328	MMRN2
GO_Biological_Process_2023	Negative Regulation Of Digestive System Process (GO:0060457)	1/6	0.508567089634903	0.9984514092623276	0	0	1.5915770609318995	1.0761577785726328	HAMP
GO_Biological_Process_2023	Negative Regulation Of Establishment Of Protein Localization To Mitochondrion (GO:1903748)	1/6	0.508567089634903	0.9984514092623276	0	0	1.5915770609318995	1.0761577785726328	SIAH3
GO_Biological_Process_2023	Negative Regulation Of Glycogen Metabolic Process (GO:0070874)	1/6	0.508567089634903	0.9984514092623276	0	0	1.5915770609318995	1.0761577785726328	INPP5K
GO_Biological_Process_2023	Negative Regulation Of Heart Rate (GO:0010459)	1/6	0.508567089634903	0.9984514092623276	0	0	1.5915770609318995	1.0761577785726328	SPTBN4
GO_Biological_Process_2023	Negative Regulation Of Hematopoietic Progenitor Cell Differentiation (GO:1901533)	1/6	0.508567089634903	0.9984514092623276	0	0	1.5915770609318995	1.0761577785726328	N4BP2L2
GO_Biological_Process_2023	Negative Regulation Of Low-Density Lipoprotein Receptor Activity (GO:1905598)	1/6	0.508567089634903	0.9984514092623276	0	0	1.5915770609318995	1.0761577785726328	PCSK9
GO_Biological_Process_2023	Negative Regulation Of Lymphocyte Differentiation (GO:0045620)	1/6	0.508567089634903	0.9984514092623276	0	0	1.5915770609318995	1.0761577785726328	INHA
GO_Biological_Process_2023	Negative Regulation Of Neuron Projection Regeneration (GO:0070571)	1/6	0.508567089634903	0.9984514092623276	0	0	1.5915770609318995	1.0761577785726328	RTN4RL1
GO_Biological_Process_2023	Negative Regulation Of Oligodendrocyte Differentiation (GO:0048715)	1/6	0.508567089634903	0.9984514092623276	0	0	1.5915770609318995	1.0761577785726328	HES5
GO_Biological_Process_2023	Negative Regulation Of p38MAPK Cascade (GO:1903753)	1/6	0.508567089634903	0.9984514092623276	0	0	1.5915770609318995	1.0761577785726328	EZR
GO_Biological_Process_2023	Negative Regulation Of Protein Sumoylation (GO:0033234)	1/6	0.508567089634903	0.9984514092623276	0	0	1.5915770609318995	1.0761577785726328	CTNNB1
GO_Biological_Process_2023	Negative Regulation Of Response To Reactive Oxygen Species (GO:1901032)	1/6	0.508567089634903	0.9984514092623276	0	0	1.5915770609318995	1.0761577785726328	PYCR1
GO_Biological_Process_2023	Negative Regulation Of Smooth Muscle Cell Apoptotic Process (GO:0034392)	1/6	0.508567089634903	0.9984514092623276	0	0	1.5915770609318995	1.0761577785726328	LRP6
GO_Biological_Process_2023	Neuron Projection Extension Involved In Neuron Projection Guidance (GO:1902284)	1/6	0.508567089634903	0.9984514092623276	0	0	1.5915770609318995	1.0761577785726328	SEMA3F
GO_Biological_Process_2023	Neurotrophin TRK Receptor Signaling Pathway (GO:0048011)	1/6	0.508567089634903	0.9984514092623276	0	0	1.5915770609318995	1.0761577785726328	ZFYVE27
GO_Biological_Process_2023	Norepinephrine Biosynthetic Process (GO:0042421)	1/6	0.508567089634903	0.9984514092623276	0	0	1.5915770609318995	1.0761577785726328	TH
GO_Biological_Process_2023	Nucleobase Biosynthetic Process (GO:0046112)	1/6	0.508567089634903	0.9984514092623276	0	0	1.5915770609318995	1.0761577785726328	SHMT2
GO_Biological_Process_2023	Nucleobase Catabolic Process (GO:0046113)	1/6	0.508567089634903	0.9984514092623276	0	0	1.5915770609318995	1.0761577785726328	DPYSL5
GO_Biological_Process_2023	Nucleotide Catabolic Process (GO:0009166)	1/6	0.508567089634903	0.9984514092623276	0	0	1.5915770609318995	1.0761577785726328	NT5C1B
GO_Biological_Process_2023	Peptidyl-Arginine Modification (GO:0018195)	1/6	0.508567089634903	0.9984514092623276	0	0	1.5915770609318995	1.0761577785726328	PRMT8
GO_Biological_Process_2023	Pharyngeal Arch Artery Morphogenesis (GO:0061626)	1/6	0.508567089634903	0.9984514092623276	0	0	1.5915770609318995	1.0761577785726328	TGFB2
GO_Biological_Process_2023	Phospholipase C-activating Dopamine Receptor Signaling Pathway (GO:0060158)	1/6	0.508567089634903	0.9984514092623276	0	0	1.5915770609318995	1.0761577785726328	GNA15
GO_Biological_Process_2023	Pituitary Gland Development (GO:0021983)	1/6	0.508567089634903	0.9984514092623276	0	0	1.5915770609318995	1.0761577785726328	SIX3
GO_Biological_Process_2023	Placenta Blood Vessel Development (GO:0060674)	1/6	0.508567089634903	0.9984514092623276	0	0	1.5915770609318995	1.0761577785726328	PKD1
GO_Biological_Process_2023	Positive Regulation Of ER-associated Ubiquitin-Dependent Protein Catabolic Process (GO:1903071)	1/6	0.508567089634903	0.9984514092623276	0	0	1.5915770609318995	1.0761577785726328	HERPUD1
GO_Biological_Process_2023	Positive Regulation Of Activation Of Janus Kinase Activity (GO:0010536)	1/6	0.508567089634903	0.9984514092623276	0	0	1.5915770609318995	1.0761577785726328	CCL5
GO_Biological_Process_2023	Positive Regulation Of Autophagosome Maturation (GO:1901098)	1/6	0.508567089634903	0.9984514092623276	0	0	1.5915770609318995	1.0761577785726328	TOM1
GO_Biological_Process_2023	Positive Regulation Of cAMP-mediated Signaling (GO:0043950)	1/6	0.508567089634903	0.9984514092623276	0	0	1.5915770609318995	1.0761577785726328	GPR62
GO_Biological_Process_2023	Positive Regulation Of Cell Killing (GO:0031343)	1/6	0.508567089634903	0.9984514092623276	0	0	1.5915770609318995	1.0761577785726328	MAPK8
GO_Biological_Process_2023	Positive Regulation Of Chemokine (C-X-C Motif) Ligand 2 Production (GO:2000343)	1/6	0.508567089634903	0.9984514092623276	0	0	1.5915770609318995	1.0761577785726328	TNF
GO_Biological_Process_2023	Positive Regulation Of Cilium Movement (GO:0003353)	1/6	0.508567089634903	0.9984514092623276	0	0	1.5915770609318995	1.0761577785726328	TACR2
GO_Biological_Process_2023	Positive Regulation Of Cilium-Dependent Cell Motility (GO:2000155)	1/6	0.508567089634903	0.9984514092623276	0	0	1.5915770609318995	1.0761577785726328	TACR2
GO_Biological_Process_2023	Positive Regulation Of Cysteine-Type Endopeptidase Activity Involved In Apoptotic Signaling Pathway (GO:2001269)	1/6	0.508567089634903	0.9984514092623276	0	0	1.5915770609318995	1.0761577785726328	HTRA2
GO_Biological_Process_2023	Positive Regulation Of Deacetylase Activity (GO:0090045)	1/6	0.508567089634903	0.9984514092623276	0	0	1.5915770609318995	1.0761577785726328	MAPK8
GO_Biological_Process_2023	Positive Regulation Of Flagellated Sperm Motility (GO:1902093)	1/6	0.508567089634903	0.9984514092623276	0	0	1.5915770609318995	1.0761577785726328	TACR2
GO_Biological_Process_2023	Positive Regulation Of Gastrulation (GO:2000543)	1/6	0.508567089634903	0.9984514092623276	0	0	1.5915770609318995	1.0761577785726328	LHX1
GO_Biological_Process_2023	Positive Regulation Of Gliogenesis (GO:0014015)	1/6	0.508567089634903	0.9984514092623276	0	0	1.5915770609318995	1.0761577785726328	TNF
GO_Biological_Process_2023	Positive Regulation Of Humoral Immune Response (GO:0002922)	1/6	0.508567089634903	0.9984514092623276	0	0	1.5915770609318995	1.0761577785726328	ZP4
GO_Biological_Process_2023	Positive Regulation Of Interleukin-23 Production (GO:0032747)	1/6	0.508567089634903	0.9984514092623276	0	0	1.5915770609318995	1.0761577785726328	CSF2
GO_Biological_Process_2023	Positive Regulation Of Interleukin-5 Production (GO:0032754)	1/6	0.508567089634903	0.9984514092623276	0	0	1.5915770609318995	1.0761577785726328	RARA
GO_Biological_Process_2023	Positive Regulation Of Mast Cell Activation (GO:0033005)	1/6	0.508567089634903	0.9984514092623276	0	0	1.5915770609318995	1.0761577785726328	NR4A3
GO_Biological_Process_2023	Positive Regulation Of Membrane Depolarization (GO:1904181)	1/6	0.508567089634903	0.9984514092623276	0	0	1.5915770609318995	1.0761577785726328	MYOC
GO_Biological_Process_2023	Positive Regulation Of Mitophagy In Response To Mitochondrial Depolarization (GO:0098779)	1/6	0.508567089634903	0.9984514092623276	0	0	1.5915770609318995	1.0761577785726328	OPTN
GO_Biological_Process_2023	Positive Regulation Of Necrotic Cell Death (GO:0010940)	1/6	0.508567089634903	0.9984514092623276	0	0	1.5915770609318995	1.0761577785726328	MT3
GO_Biological_Process_2023	Positive Regulation Of Protein Localization To Centrosome (GO:1904781)	1/6	0.508567089634903	0.9984514092623276	0	0	1.5915770609318995	1.0761577785726328	PARD6A
GO_Biological_Process_2023	Positive Regulation Of Receptor Catabolic Process (GO:2000646)	1/6	0.508567089634903	0.9984514092623276	0	0	1.5915770609318995	1.0761577785726328	PCSK9
GO_Biological_Process_2023	Positive Regulation Of Spindle Assembly (GO:1905832)	1/6	0.508567089634903	0.9984514092623276	0	0	1.5915770609318995	1.0761577785726328	SPAG5
GO_Biological_Process_2023	Positive Regulation Of Striated Muscle Contraction (GO:0045989)	1/6	0.508567089634903	0.9984514092623276	0	0	1.5915770609318995	1.0761577785726328	GSTO1
GO_Biological_Process_2023	Positive Regulation Of Synaptic Plasticity (GO:0031915)	1/6	0.508567089634903	0.9984514092623276	0	0	1.5915770609318995	1.0761577785726328	ANAPC2
GO_Biological_Process_2023	Positive Regulation Of Toll-Like Receptor 3 Signaling Pathway (GO:0034141)	1/6	0.508567089634903	0.9984514092623276	0	0	1.5915770609318995	1.0761577785726328	TRIM3
GO_Biological_Process_2023	Positive Regulation Of Trophoblast Cell Migration (GO:1901165)	1/6	0.508567089634903	0.9984514092623276	0	0	1.5915770609318995	1.0761577785726328	SYDE1
GO_Biological_Process_2023	Protein Catabolic Process In The Vacuole (GO:0007039)	1/6	0.508567089634903	0.9984514092623276	0	0	1.5915770609318995	1.0761577785726328	TCIRG1
GO_Biological_Process_2023	Pyrimidine Nucleotide-Sugar Transmembrane Transport (GO:0090481)	1/6	0.508567089634903	0.9984514092623276	0	0	1.5915770609318995	1.0761577785726328	SLC35C2
GO_Biological_Process_2023	Regulation Of I-kappaB Phosphorylation (GO:1903719)	1/6	0.508567089634903	0.9984514092623276	0	0	1.5915770609318995	1.0761577785726328	TNF
GO_Biological_Process_2023	Regulation Of SA Node Cell Action Potential (GO:0098907)	1/6	0.508567089634903	0.9984514092623276	0	0	1.5915770609318995	1.0761577785726328	HCN2
GO_Biological_Process_2023	Regulation Of T-helper 1 Cell Differentiation (GO:0045625)	1/6	0.508567089634903	0.9984514092623276	0	0	1.5915770609318995	1.0761577785726328	JAK3
GO_Biological_Process_2023	Regulation Of TORC2 Signaling (GO:1903939)	1/6	0.508567089634903	0.9984514092623276	0	0	1.5915770609318995	1.0761577785726328	OTUD5
GO_Biological_Process_2023	Regulation Of Atrial Cardiac Muscle Cell Membrane Depolarization (GO:0060371)	1/6	0.508567089634903	0.9984514092623276	0	0	1.5915770609318995	1.0761577785726328	SCN2B
GO_Biological_Process_2023	Regulation Of Axon Guidance (GO:1902667)	1/6	0.508567089634903	0.9984514092623276	0	0	1.5915770609318995	1.0761577785726328	NOVA2
GO_Biological_Process_2023	Regulation Of Bile Acid Metabolic Process (GO:1904251)	1/6	0.508567089634903	0.9984514092623276	0	0	1.5915770609318995	1.0761577785726328	CYP7A1
GO_Biological_Process_2023	Regulation Of Cardiac Muscle Cell Membrane Potential (GO:0086036)	1/6	0.508567089634903	0.9984514092623276	0	0	1.5915770609318995	1.0761577785726328	FXYD1
GO_Biological_Process_2023	Regulation Of Centriole Elongation (GO:1903722)	1/6	0.508567089634903	0.9984514092623276	0	0	1.5915770609318995	1.0761577785726328	PPP1R35
GO_Biological_Process_2023	Regulation Of Collagen Fibril Organization (GO:1904026)	1/6	0.508567089634903	0.9984514092623276	0	0	1.5915770609318995	1.0761577785726328	EFEMP2
GO_Biological_Process_2023	Regulation Of Cortisol Biosynthetic Process (GO:2000064)	1/6	0.508567089634903	0.9984514092623276	0	0	1.5915770609318995	1.0761577785726328	DGKQ
GO_Biological_Process_2023	Regulation Of Glial Cell Differentiation (GO:0045685)	1/6	0.508567089634903	0.9984514092623276	0	0	1.5915770609318995	1.0761577785726328	TNFRSF21
GO_Biological_Process_2023	Regulation Of Hemoglobin Biosynthetic Process (GO:0046984)	1/6	0.508567089634903	0.9984514092623276	0	0	1.5915770609318995	1.0761577785726328	SLC6A9
GO_Biological_Process_2023	Regulation Of Intestinal Cholesterol Absorption (GO:0030300)	1/6	0.508567089634903	0.9984514092623276	0	0	1.5915770609318995	1.0761577785726328	CYP8B1
GO_Biological_Process_2023	Regulation Of Ketone Biosynthetic Process (GO:0010566)	1/6	0.508567089634903	0.9984514092623276	0	0	1.5915770609318995	1.0761577785726328	DGKQ
GO_Biological_Process_2023	Regulation Of Metallopeptidase Activity (GO:1905048)	1/6	0.508567089634903	0.9984514092623276	0	0	1.5915770609318995	1.0761577785726328	CLDN4
GO_Biological_Process_2023	Regulation Of Microglial Cell Migration (GO:1904139)	1/6	0.508567089634903	0.9984514092623276	0	0	1.5915770609318995	1.0761577785726328	P2RX4
GO_Biological_Process_2023	Regulation Of Mitochondrial mRNA Stability (GO:0044528)	1/6	0.508567089634903	0.9984514092623276	0	0	1.5915770609318995	1.0761577785726328	TBRG4
GO_Biological_Process_2023	Regulation Of Mitochondrial Membrane Permeability Involved In Apoptotic Process (GO:1902108)	1/6	0.508567089634903	0.9984514092623276	0	0	1.5915770609318995	1.0761577785726328	NAIF1
GO_Biological_Process_2023	Regulation Of Mitotic Cytokinesis (GO:1902412)	1/6	0.508567089634903	0.9984514092623276	0	0	1.5915770609318995	1.0761577785726328	INCENP
[truncated: 2,356 more rows]
