# Supplementary material for: Arterial stenosis and electrophysiological nerve dysfunction in type 2 diabetes: clinical evidence from GEE models and transcriptomic pathway analysis
Source: Front Endocrinol (Lausanne). 2026 Mar 30;17:1758863. doi: 10.3389/fendo.2026.1758863 (PMC13070828; doi:10.3389/fendo.2026.1758863)
Supplement: Supplementary file 2 [file DataSheet2.csv]

Gene_set	Term	Overlap	P-value	Adjusted P-value	Old P-value	Old Adjusted P-value	Odds Ratio	Combined Score	Genes
KEGG_2021_Human	Fanconi anemia pathway	13/54	2.6711006795697203e-05	0.0080133020387091	0	0	4.674514408916781	49.22466938223235	RMI2;RMI1;FANCL;REV1;RPA1;FANCE;PALB2;ERCC4;RPA4;REV3L;USP1;POLI;POLK
KEGG_2021_Human	Peroxisome	16/82	5.421492218260637e-05	0.0081322383273909	0	0	3.5776754890678943	35.14191201097813	PECR;ABCD2;ABCD3;IDH1;ACSL5;HSD17B4;ACSL4;CROT;ACSL3;NUDT7;AMACR;SCP2;PEX3;CAT;NUDT19;MPV17
KEGG_2021_Human	Herpes simplex virus 1 infection	54/498	0.00010404812336013496	0.0104048123360134	0	0	1.8130152991490676	16.62654151899955	PIK3CB;ZNF808;ZNF605;ZNF41;ZNF569;ZNF248;ZNF765;JAK2;ZNF566;ZNF169;MAP3K7;ZNF320;ZFP1;DDX58;TAP2;TSC1;ZNF91;ZNF836;OAS3;ZNF879;ZNF780A;ZNF235;ZNF675;ZNF674;ZNF792;ZNF195;SRSF1;ZNF25;ZNF7;ZNF107;ZNF624;ZNF304;ZNF425;ZNF546;ZNF302;ZNF665;ZNF786;ZNF224;ZNF223;ZNF420;ZNF189;ZNF782;ZNF582;ZNF140;ZNF180;PTPN11;EIF2AK4;ZNF814;ZNF30;ZNF615;BCL2;ZNF578;ZNF530;ZNF354B
KEGG_2021_Human	Citrate cycle (TCA cycle)	7/30	0.0023929623822046	0.1794721786653474	0	0	4.470063868301513	26.977833119249063	FH;SUCLA2;IDH1;ACO1;PDHB;DLAT;SDHD
KEGG_2021_Human	Cell cycle	16/124	0.0056826198954241	0.3207939431865101	0	0	2.181434599156118	11.278764898972394	RB1;SMAD2;PRKDC;YWHAB;CDC7;ANAPC10;STAG1;CCND2;RBL1;CDC45;CHEK2;MCM3;ANAPC4;MCM4;ATM;YWHAG
KEGG_2021_Human	Phospholipase D signaling pathway	18/148	0.0065059920404633	0.3207939431865101	0	0	2.0396196513470684	10.2695495481521	AGPAT5;PLA2G4F;EGF;F2R;PLA2G4A;TSC1;PTPN11;PIK3CB;AGPAT1;ADCY7;AGPAT3;ADCY9;LPAR6;FCER1A;PIP5K1B;PIP5K1C;MS4A2;PLCB1
KEGG_2021_Human	Non-homologous end-joining	4/13	0.0074851920076852	0.3207939431865101	0	0	6.517241379310345	31.900779555925123	RAD50;XRCC4;PRKDC;LIG4
KEGG_2021_Human	Cushing syndrome	18/155	0.0103501123398014	0.3881292127425559	0	0	1.934676738348352	8.842938995894627	RB1;FZD1;FH;WNT2B;WNT5B;FZD4;ITPR1;ITPR2;ARNT;ASH2L;ADCY7;GNAI1;ADCY9;RAP1A;NCEH1;APC;RBBP5;PLCB1
KEGG_2021_Human	Cysteine and methionine metabolism	8/50	0.0133865539534721	0.4462184651157378	0	0	2.796945193171608	12.06463571087729	AHCYL2;MTAP;GCLC;PSAT1;APIP;MRI1;MAT2B;GCLM
KEGG_2021_Human	Pentose and glucuronate interconversions	6/34	0.0195053233494838	0.5851597004845165	0	0	3.143978470509083	12.378056583701476	UGDH;UGP2;UGT1A1;RPE;AKR1A1;UGT2A3
KEGG_2021_Human	DNA replication	6/36	0.0253604412640385	0.691648398110142	0	0	2.934065934065934	10.78141525421223	POLA1;PRIM1;RPA4;RPA1;MCM3;MCM4
KEGG_2021_Human	Valine, leucine and isoleucine degradation	7/48	0.031952903755209	0.7988225938802268	0	0	2.5051826873335505	8.626577088329139	ALDH6A1;HIBADH;AUH;DBT;BCKDHB;MCCC1;ACADSB
KEGG_2021_Human	Ferroptosis	6/41	0.0447777922509877	0.9999912874278716	0	0	2.5142408611796365	7.809340154641798	GCLC;ACSL5;CYBB;ACSL4;ACSL3;GCLM
KEGG_2021_Human	Choline metabolism in cancer	11/98	0.0485029498106012	0.9999912874278716	0	0	1.8564984647156328	5.618006928126719	LYPLA1;PLA2G4F;SLC22A5;SLC44A1;EGF;PLA2G4A;TSC1;PIP5K1B;PIP5K1C;PIK3CB;FOS
KEGG_2021_Human	Mismatch repair	4/23	0.0558471134436437	0.9999912874278716	0	0	3.085464444811087	8.901988986092544	MSH2;MSH3;RPA4;RPA1
KEGG_2021_Human	Purine metabolism	13/129	0.0695764734060119	0.9999912874278716	0	0	1.6455651416596355	4.385972155391349	PRPS2;ENTPD5;ADCY7;PAPSS2;PAPSS1;NUDT9;NT5E;ADCY9;PPAT;PDE6D;ENPP3;HPRT1;PDE7A
KEGG_2021_Human	Glutathione metabolism	7/57	0.0703762731687328	0.9999912874278716	0	0	2.053260015710919	5.449144910796642	GPX2;GCLC;IDH1;MGST1;CHAC2;LAP3;GCLM
KEGG_2021_Human	Starch and sucrose metabolism	5/36	0.0773934989318578	0.9999912874278716	0	0	2.3641998734977863	6.049638745079037	UGP2;G6PC3;AGL;ENPP3;PGM2L1
KEGG_2021_Human	Glycosylphosphatidylinositol (GPI)-anchor biosynthesis	4/26	0.0812117434897548	0.9999912874278716	0	0	2.664291821031633	6.689225267315018	PIGN;PIGP;PIGK;PIGM
KEGG_2021_Human	Long-term depression	7/60	0.0874823916181153	0.9999912874278716	0	0	1.9367264966132591	4.718481129980729	GRID2;PLA2G4F;ITPR1;PLA2G4A;ITPR2;PLCB1;GNAI1
KEGG_2021_Human	Sulfur relay system	2/8	0.0885863380961012	0.9999912874278716	0	0	4.881064162754304	11.83061413228934	MOCS2;MOCS3
KEGG_2021_Human	Primary bile acid biosynthesis	3/17	0.0908992996317657	0.9999912874278716	0	0	3.1389417160756237	7.527191597512114	AMACR;SCP2;HSD17B4
KEGG_2021_Human	Selenocompound metabolism	3/17	0.0908992996317657	0.9999912874278716	0	0	3.1389417160756237	7.527191597512114	MARS2;PAPSS2;PAPSS1
KEGG_2021_Human	Inositol phosphate metabolism	8/73	0.0940530102914185	0.9999912874278716	0	0	1.8050314465408803	4.266907909468996	FIG4;MINPP1;ALDH6A1;PIP5K1B;PIK3CB;PIP5K1C;PLCB1;MTM1
KEGG_2021_Human	Inflammatory mediator regulation of TRP channels	10/98	0.0963109364467013	0.9999912874278716	0	0	1.667143879742305	3.9014057616816817	PLA2G4F;ADCY9;PTGER2;ITPR1;ITPR2;PLA2G4A;F2RL1;PIK3CB;PLCB1;ADCY7
KEGG_2021_Human	N-Glycan biosynthesis	6/50	0.0982812174471681	0.9999912874278716	0	0	1.999000999000999	4.637527082997991	ALG8;ALG6;MAN1C1;ALG1;MGAT2;ALG10
KEGG_2021_Human	Colorectal cancer	9/86	0.098461912751587	0.9999912874278716	0	0	1.7144389835184486	3.974216110875101	SMAD2;MSH2;APC;MSH3;EGF;BCL2;PIK3CB;POLK;FOS
KEGG_2021_Human	Platelet activation	12/124	0.0995237831469644	0.9999912874278716	0	0	1.572329878323569	3.627928924612793	P2RY12;PLA2G4F;ADCY9;RAP1A;F2R;ITPR1;ITPR2;PLA2G4A;PIK3CB;PLCB1;ADCY7;GNAI1
KEGG_2021_Human	Hippo signaling pathway	15/163	0.0997927860773652	0.9999912874278716	0	0	1.4879820531994443	3.4292917992597465	FZD1;SMAD2;WNT2B;WNT5B;FZD4;YWHAB;BMP8B;LIMD1;AMOT;SAV1;GLI2;MOB1B;CCND2;APC;YWHAG
KEGG_2021_Human	Fatty acid biosynthesis	3/18	0.1041148025986303	0.9999912874278716	0	0	2.929522317932655	6.627344432759776	ACSL5;ACSL4;ACSL3
KEGG_2021_Human	Ovarian steroidogenesis	6/51	0.1056977446842454	0.9999912874278716	0	0	1.95447409733124	4.392038925415545	PLA2G4F;ADCY9;HSD17B2;PLA2G4A;HSD17B7;ADCY7
KEGG_2021_Human	Basal cell carcinoma	7/63	0.1067339214003785	0.9999912874278716	0	0	1.8326787117046348	4.100465144191487	FZD1;WNT2B;WNT5B;APC;FZD4;POLK;GLI2
KEGG_2021_Human	Homologous recombination	5/41	0.1191375257423795	0.9999912874278716	0	0	2.0352941176470587	4.330040964866852	RAD50;RPA4;RPA1;ATM;PALB2
KEGG_2021_Human	Ascorbate and aldarate metabolism	4/30	0.1222551219531118	0.9999912874278716	0	0	2.2539184952978055	4.736937108856174	UGDH;UGT1A1;AKR1A1;UGT2A3
KEGG_2021_Human	Cellular senescence	14/156	0.1262121935983301	0.9999912874278716	0	0	1.4467881538838083	2.9945486836028032	RB1;SMAD2;ITPR1;ITPR2;TSC1;PIK3CB;LIN9;HIPK3;RAD50;CCND2;RBL1;CHEK2;ATM;PPID
KEGG_2021_Human	Sulfur metabolism	2/10	0.1309253898478665	0.9999912874278716	0	0	3.660406885758998	7.442074490604316	PAPSS2;PAPSS1
KEGG_2021_Human	Fatty acid degradation	5/43	0.13827691460267	0.9999912874278716	0	0	1.9279669762641896	3.814476834019232	CYP2U1;ACSL5;ACSL4;ACSL3;ACADSB
KEGG_2021_Human	Growth hormone synthesis, secretion and action	11/119	0.1401520291879802	0.9999912874278716	0	0	1.4938271604938271	2.935411484660372	MAP2K4;ADCY9;ITPR1;ITPR2;PIK3CB;FOS;JAK2;SSTR2;PLCB1;ADCY7;GNAI1
KEGG_2021_Human	SNARE interactions in vesicular transport	4/33	0.1577317385685735	0.9999912874278716	0	0	2.0204302237595937	3.731450845997808	VAMP7;STX17;VAMP4;BET1
KEGG_2021_Human	ABC transporters	5/45	0.1586661511836272	0.9999912874278716	0	0	1.831372549019608	3.371470719131728	ABCC4;ABCD2;ABCD3;ABCA6;TAP2
KEGG_2021_Human	Propanoate metabolism	4/34	0.170318756674575	0.9999912874278716	0	0	1.9529780564263324	3.456934347520987	ALDH6A1;SUCLA2;DBT;BCKDHB
KEGG_2021_Human	Pyruvate metabolism	5/47	0.1801898938059032	0.9999912874278716	0	0	1.7439775910364146	2.9887311651913957	FH;AKR1A1;PDHB;DLAT;ACYP1
KEGG_2021_Human	Nicotinate and nicotinamide metabolism	4/35	0.1832416080117442	0.9999912874278716	0	0	1.889877641824249	3.207027362647282	NT5E;NNT;NMNAT3;ENPP3
KEGG_2021_Human	Cholinergic synapse	10/113	0.1867996485327988	0.9999912874278716	0	0	1.423209234767984	2.387744654254819	ADCY9;ITPR1;BCL2;ITPR2;PIK3CB;FOS;JAK2;PLCB1;ADCY7;GNAI1
KEGG_2021_Human	Hepatocellular carcinoma	14/168	0.1887478263906783	0.9999912874278716	0	0	1.333189717075973	2.2228850846872397	RB1;FZD1;SMAD2;PBRM1;WNT2B;WNT5B;FZD4;ACTL6A;MGST1;PIK3CB;SMARCA2;APC;DPF3;POLK
KEGG_2021_Human	Amino sugar and nucleotide sugar metabolism	5/48	0.1913385297419672	0.9999912874278716	0	0	1.703328773369813	2.816813550888543	UGDH;CMAS;UGP2;HEXB;FPGT
KEGG_2021_Human	Glutamatergic synapse	10/114	0.1938922034461537	0.9999912874278716	0	0	1.4094488188976375	2.312134439980666	PLA2G4F;ADCY9;ITPR1;ITPR2;PLA2G4A;SLC38A3;PLCB1;ADCY7;GNAI1;GRIN2D
KEGG_2021_Human	Gap junction	8/88	0.2007782901837491	0.9999912874278716	0	0	1.4654088050314464	2.352792988518746	ADCY9;EGF;TUBB1;ITPR1;ITPR2;PLCB1;ADCY7;GNAI1
KEGG_2021_Human	Thyroid hormone synthesis	7/75	0.2031739980662795	0.9999912874278716	0	0	1.5082944411071575	2.403757589470896	GPX2;ADCY9;ITPR1;ITPR2;TTF2;PLCB1;ADCY7
KEGG_2021_Human	Signaling pathways regulating pluripotency of stem cells	12/143	0.2050466576740269	0.9999912874278716	0	0	1.3429094324174633	2.127863801864717	ACVR1;FZD1;SMAD2;PCGF6;WNT2B;WNT5B;APC;FZD4;PIK3CB;JAK2;KLF4;INHBC
KEGG_2021_Human	Pancreatic secretion	9/102	0.2053409765218915	0.9999912874278716	0	0	1.418263495850359	2.245229370852625	CPA3;ADCY9;RAP1A;ITPR1;ITPR2;RAB27B;PLCB1;ADCY7;RAB11A
KEGG_2021_Human	African trypanosomiasis	4/37	0.2099839210638263	0.9999912874278716	0	0	1.775149615275007	2.77051917186477	F2RL1;APOL1;PLCB1;IDO1
KEGG_2021_Human	Gastric acid secretion	7/76	0.2124124623155046	0.9999912874278716	0	0	1.4863554083131254	2.3026994294119567	ADCY9;ITPR1;ITPR2;SSTR2;PLCB1;ADCY7;GNAI1
KEGG_2021_Human	alpha-Linolenic acid metabolism	3/25	0.212971093538545	0.9999912874278716	0	0	1.9966540898412473	3.088022886389122	FADS2;PLA2G4F;PLA2G4A
KEGG_2021_Human	Sphingolipid signaling pathway	10/119	0.2310237767803316	0.9999912874278716	0	0	1.3444340099689374	1.9699112879410403	SPTLC2;SGMS1;BCL2;S1PR1;FCER1A;S1PR3;PIK3CB;MS4A2;PLCB1;GNAI1
KEGG_2021_Human	Cortisol synthesis and secretion	6/65	0.2354655332040948	0.9999912874278716	0	0	1.4895830561690129	2.154221210462222	ADCY9;NCEH1;ITPR1;ITPR2;PLCB1;ADCY7
KEGG_2021_Human	Various types of N-glycan biosynthesis	4/39	0.2377357619836424	0.9999912874278716	0	0	1.6735333631885356	2.40419044151211	HEXB;MAN1C1;MGAT2;ALG1
KEGG_2021_Human	GnRH signaling pathway	8/93	0.2442158540752455	0.9999912874278716	0	0	1.3788383277839438	1.9437522471635325	MAP2K4;PLA2G4F;ADCY9;ITPR1;PLA2G4A;ITPR2;PLCB1;ADCY7
KEGG_2021_Human	Gastric cancer	12/149	0.2459239280886148	0.9999912874278716	0	0	1.283681411038707	1.8006623104921735	RB1;FZD1;SMAD2;FGF17;WNT2B;WNT5B;APC;FZD4;EGF;BCL2;PIK3CB;POLK
KEGG_2021_Human	Biosynthesis of unsaturated fatty acids	3/27	0.2475849518466106	0.9999912874278716	0	0	1.830070477682067	2.554781161381818	FADS2;SCP2;HSD17B4
KEGG_2021_Human	Endocrine and other factor-regulated calcium reabsorption	5/53	0.2502921788452756	0.9999912874278716	0	0	1.5254901960784313	2.1129966339305084	ADCY9;AP2B1;PLCB1;RAB11A;SLC8A2
KEGG_2021_Human	B cell receptor signaling pathway	7/81	0.2607040956118649	0.9999912874278716	0	0	1.385554446827031	1.862696789895025	CR2;BLNK;DAPP1;PIK3CB;FOS;FCGR2B;RASGRP3
KEGG_2021_Human	Estrogen signaling pathway	11/137	0.2615474720859762	0.9999912874278716	0	0	1.279184960036024	1.715565444885634	ADCY9;KRT39;ITPR1;BCL2;ITPR2;PIK3CB;FOS;PLCB1;ADCY7;GNAI1;FKBP5
KEGG_2021_Human	Fc epsilon RI signaling pathway	6/68	0.2680886901112438	0.9999912874278716	0	0	1.4172785739606015	1.8657585492787792	MAP2K4;PLA2G4F;FCER1A;PLA2G4A;PIK3CB;MS4A2
KEGG_2021_Human	NOD-like receptor signaling pathway	14/181	0.2698662536086109	0.9999912874278716	0	0	1.228547644048396	1.6091870860011717	RIPK3;NEK7;ITPR1;CYBB;ITPR2;MEFV;P2RX7;OAS3;BCL2;PLCB1;MAP3K7;GBP1;NAIP;GBP3
KEGG_2021_Human	Dilated cardiomyopathy	8/96	0.2716470658622185	0.9999912874278716	0	0	1.331618067467124	1.735433386620076	ADCY9;ITGA4;SGCB;ITGA3;ITGB8;ADCY7;CACNG4;SLC8A2
KEGG_2021_Human	Regulation of lipolysis in adipocytes	5/55	0.2750564977513863	0.9999912874278716	0	0	1.464313725490196	1.8901050490523992	ADCY9;PIK3CB;ADRB2;ADCY7;GNAI1
KEGG_2021_Human	Adipocytokine signaling pathway	6/69	0.2792070913525165	0.9999912874278716	0	0	1.3947073334828437	1.779369721492818	G6PC3;ACSL5;ACSL4;PTPN11;ACSL3;JAK2
KEGG_2021_Human	Renin secretion	6/69	0.2792070913525165	0.9999912874278716	0	0	1.3947073334828437	1.779369721492818	PTGER2;ITPR1;ITPR2;ADRB2;PLCB1;GNAI1
KEGG_2021_Human	Oxytocin signaling pathway	12/154	0.2820848423176909	0.9999912874278716	0	0	1.2381481316923624	1.566935141462251	RCAN1;OXTR;PLA2G4F;ADCY9;ITPR1;ITPR2;PLA2G4A;FOS;PLCB1;ADCY7;GNAI1;CACNG4
KEGG_2021_Human	Ubiquitin mediated proteolysis	11/140	0.2846374297234301	0.9999912874278716	0	0	1.2492348855535398	1.5697124600758516	KLHL9;HERC4;UBE3C;FANCL;NEDD4;FBXO4;UBE2E2;ANAPC4;UBE4B;CBL;ANAPC10
KEGG_2021_Human	Pyrimidine metabolism	5/56	0.2876243338395894	0.9999912874278716	0	0	1.435524798154556	1.788807518022257	NT5E;ENTPD5;DPYD;CMPK2;ENPP3
KEGG_2021_Human	Glycerophospholipid metabolism	8/98	0.290394812608986	0.9999912874278716	0	0	1.30188679245283	1.6098010618572651	AGPAT5;LYPLA1;PLA2G4F;PLA2G4A;CEPT1;AGPAT1;CRLS1;AGPAT3
KEGG_2021_Human	Porphyrin and chlorophyll metabolism	4/43	0.295389040744788	0.9999912874278716	0	0	1.5015673981191222	1.831104396388758	UGT1A1;CPOX;UGT2A3;EARS2
KEGG_2021_Human	Serotonergic synapse	9/113	0.2977750444282386	0.9999912874278716	0	0	1.2675059008654603	1.5354781477618662	APP;PLA2G4F;DDC;HTR3E;ITPR1;ITPR2;PLA2G4A;PLCB1;GNAI1
KEGG_2021_Human	Progesterone-mediated oocyte maturation	8/100	0.3094473560727601	0.9999912874278716	0	0	1.2734481815695926	1.493713068590225	CPEB1;ADCY9;ANAPC4;PIK3CB;CPEB3;ADCY7;ANAPC10;GNAI1
KEGG_2021_Human	Oocyte meiosis	10/129	0.3120199240650268	0.9999912874278716	0	0	1.230794680076755	1.433492082390622	CPEB1;ADCY9;YWHAB;ITPR1;ANAPC4;ITPR2;CPEB3;ADCY7;ANAPC10;YWHAG
KEGG_2021_Human	Epstein-Barr virus infection	15/202	0.3132392200346497	0.9999912874278716	0	0	1.175181247490013	1.3641364063663968	RB1;MAP2K4;CR2;DDX58;TAP2;PIK3CB;CXCL10;CCND2;NEDD4;OAS3;BCL2;BLNK;POLK;MAP3K7;CD44
KEGG_2021_Human	Melanogenesis	8/101	0.3190708175173523	0.9999912874278716	0	0	1.259687563400284	1.43899426544546	FZD1;ADCY9;WNT2B;WNT5B;FZD4;PLCB1;ADCY7;GNAI1
KEGG_2021_Human	Other glycan degradation	2/18	0.321717195254394	0.9999912874278716	0	0	1.829420970266041	2.074714115340569	MAN2B2;HEXB
KEGG_2021_Human	Basal transcription factors	4/45	0.3248693316690936	0.9999912874278716	0	0	1.4281672910772996	1.6057345207620437	GTF2H3;GTF2E1;GTF2F2;GTF2I
KEGG_2021_Human	Phosphonate and phosphinate metabolism	1/6	0.3275915888562546	0.9999912874278716	0	0	2.926505082095387	3.2659433899052694	CEPT1
KEGG_2021_Human	Vitamin B6 metabolism	1/6	0.3275915888562546	0.9999912874278716	0	0	2.926505082095387	3.2659433899052694	PSAT1
KEGG_2021_Human	Breast cancer	11/147	0.3405376909833424	0.9999912874278716	0	0	1.1844898715987575	1.2759673924204178	RB1;FZD1;FGF17;WNT2B;WNT5B;APC;FZD4;EGF;PIK3CB;POLK;FOS
KEGG_2021_Human	Nucleotide excision repair	4/47	0.3545228931256587	0.9999912874278716	0	0	1.3615951009695997	1.4119500963496594	ERCC4;RPA4;RPA1;GTF2H3
KEGG_2021_Human	Other types of O-glycan biosynthesis	4/47	0.3545228931256587	0.9999912874278716	0	0	1.3615951009695997	1.4119500963496594	C1GALT1C1;GALNT13;POGLUT1;EOGT
KEGG_2021_Human	Chemical carcinogenesis	17/239	0.361738701288372	0.9999912874278716	0	0	1.1215467248721405	1.1404258862516152	RB1;PAQR8;UGT1A1;EGF;MGST1;ARNT;FOS;ADRB2;PIK3CB;KLF4;ADCY7;GNAI1;FGF17;ADCY9;BCL2;UGT2A3;JAK2
KEGG_2021_Human	Parathyroid hormone synthesis, secretion and action	8/106	0.3678875751517885	0.9999912874278716	0	0	1.1950969066872033	1.195070482847766	ADCY9;ITPR1;BCL2;ITPR2;FOS;PLCB1;ADCY7;GNAI1
KEGG_2021_Human	Arrhythmogenic right ventricular cardiomyopathy	6/77	0.3708694489072942	0.9999912874278716	0	0	1.2370265549339996	1.2270130328419682	ITGA4;SGCB;ITGA3;ITGB8;CACNG4;SLC8A2
KEGG_2021_Human	Autophagy	10/137	0.3808412890514946	0.9999912874278716	0	0	1.1527683055366111	1.1128508842218297	STX17;ITPR1;BCL2;WDR41;ATG4C;RAB39B;TSC1;EIF2AK4;PIK3CB;MAP3K7
KEGG_2021_Human	Yersinia infection	10/137	0.3808412890514946	0.9999912874278716	0	0	1.1527683055366111	1.1128508842218297	MAP2K4;ITGA4;ELMO1;PIP5K1B;PIP5K1C;ARPC5;PIK3CB;FOS;MEFV;MAP3K7
KEGG_2021_Human	GnRH secretion	5/64	0.390480585880857	0.9999912874278716	0	0	1.2403456297773348	1.1663925357730554	ITPR1;KISS1R;ITPR2;PIK3CB;PLCB1
KEGG_2021_Human	Pantothenate and CoA biosynthesis	2/21	0.3926848969204243	0.9999912874278716	0	0	1.5403179309776789	1.4398087629700502	DPYD;ENPP3
KEGG_2021_Human	Measles	10/139	0.3983010726975122	0.9999912874278716	0	0	1.1347738509430507	1.0446127726579026	CCND2;DDX58;OAS3;BCL2;EIF2AK4;PIK3CB;FOS;CD46;FCGR2B;MAP3K7
KEGG_2021_Human	Riboflavin metabolism	1/8	0.4109317397829701	0.9999912874278716	0	0	2.090137384117056	1.8588180371668923	ENPP3
KEGG_2021_Human	Aminoacyl-tRNA biosynthesis	5/66	0.4162831176405393	0.9999912874278716	0	0	1.1995499839279975	1.0512732253029378	MARS2;TARS2;IARS2;YARS2;EARS2
KEGG_2021_Human	Hepatitis C	11/157	0.4231114572062889	0.9999912874278716	0	0	1.1027667130844048	0.9485113109422908	RB1;CXCL10;RSAD2;YWHAB;DDX58;EGF;OAS3;CLDN23;EIF2AK4;PIK3CB;YWHAG
KEGG_2021_Human	Circadian entrainment	7/97	0.4281864816165026	0.9999912874278716	0	0	1.138256087981147	0.965464799857282	ADCY9;ITPR1;FOS;PLCB1;ADCY7;GNAI1;GRIN2D
KEGG_2021_Human	Fc gamma R-mediated phagocytosis	7/97	0.4281864816165026	0.9999912874278716	0	0	1.138256087981147	0.965464799857282	PLA2G4F;PLA2G4A;PIP5K1B;PIP5K1C;ARPC5;PIK3CB;FCGR2B
KEGG_2021_Human	Phosphatidylinositol signaling system	7/97	0.4281864816165026	0.9999912874278716	0	0	1.138256087981147	0.965464799857282	ITPR1;ITPR2;PIP5K1B;PIP5K1C;PIK3CB;PLCB1;MTM1
KEGG_2021_Human	Glycolysis / Gluconeogenesis	5/67	0.429121715086676	0.9999912874278716	0	0	1.1801391524351676	0.9984150499328251	MINPP1;G6PC3;AKR1A1;DLAT;PDHB
KEGG_2021_Human	Long-term potentiation	5/67	0.429121715086676	0.9999912874278716	0	0	1.1801391524351676	0.9984150499328251	RAP1A;ITPR1;ITPR2;PLCB1;GRIN2D
KEGG_2021_Human	Renin-angiotensin system	2/23	0.4380960004950975	0.9999912874278716	0	0	1.3934719427677174	1.150056380769227	CPA3;NLN
KEGG_2021_Human	Primary immunodeficiency	3/38	0.4424104174179324	0.9999912874278716	0	0	1.2541671327889026	1.0227949707317836	RFXAP;BLNK;TAP2
KEGG_2021_Human	Renal cell carcinoma	5/69	0.4546126530699803	0.9999912874278716	0	0	1.1431372549019607	0.9011459973237708	FH;RAP1A;ARNT;PTPN11;PIK3CB
KEGG_2021_Human	FoxO signaling pathway	9/131	0.4627793833378267	0.9999912874278716	0	0	1.0794520901316893	0.8317230517108319	CCND2;G6PC3;EGF;CAT;AGAP2;S1PR1;ATM;PIK3CB;NLK
KEGG_2021_Human	Complement and coagulation cascades	6/85	0.4634001355036439	0.9999912874278716	0	0	1.111281123939352	0.8547578506685585	CR2;F8;CFH;F2R;CD46;A2M
KEGG_2021_Human	Prolactin signaling pathway	5/70	0.4672422443819166	0.9999912874278716	0	0	1.1254901960784314	0.856393853958841	CCND2;CISH;PIK3CB;FOS;JAK2
KEGG_2021_Human	Calcium signaling pathway	16/240	0.4701189583257715	0.9999912874278716	0	0	1.0452079566003616	0.7888911008911441	OXTR;EGF;F2R;ITPR1;ITPR2;ADRB2;GRPR;ADCY7;GRIN2D;SLC8A2;FGF17;P2RX7;CYSLTR1;ADCY9;CYSLTR2;PLCB1
KEGG_2021_Human	Melanoma	5/72	0.4922169248393276	0.9999912874278716	0	0	1.0917764120573603	0.7738901578936174	RB1;FGF17;EGF;PIK3CB;POLK
KEGG_2021_Human	Wnt signaling pathway	11/166	0.497366671354547	0.9999912874278716	0	0	1.038231780167264	0.7251298919924615	FZD1;CCND2;WNT2B;WNT5B;DAAM1;APC;FZD4;CBY1;NLK;PLCB1;MAP3K7
KEGG_2021_Human	Folate biosynthesis	2/26	0.5025391256252429	0.9999912874278716	0	0	1.2190923317683882	0.8388352217972503	MOCS2;PCBD2
KEGG_2021_Human	p53 signaling pathway	5/73	0.5045425771816142	0.9999912874278716	0	0	1.075663206459054	0.7358644780950964	CCND2;ZMAT3;CHEK2;BCL2;ATM
KEGG_2021_Human	Tryptophan metabolism	3/42	0.5091905380609741	0.9999912874278716	0	0	1.1252936570086138	0.7594978175506697	DDC;CAT;IDO1
KEGG_2021_Human	Endometrial cancer	4/58	0.5134577394520363	0.9999912874278716	0	0	1.083594566353187	0.7223106493703607	APC;EGF;PIK3CB;POLK
KEGG_2021_Human	PPAR signaling pathway	5/74	0.5167484028901583	0.9999912874278716	0	0	1.06001705029838	0.6998223779661475	FADS2;SCP2;ACSL5;ACSL4;ACSL3
KEGG_2021_Human	Taurine and hypotaurine metabolism	1/11	0.5169932047081399	0.9999912874278716	0	0	1.4628616106333072	0.9650871781007502	ADO
KEGG_2021_Human	Bile secretion	6/90	0.5195040548930994	0.9999912874278716	0	0	1.044853106077596	0.6842540949468493	ABCC4;ADCY9;NCEH1;UGT1A1;UGT2A3;ADCY7
KEGG_2021_Human	Hypertrophic cardiomyopathy	6/90	0.5195040548930994	0.9999912874278716	0	0	1.044853106077596	0.6842540949468493	ITGA4;SGCB;ITGA3;ITGB8;CACNG4;SLC8A2
KEGG_2021_Human	Chronic myeloid leukemia	5/76	0.5407677661844619	0.9999912874278716	0	0	1.0300469483568075	0.6332371830014505	RB1;PTPN11;PIK3CB;POLK;CBL
KEGG_2021_Human	Pancreatic cancer	5/76	0.5407677661844619	0.9999912874278716	0	0	1.0300469483568075	0.6332371830014505	RB1;SMAD2;EGF;PIK3CB;POLK
KEGG_2021_Human	Salivary secretion	6/93	0.5520394954704743	0.9999912874278716	0	0	1.0086612894494669	0.5992816666436187	ADCY9;ITPR1;ITPR2;ADRB2;PLCB1;ADCY7
KEGG_2021_Human	Bacterial invasion of epithelial cells	5/77	0.5525662539992475	0.9999912874278716	0	0	1.015686274509804	0.6024867507219112	ELMO1;ELMO3;PIK3CB;ARPC5;CBL
KEGG_2021_Human	Leishmaniasis	5/77	0.5525662539992475	0.9999912874278716	0	0	1.015686274509804	0.6024867507219112	ITGA4;CYBB;FOS;JAK2;MAP3K7
KEGG_2021_Human	Arachidonic acid metabolism	4/61	0.5538097215176824	0.9999912874278716	0	0	1.0263982841115329	0.6065337608339878	GPX2;PLA2G4F;CYP2U1;PLA2G4A
KEGG_2021_Human	Glycerolipid metabolism	4/61	0.5538097215176824	0.9999912874278716	0	0	1.0263982841115329	0.6065337608339878	AGPAT5;AKR1A1;AGPAT1;AGPAT3
KEGG_2021_Human	Steroid hormone biosynthesis	4/61	0.5538097215176824	0.9999912874278716	0	0	1.0263982841115329	0.6065337608339878	UGT1A1;HSD17B2;UGT2A3;HSD17B7
KEGG_2021_Human	Proteoglycans in cancer	13/205	0.5546908068242133	0.9999912874278716	0	0	0.9901341752170482	0.5835300564606957	FZD1;SMAD2;WNT2B;WNT5B;FZD4;ITPR1;ITPR2;PTPN11;PIK3CB;CBL;HOXD10;TFAP4;CD44
KEGG_2021_Human	Linoleic acid metabolism	2/29	0.5620051409296538	0.9999912874278716	0	0	1.0834637454355764	0.6243397875941733	PLA2G4F;PLA2G4A
KEGG_2021_Human	RNA degradation	5/79	0.5757071976296209	0.9999912874278716	0	0	0.9881293057763646	0.545601608933562	TTC37;ZCCHC7;LSM1;TOB2;DCP1B
KEGG_2021_Human	Chemokine signaling pathway	12/192	0.5763622682395098	0.9999912874278716	0	0	0.9747634069400632	0.5371130388748221	CXCL10;CXCL9;ADCY9;RAP1A;ELMO1;PIK3CB;CXCR6;JAK2;PLCB1;ADCY7;GNAI1;CCR2
KEGG_2021_Human	Cytosolic DNA-sensing pathway	4/63	0.5796937683389245	0.9999912874278716	0	0	0.991498857658998	0.5406200075759894	CXCL10;RIPK3;POLR3B;DDX58
KEGG_2021_Human	Glyoxylate and dicarboxylate metabolism	2/30	0.5806611405009846	0.9999912874278716	0	0	1.0447127207690587	0.5678932224189853	CAT;ACO1
KEGG_2021_Human	Pentose phosphate pathway	2/30	0.5806611405009846	0.9999912874278716	0	0	1.0447127207690587	0.5678932224189853	PRPS2;RPE
KEGG_2021_Human	beta-Alanine metabolism	2/30	0.5806611405009846	0.9999912874278716	0	0	1.0447127207690587	0.5678932224189853	ALDH6A1;DPYD
KEGG_2021_Human	TNF signaling pathway	7/112	0.5811083695158951	0.9999912874278716	0	0	0.9748625294579732	0.5291729452057379	MAP2K4;CXCL10;RIPK3;CASP10;PIK3CB;FOS;MAP3K7
KEGG_2021_Human	Carbohydrate digestion and absorption	3/47	0.5863175003478486	0.9999912874278716	0	0	0.9971524168861678	0.5323735196181731	G6PC3;PIK3CB;PLCB1
KEGG_2021_Human	Relaxin signaling pathway	8/129	0.5883260524921565	0.9999912874278716	0	0	0.9667342377462446	0.5128273526350616	SMAD2;MAP2K4;ADCY9;PIK3CB;FOS;PLCB1;ADCY7;GNAI1
KEGG_2021_Human	Hepatitis B	10/162	0.5932944049331361	0.9999912874278716	0	0	0.9618731869042686	0.5021598791849416	RB1;MAP2K4;YWHAB;CASP10;DDX58;BCL2;PIK3CB;FOS;JAK2;MAP3K7
KEGG_2021_Human	JAK-STAT signaling pathway	10/162	0.5932944049331361	0.9999912874278716	0	0	0.9618731869042686	0.5021598791849416	CCND2;CTF1;CISH;EGF;BCL2;IL5RA;PTPN11;PIK3CB;JAK2;IL22RA2
KEGG_2021_Human	Asthma	2/31	0.5987253711350955	0.9999912874278716	0	0	1.008634180562301	0.5173811873816735	FCER1A;MS4A2
KEGG_2021_Human	Galactose metabolism	2/31	0.5987253711350955	0.9999912874278716	0	0	1.008634180562301	0.5173811873816735	UGP2;G6PC3
KEGG_2021_Human	RNA polymerase	2/31	0.5987253711350955	0.9999912874278716	0	0	1.008634180562301	0.5173811873816735	POLR3B;POLR1A
KEGG_2021_Human	Leukocyte transendothelial migration	7/114	0.6000334353085436	0.9999912874278716	0	0	0.9565380182217296	0.488570827726174	RAP1A;ITGA4;CLDN23;CYBB;PTPN11;PIK3CB;GNAI1
KEGG_2021_Human	Aldosterone synthesis and secretion	6/98	0.6038824045217595	0.9999912874278716	0	0	0.9535867858849224	0.4809660927584177	ATF1;ADCY9;ITPR1;ITPR2;PLCB1;ADCY7
KEGG_2021_Human	Pathogenic Escherichia coli infection	12/197	0.6124836808781048	0.9999912874278716	0	0	0.9481626737147242	0.4648206134226254	CYFIP1;MYO1E;CLDN23;TUBB1;F2R;PTPN11;FOS;ARPC5;ABCF2;SEC24D;MAP3K7;NAIP
KEGG_2021_Human	Hematopoietic cell lineage	6/99	0.6138519550765056	0.9999912874278716	0	0	0.9432825239276852	0.4603232822789322	CR2;ITGA4;ITGA3;IL5RA;CD1E;CD44
KEGG_2021_Human	Shigellosis	15/246	0.61488517714693	0.9999912874278716	0	0	0.949078589394795	0.46155564565244	CAST;ITPR1;ITPR2;ARPC5;PIK3CB;FNBP1L;ELMO1;UBE2V2;BCL2;ATM;PLCB1;MAP3K7;NAIP;CD44;PPID
KEGG_2021_Human	Cocaine addiction	3/49	0.6149083075294048	0.9999912874278716	0	0	0.95369582240986	0.463765222293174	DDC;GNAI1;GRIN2D
KEGG_2021_Human	Ether lipid metabolism	3/49	0.6149083075294048	0.9999912874278716	0	0	0.95369582240986	0.463765222293174	PLA2G4F;PLA2G4A;CEPT1
KEGG_2021_Human	Sphingolipid metabolism	3/49	0.6149083075294048	0.9999912874278716	0	0	0.95369582240986	0.463765222293174	SPTLC2;SGMS1;B4GALT6
KEGG_2021_Human	AGE-RAGE signaling pathway in diabetic complications	6/100	0.6236796331931473	0.9999912874278716	0	0	0.9331975015865592	0.4405797587359451	SMAD2;BCL2;CYBB;PIK3CB;JAK2;PLCB1
KEGG_2021_Human	Vibrio cholerae infection	3/50	0.6286935971781908	0.9999912874278716	0	0	0.9333544377613756	0.4331803114808399	ATP6V1G2;ADCY9;TJP2
KEGG_2021_Human	Thiamine metabolism	1/15	0.6293340651367784	0.9999912874278716	0	0	1.0446777616441416	0.4837830193920466	TPK1
KEGG_2021_Human	cAMP signaling pathway	13/216	0.6311192242193006	0.9999912874278716	0	0	0.9359255990451048	0.4307695742666559	ABCC4;OXTR;PTGER2;F2R;FOS;ADRB2;PIK3CB;SSTR2;ADCY7;GNAI1;GRIN2D;ADCY9;RAP1A
KEGG_2021_Human	cGMP-PKG signaling pathway	10/167	0.6319198370016141	0.9999912874278716	0	0	0.9309895180299916	0.4273174233377765	ADCY9;TRPC6;ITPR1;ITPR2;ADRB2;PLCB1;ADCY7;GNAI1;SLC8A2;GTF2I
KEGG_2021_Human	Retinol metabolism	4/68	0.6404496737432464	0.9999912874278716	0	0	0.913793103448276	0.4071722570435359	CYP26C1;UGT1A1;UGT2A3;PNPLA4
KEGG_2021_Human	Chagas disease	6/102	0.6428970169401421	0.9999912874278716	0	0	0.913657770800628	0.4036272584135545	SMAD2;MAP2K4;PIK3CB;FOS;PLCB1;GNAI1
KEGG_2021_Human	Human T-cell leukemia virus 1 infection	13/219	0.6507861663735156	0.9999912874278716	0	0	0.922146190450648	0.3961301753479771	RB1;SMAD2;MAP2K4;FOS;PIK3CB;ADCY7;ANAPC10;ADCY9;XPO1;CCND2;CHEK2;ANAPC4;ATM
KEGG_2021_Human	Endocytosis	15/252	0.6519949296880794	0.9999912874278716	0	0	0.9247510882073348	0.3955331424379086	SMAD2;RAB4A;VTA1;AGAP2;VPS37A;AP2B1;ARPC5;CBL;RAB11A;RAB10;SNX1;NEDD4;PIP5K1B;PIP5K1C;VPS36
KEGG_2021_Human	AMPK signaling pathway	7/120	0.6540048446047977	0.9999912874278716	0	0	0.9054564161029968	0.3844934832805672	RAB10;G6PC3;CAB39;TSC1;PIK3CB;MAP3K7;ELAVL1
KEGG_2021_Human	Apelin signaling pathway	8/137	0.6562062361575007	0.9999912874278716	0	0	0.9063916922626885	0.3818448326615483	SMAD2;ADCY9;ITPR1;ITPR2;PLCB1;ADCY7;GNAI1;SLC8A2
KEGG_2021_Human	mTOR signaling pathway	9/154	0.6586995614319622	0.9999912874278716	0	0	0.9071054559266394	0.3787054150312172	FZD1;ATP6V1G2;WNT2B;WNT5B;CAB39;FZD4;TSC1;PIK3CB;TTI1
KEGG_2021_Human	Protein processing in endoplasmic reticulum	10/171	0.6613729152982191	0.9999912874278716	0	0	0.90766371594855	0.3752621538763028	EDEM3;DNAJC10;SSR3;BCL2;MAN1C1;UBE4B;EIF2AK4;SEC24D;MBTPS2;SEC63
KEGG_2021_Human	Toll-like receptor signaling pathway	6/104	0.6615128357830634	0.9999912874278716	0	0	0.8949155800467754	0.3698022884351848	MAP2K4;CXCL10;CXCL9;PIK3CB;FOS;MAP3K7
KEGG_2021_Human	RIG-I-like receptor signaling pathway	4/70	0.6630762971356308	0.9999912874278716	0	0	0.8860074095183813	0.3640296263816689	CXCL10;CASP10;DDX58;MAP3K7
KEGG_2021_Human	Pathways in cancer	32/531	0.6650436143316081	0.9999912874278716	0	0	0.9362828220543652	0.3819122489617086	RB1;FH;WNT2B;PTGER2;MGST1;IL5RA;PIK3CB;CBL;ADCY7;GNAI1;GLI2;RASGRP3;CCND2;POLK;JAK2;FZD1;SMAD2;WNT5B;FZD4;ITGA3;EGF;F2R;ARNT;FOS;FGF17;ADCY9;MSH2;APC;MSH3;LPAR6;BCL2;PLCB1
KEGG_2021_Human	Nitrogen metabolism	1/17	0.6752953408657851	0.9999912874278716	0	0	0.9139953088350272	0.3588392578112668	CA8
KEGG_2021_Human	Phenylalanine metabolism	1/17	0.6752953408657851	0.9999912874278716	0	0	0.9139953088350272	0.3588392578112668	DDC
KEGG_2021_Human	Mucin type O-glycan biosynthesis	2/36	0.680226195651964	0.9999912874278716	0	0	0.8600754855932984	0.3314127969513502	C1GALT1C1;GALNT13
KEGG_2021_Human	Tyrosine metabolism	2/36	0.680226195651964	0.9999912874278716	0	0	0.8600754855932984	0.3314127969513502	DDC;FAHD1
KEGG_2021_Human	PD-L1 expression and PD-1 checkpoint pathway in cancer	5/89	0.6810246648668032	0.9999912874278716	0	0	0.8700280112044818	0.3342271374461516	EGF;PTPN11;PIK3CB;FOS;JAK2
KEGG_2021_Human	Non-small cell lung cancer	4/72	0.6847135795570273	0.9999912874278716	0	0	0.8598561681725982	0.3256745307928069	RB1;EGF;PIK3CB;POLK
KEGG_2021_Human	Neuroactive ligand-receptor interaction	20/341	0.6897838420301122	0.9999912874278716	0	0	0.9098056668150126	0.3378809017550201	OXTR;GRID2;GRID1;PTGER2;F2R;ADRB2;GRPR;SSTR2;SSTR4;GRIN2D;P2RX7;CYSLTR1;CYSLTR2;LPAR6;HRH4;KISS1R;S1PR1;F2RL1;S1PR3;PTGDR
KEGG_2021_Human	Alanine, aspartate and glutamate metabolism	2/37	0.6948021022748926	0.9999912874278716	0	0	0.8354571875698636	0.3042135376712458	ALDH5A1;PPAT
KEGG_2021_Human	Apoptosis	8/142	0.6951076986113626	0.9999912874278716	0	0	0.8723364310522858	0.3172587136169806	CASP10;CASP6;ITPR1;BCL2;ITPR2;ATM;PIK3CB;FOS
KEGG_2021_Human	Ribosome biogenesis in eukaryotes	6/108	0.6968756284892403	0.9999912874278716	0	0	0.8596361621571705	0.3104561578942515	NOP56;UTP6;XPO1;FCF1;GAR1;UTP18
KEGG_2021_Human	Rap1 signaling pathway	12/210	0.6987712292309378	0.9999912874278716	0	0	0.8852882133639232	0.3173155126808427	FGF17;ADCY9;RAP1A;EGF;F2R;KRIT1;PIK3CB;PLCB1;SIPA1L3;ADCY7;GNAI1;RASGRP3
KEGG_2021_Human	Spinocerebellar ataxia	8/143	0.7025407821395776	0.9999912874278716	0	0	0.8658280922431866	0.3056821894807017	PSMA5;NOP56;ITPR1;ITPR2;OMA1;PIK3CB;PLCB1;GRIN2D
KEGG_2021_Human	Hedgehog signaling pathway	3/56	0.7041250427098382	0.9999912874278716	0	0	0.8274257177051166	0.2902603800404447	CCND2;BCL2;GLI2
KEGG_2021_Human	HIF-1 signaling pathway	6/109	0.7053187669998483	0.9999912874278716	0	0	0.8512444559601287	0.297174058927647	EGF;BCL2;CYBB;ARNT;PIK3CB;PDHB
KEGG_2021_Human	Small cell lung cancer	5/92	0.70894311343426	0.9999912874278716	0	0	0.8398918187964841	0.2889059799342331	RB1;ITGA3;BCL2;PIK3CB;POLK
KEGG_2021_Human	Glioma	4/75	0.7152982798657059	0.9999912874278716	0	0	0.8233917612256612	0.2758820606455269	RB1;EGF;PIK3CB;POLK
KEGG_2021_Human	Glycosaminoglycan degradation	1/19	0.7155614488683245	0.9999912874278716	0	0	0.8123534010946052	0.2718847736566224	HEXB
KEGG_2021_Human	IL-17 signaling pathway	5/94	0.7265770780251353	0.9999912874278716	0	0	0.8209297202026878	0.2622137419898238	CXCL10;SRSF1;FOS;ELAVL1;MAP3K7
KEGG_2021_Human	TGF-beta signaling pathway	5/94	0.7265770780251353	0.9999912874278716	0	0	0.8209297202026878	0.2622137419898238	ACVR1;SMAD2;RBL1;BMP8B;INHBC
KEGG_2021_Human	Lipid and atherosclerosis	12/215	0.7286300084729846	0.9999912874278716	0	0	0.8632499883451694	0.2732956307815951	MAP2K4;RAP1A;CASP6;ITPR1;BCL2;CYBB;FOS;PIK3CB;JAK2;PLCB1;MAP3K7;MIB1
KEGG_2021_Human	Thermogenesis	13/232	0.7290833486821627	0.9999912874278716	0	0	0.8667978506016801	0.2738797076867598	COX18;ACTL6A;ACSL5;BMP8B;ACSL4;TSC1;ACSL3;SDHD;SMARCA2;ADCY7;ADCY9;DPF3;COA6
KEGG_2021_Human	Salmonella infection	14/249	0.7297845272603913	0.9999912874278716	0	0	0.869853114181036	0.2740089122878438	CYFIP1;MAP2K4;RIPK3;FOS;ARPC5;PIK3CB;FBXO22;TUBB1;ELMO1;BCL2;ACTR10;MAP3K7;NAIP;EXOC2
KEGG_2021_Human	One carbon pool by folate	1/20	0.7337827376606126	0.9999912874278716	0	0	0.7695568083617959	0.2382103782238611	MTHFD1
KEGG_2021_Human	Steroid biosynthesis	1/20	0.7337827376606126	0.9999912874278716	0	0	0.7695568083617959	0.2382103782238611	HSD17B7
KEGG_2021_Human	Axon guidance	10/182	0.7349859564124064	0.9999912874278716	0	0	0.8491118842702802	0.2614448495575011	SEMA5B;TRPC6;WNT5B;SEMA3C;RASA1;NTN4;PTPN11;PIK3CB;EPHA1;GNAI1
KEGG_2021_Human	VEGF signaling pathway	3/59	0.7371875841791247	0.9999912874278716	0	0	0.7829734869672222	0.238738712768638	PLA2G4F;PLA2G4A;PIK3CB
KEGG_2021_Human	Regulation of actin cytoskeleton	12/218	0.7455987647960021	0.9999912874278716	0	0	0.8505405653731892	0.2496912139476897	FGF17;CYFIP1;ITGA4;APC;ITGA3;EGF;F2R;ITGB8;PIP5K1B;PIP5K1C;ARPC5;PIK3CB
KEGG_2021_Human	Focal adhesion	11/201	0.7461320177686876	0.9999912874278716	0	0	0.8453817759528846	0.2475723583736813	CCND2;RAP1A;ITGA4;ITGA3;EGF;RASGRF1;BCL2;ITGB8;PIP5K1B;PIP5K1C;PIK3CB
KEGG_2021_Human	Bladder cancer	2/41	0.7476798572444565	0.9999912874278716	0	0	0.7496087636932708	0.2179715293748046	RB1;EGF
KEGG_2021_Human	Adrenergic signaling in cardiomyocytes	8/150	0.7512350104122886	0.9999912874278716	0	0	0.8228363894056161	0.2353614434755678	ADCY9;BCL2;ADRB2;PLCB1;ADCY7;GNAI1;CACNG4;SLC8A2
KEGG_2021_Human	Vascular smooth muscle contraction	7/133	0.7547968351696068	0.9999912874278716	0	0	0.8114689709347996	0.2282716246378272	PLA2G4F;ADCY9;ITPR1;ITPR2;PLA2G4A;PLCB1;ADCY7
KEGG_2021_Human	Histidine metabolism	1/22	0.7668006683598537	0.9999912874278716	0	0	0.696191220819837	0.1848585383050778	HNMT
KEGG_2021_Human	Terpenoid backbone biosynthesis	1/22	0.7668006683598537	0.9999912874278716	0	0	0.696191220819837	0.1848585383050778	ZMPSTE24
KEGG_2021_Human	Mannose type O-glycan biosynthesis	1/23	0.7817417663162948	0.9999912874278716	0	0	0.6645106261994456	0.1636229931144736	FKTN
KEGG_2021_Human	Protein export	1/23	0.7817417663162948	0.9999912874278716	0	0	0.6645106261994456	0.1636229931144736	SEC63
KEGG_2021_Human	Proximal tubule bicarbonate reclamation	1/23	0.7817417663162948	0.9999912874278716	0	0	0.6645106261994456	0.1636229931144736	SLC38A3
KEGG_2021_Human	Vasopressin-regulated water reabsorption	2/44	0.7819931204958315	0.9999912874278716	0	0	0.6959534987704001	0.1711414626271355	ADCY9;RAB11A
KEGG_2021_Human	Longevity regulating pathway	5/102	0.7893507407115247	0.9999912874278716	0	0	0.7529007479280372	0.1780945449897077	ADCY9;CAT;TSC1;PIK3CB;ADCY7
KEGG_2021_Human	Glycosphingolipid biosynthesis	2/45	0.7924856967333352	0.9999912874278716	0	0	0.6797321396076719	0.1580926595519753	ST8SIA1;HEXB
KEGG_2021_Human	Fluid shear stress and atherosclerosis	7/139	0.7935155259196889	0.9999912874278716	0	0	0.7743340712704421	0.1790896665002489	ACVR1;MAP2K4;MGST1;BCL2;PIK3CB;FOS;MAP3K7
KEGG_2021_Human	Protein digestion and absorption	5/103	0.7963440699276757	0.9999912874278716	0	0	0.7451780712284914	0.1696948848000619	CPA3;DPP4;KCNE3;COL14A1;SLC8A2
KEGG_2021_Human	ErbB signaling pathway	4/85	0.801333698853761	0.9999912874278716	0	0	0.7213514454893766	0.1597633426107994	MAP2K4;EGF;PIK3CB;CBL
KEGG_2021_Human	Proteasome	2/46	0.8025294795381659	0.9999912874278716	0	0	0.6642481149523403	0.1461257441641547	PSMA5;PSMF1
KEGG_2021_Human	NF-kappa B signaling pathway	5/104	0.8031537184879736	0.9999912874278716	0	0	0.7376114081996435	0.1616911721151759	DDX58;BCL2;BLNK;ATM;MAP3K7
KEGG_2021_Human	Glucagon signaling pathway	5/107	0.8225034812393021	0.9999912874278716	0	0	0.7158016147635525	0.1398694707268824	G6PC3;ITPR1;ITPR2;PDHB;PLCB1
KEGG_2021_Human	ECM-receptor interaction	4/88	0.8226204235478589	0.9999912874278716	0	0	0.6954769368562472	0.1357991017178822	ITGA4;ITGA3;ITGB8;CD44
KEGG_2021_Human	Amphetamine addiction	3/69	0.8265437052619623	0.9999912874278716	0	0	0.6639851925678081	0.1264908279851417	DDC;FOS;GRIN2D
KEGG_2021_Human	Drug metabolism	5/108	0.8286019107306899	0.9999912874278716	0	0	0.7088140110413097	0.1332679805504819	UGT1A1;DPYD;MGST1;UGT2A3;HPRT1
KEGG_2021_Human	GABAergic synapse	4/89	0.829283741960182	0.9999912874278716	0	0	0.6872579752904296	0.1286498218622556	ADCY9;SLC38A3;ADCY7;GNAI1
KEGG_2021_Human	Collecting duct acid secretion	1/27	0.8325329853989993	0.9999912874278716	0	0	0.562157935887412	0.1030336758002508	ATP6V1G2
KEGG_2021_Human	Fatty acid elongation	1/27	0.8325329853989993	0.9999912874278716	0	0	0.562157935887412	0.1030336758002508	THEM4
KEGG_2021_Human	Central carbon metabolism in cancer	3/70	0.8338631277681054	0.9999912874278716	0	0	0.654039902289648	0.1188298972700696	IDH1;PIK3CB;PDHB
KEGG_2021_Human	Epithelial cell signaling in Helicobacter pylori infection	3/70	0.8338631277681054	0.9999912874278716	0	0	0.654039902289648	0.1188298972700696	MAP2K4;ATP6V1G2;PTPN11
KEGG_2021_Human	Arginine and proline metabolism	2/50	0.8385045554382985	0.9999912874278716	0	0	0.6087636932707355	0.1072247543704444	LAP3;ALDH18A1
KEGG_2021_Human	Adherens junction	3/71	0.8409150464310681	0.9999912874278716	0	0	0.644387120549081	0.1116495018547642	PTPRJ;NLK;MAP3K7
KEGG_2021_Human	Morphine addiction	4/91	0.8419860947334735	0.9999912874278716	0	0	0.6713868770943682	0.1154730236871452	ADCY9;PDE7A;ADCY7;GNAI1
KEGG_2021_Human	Butanoate metabolism	1/28	0.8432652585695911	0.9999912874278716	0	0	0.5413083137868127	0.0922788366406945	ALDH5A1
KEGG_2021_Human	Dopaminergic synapse	6/132	0.8559710735438064	0.9999912874278716	0	0	0.6949988786723481	0.1080853193328558	DDC;ITPR1;ITPR2;FOS;PLCB1;GNAI1
KEGG_2021_Human	Human cytomegalovirus infection	11/225	0.8592635033188024	0.9999912874278716	0	0	0.7496004654485465	0.1136991348425937	RB1;ADCY9;PTGER2;TAP2;ITPR1;ITPR2;TSC1;PIK3CB;PLCB1;ADCY7;GNAI1
KEGG_2021_Human	Glycosaminoglycan biosynthesis	2/53	0.8614731828514754	0.9999912874278716	0	0	0.5728620086532266	0.0854202285828887	EXTL2;GLCE
KEGG_2021_Human	Influenza A	8/172	0.8668471524215433	0.9999912874278716	0	0	0.7116122104617273	0.1016841278598349	CXCL10;XPO1;RSAD2;DDX58;OAS3;PIK3CB;JAK2;RAB11A
KEGG_2021_Human	Pathways of neurodegeneration	25/475	0.8703116833620849	0.9999912874278716	0	0	0.8087649402390438	0.1123405839644722	APP;WNT2B;WDR41;ITPR1;ITPR2;TUBB1;SPG11;FZD1;GPX2;WNT5B;FZD4;SIGMAR1;RAB39B;CYBB;SDHD;GRIN2D;PSMA5;FIG4;APC;CAT;BCL2;PLCB1;ACTR10;DNAL4;PPID
KEGG_2021_Human	Metabolism of xenobiotics by cytochrome P450	3/76	0.8724057058559744	0.9999912874278716	0	0	0.6000901084519582	0.081912722425208	UGT1A1;MGST1;UGT2A3
KEGG_2021_Human	Prostate cancer	4/97	0.875405285195231	0.9999912874278716	0	0	0.6278693497825867	0.0835495175335915	RB1;EGF;BCL2;PIK3CB
KEGG_2021_Human	Kaposi sarcoma-associated herpesvirus infection	9/193	0.8761561721723121	0.9999912874278716	0	0	0.7133376663359902	0.0943110328462864	RB1;MAP2K4;RCAN1;CD200R1;ITPR1;ITPR2;FOS;PIK3CB;JAK2
KEGG_2021_Human	Human immunodeficiency virus 1 infection	10/212	0.8780265396796673	0.9999912874278716	0	0	0.7218367506041943	0.0938954117193738	TAP2;ITPR1;BCL2;ITPR2;ATM;FOS;PIK3CB;SAMHD1;MAP3K7;GNAI1
KEGG_2021_Human	Ras signaling pathway	11/232	0.8834492777262761	0.9999912874278716	0	0	0.7255829045566217	0.0899152489715643	FGF17;PLA2G4F;RAP1A;EGF;RASA1;RASGRF1;PLA2G4A;PTPN11;PIK3CB;EXOC2;RASGRP3
KEGG_2021_Human	Neurotrophin signaling pathway	5/119	0.8850133105756318	0.9999912874278716	0	0	0.6400412796697627	0.0781827025076043	RAP1A;KIDINS220;BCL2;PTPN11;PIK3CB
KEGG_2021_Human	Fructose and mannose metabolism	1/33	0.8874557466500527	0.9999912874278716	0	0	0.4566067240031274	0.0545173003395499	FPGT
KEGG_2021_Human	Necroptosis	7/159	0.8894993875839372	0.9999912874278716	0	0	0.6717244800926118	0.0786565589635393	PLA2G4F;RIPK3;BCL2;CYBB;PLA2G4A;JAK2;PPID
KEGG_2021_Human	MAPK signaling pathway	14/294	0.9036823386269706	0.9999912874278716	0	0	0.7282780410742496	0.0737580887565679	MAP2K4;PLA2G4F;EGF;RASGRF1;PLA2G4A;FOS;NLK;DUSP6;RASGRP3;FGF17;RAP1A;RASA1;MAP3K7;CACNG4
KEGG_2021_Human	Viral myocarditis	2/60	0.9038793450420628	0.9999912874278716	0	0	0.503534617667692	0.0508869040100732	SGCB;EIF4G3
KEGG_2021_Human	Human papillomavirus infection	16/331	0.9054040751909846	0.9999912874278716	0	0	0.7396021699819169	0.0734971838871408	RB1;FZD1;ATP6V1G2;WNT2B;WNT5B;ITGA4;FZD4;ITGA3;EGF;TSC1;PIK3CB;CCND2;RBL1;APC;ITGB8;ATM
KEGG_2021_Human	C-type lectin receptor signaling pathway	4/104	0.9065037656162986	0.9999912874278716	0	0	0.5836990595611286	0.0572959550089233	ITPR1;ITPR2;PTPN11;PIK3CB
KEGG_2021_Human	Viral carcinogenesis	9/203	0.9084297479199344	0.9999912874278716	0	0	0.6762026815479328	0.0649409649343821	RB1;CCND2;RBL1;YWHAB;DNAJA3;PIK3CB;GTF2H3;GTF2E1;YWHAG
KEGG_2021_Human	Aldosterone-regulated sodium reabsorption	1/37	0.913657700046874	0.9999912874278716	0	0	0.4057857701329163	0.0366421650201351	PIK3CB
KEGG_2021_Human	Thyroid cancer	1/37	0.913657700046874	0.9999912874278716	0	0	0.4057857701329163	0.0366421650201351	POLK
KEGG_2021_Human	Osteoclast differentiation	5/127	0.9153047681543052	0.9999912874278716	0	0	0.5978142076502733	0.0529054748642688	BLNK;PIK3CB;FOS;FCGR2B;MAP3K7
KEGG_2021_Human	Retrograde endocannabinoid signaling	6/148	0.9179597890330082	0.9999912874278716	0	0	0.6161584893979261	0.0527442093049046	ADCY9;ITPR1;ITPR2;PLCB1;ADCY7;GNAI1
KEGG_2021_Human	Insulin secretion	3/86	0.9192805201528386	0.9999912874278716	0	0	0.5275070524855884	0.0443970815190722	ADCY9;PLCB1;ADCY7
KEGG_2021_Human	Taste transduction	3/86	0.9192805201528386	0.9999912874278716	0	0	0.5275070524855884	0.0443970815190722	HTR3E;PLCB1;TAS2R19
KEGG_2021_Human	Tight junction	7/169	0.9213213905242084	0.9999912874278716	0	0	0.6299205725757179	0.0516196887989149	RAP1A;NEDD4;CLDN23;CD1E;ARPC5;AMOT;TJP2
KEGG_2021_Human	Glycine, serine and threonine metabolism	1/40	0.9292243768354074	0.9999912874278716	0	0	0.3745113369820172	0.0274910212490411	PSAT1
KEGG_2021_Human	Nicotine addiction	1/40	0.9292243768354074	0.9999912874278716	0	0	0.3745113369820172	0.0274910212490411	GRIN2D
KEGG_2021_Human	Toxoplasmosis	4/112	0.9334486921396888	0.9999912874278716	0	0	0.5402298850574713	0.0372052434363999	BCL2;JAK2;MAP3K7;GNAI1
KEGG_2021_Human	Acute myeloid leukemia	2/67	0.9339015523381357	0.9999912874278716	0	0	0.4491392801251956	0.0307140531122618	PIK3CB;DUSP6
KEGG_2021_Human	Fat digestion and absorption	1/43	0.9419862493871254	0.9999912874278716	0	0	0.3477046799955322	0.0207804317320717	AGPAT1
KEGG_2021_Human	Insulin signaling pathway	5/137	0.943138872070465	0.9999912874278716	0	0	0.5522281639928699	0.0323283981188778	G6PC3;PRKAR2B;TSC1;PIK3CB;CBL
KEGG_2021_Human	Staphylococcus aureus infection	3/95	0.9474105299480836	0.9999912874278716	0	0	0.4756732831704743	0.0256971902648235	KRT39;CFH;FCGR2B
KEGG_2021_Human	PI3K-Akt signaling pathway	16/354	0.9476583929614736	0.9999912874278716	0	0	0.688412852969815	0.0370098918768563	ITGA4;YWHAB;ITGA3;EGF;F2R;TSC1;PIK3CB;FGF17;CCND2;G6PC3;LPAR6;BCL2;THEM4;ITGB8;JAK2;YWHAG
KEGG_2021_Human	Type II diabetes mellitus	1/46	0.9524483626487232	0.9999912874278716	0	0	0.3244722439405785	0.0158080884641456	PIK3CB
KEGG_2021_Human	Intestinal immune network for IgA production	1/48	0.9583532112027662	0.9999912874278716	0	0	0.3106316437376274	0.0132139198903046	ITGA4
KEGG_2021_Human	Viral protein interaction with cytokine and cytokine receptor	3/100	0.958790237322428	0.9999912874278716	0	0	0.4510329460962791	0.018980800823641	CXCL10;CXCL9;CCR2
KEGG_2021_Human	Pertussis	2/76	0.959601983372705	0.9999912874278716	0	0	0.3943239013661548	0.0162606089882131	FOS;GNAI1
KEGG_2021_Human	Amoebiasis	3/102	0.9626594889544056	0.9999912874278716	0	0	0.4418737096889015	0.0168157354480962	CD1E;PIK3CB;PLCB1
KEGG_2021_Human	Cholesterol metabolism	1/50	0.9635252728865846	0.9999912874278716	0	0	0.297920888449203	0.0110697157183055	NCEH1
KEGG_2021_Human	Antigen processing and presentation	2/78	0.963841329278416	0.9999912874278716	0	0	0.3839057738242319	0.014138709918065	RFXAP;TAP2
KEGG_2021_Human	Synaptic vesicle cycle	2/78	0.963841329278416	0.9999912874278716	0	0	0.3839057738242319	0.014138709918065	ATP6V1G2;AP2B1
KEGG_2021_Human	Cell adhesion molecules	5/148	0.9639938978473156	0.9999912874278716	0	0	0.5094474153297682	0.0186815969034168	VCAN;ITGA4;CLDN23;ITGB8;PDCD1LG2
KEGG_2021_Human	Alzheimer disease	16/369	0.9654281550956768	0.9999912874278716	0	0	0.6586222971276939	0.0231726981874302	FZD1;APP;WNT2B;WNT5B;FZD4;ITPR1;CYBB;ITPR2;SDHD;PIK3CB;GRIN2D;PSMA5;APC;TUBB1;PLCB1;PPID
KEGG_2021_Human	T cell receptor signaling pathway	3/104	0.9661849588086652	0.9999912874278716	0	0	0.4330772153174597	0.0148978537606362	PIK3CB;FOS;MAP3K7
KEGG_2021_Human	Phagosome	5/152	0.969639848401084	0.9999912874278716	0	0	0.4954781912765106	0.0152758734434643	ATP6V1G2;TUBB1;TAP2;CYBB;FCGR2B
KEGG_2021_Human	Th17 cell differentiation	3/107	0.970889352530193	0.9999912874278716	0	0	0.4205168363351605	0.0124232318674661	SMAD2;FOS;JAK2
KEGG_2021_Human	Insulin resistance	3/108	0.9723147213572798	0.9999912874278716	0	0	0.4164895402170265	0.0116932518459862	G6PC3;PTPN11;PIK3CB
KEGG_2021_Human	Legionellosis	1/57	0.9770709213273412	0.9999912874278716	0	0	0.260583044789456	0.0060444943798993	NAIP
KEGG_2021_Human	Amyotrophic lateral sclerosis	15/364	0.977227710161635	0.9999912874278716	0	0	0.624177491874016	0.0143782926120005	GPX2;SIGMAR1;WDR41;RAB39B;SDHD;GRIN2D;PSMA5;FIG4;TUBB1;CAT;BCL2;ACTR10;DNAL4;SPG11;NUP37
KEGG_2021_Human	Diabetic cardiomyopathy	7/203	0.9778304228699776	0.9999912874278716	0	0	0.5196947592862754	0.0116510449831835	SMAD2;CYBB;MPC1L;SDHD;PIK3CB;PDHB;PLCB1
KEGG_2021_Human	Cardiac muscle contraction	2/87	0.97816803943551	0.9999912874278716	0	0	0.3430912271011691	0.0075733285844812	CACNG4;SLC8A2
KEGG_2021_Human	Notch signaling pathway	1/59	0.9799195536043744	0.9999912874278716	0	0	0.2515704618371033	0.0051030562138951	DTX3L
KEGG_2021_Human	Mineral absorption	1/60	0.981208352031506	0.9999912874278716	0	0	0.2472933038258173	0.0046912663871345	SLC8A2
KEGG_2021_Human	RNA transport	6/186	0.9817052927338312	0.9999912874278716	0	0	0.4850863422291994	0.0089566948110819	CYFIP1;EIF5B;XPO1;GEMIN5;EIF4G3;NUP37
KEGG_2021_Human	Th1 and Th2 cell differentiation	2/92	0.9835638955557778	0.9999912874278716	0	0	0.323943661971831	0.00536861326901	FOS;JAK2
KEGG_2021_Human	Coronavirus disease	8/232	0.9835730284280492	0.9999912874278716	0	0	0.5193171608265947	0.0086016528227155	RPS26;CXCL10;DDX58;OAS3;CYBB;FOS;PIK3CB;MAP3K7
KEGG_2021_Human	Cytokine-cytokine receptor interaction	11/295	0.9838766793393592	0.9999912874278716	0	0	0.5627032486487087	0.0091465813068776	ACVR1;CXCL10;CXCL9;CTF1;TNFRSF19;BMP8B;IL5RA;IL16;CXCR6;INHBC;CCR2
KEGG_2021_Human	Rheumatoid arthritis	2/93	0.9844754571721472	0.9999912874278716	0	0	0.3203666443103062	0.0050125559729826	ATP6V1G2;FOS
KEGG_2021_Human	Thyroid hormone signaling pathway	3/121	0.985746456663768	0.9999912874278716	0	0	0.3703462829990842	0.0053167285657716	RCAN1;PIK3CB;PLCB1
KEGG_2021_Human	Transcriptional misregulation in cancer	6/192	0.9858132423162695	0.9999912874278716	0	0	0.4692864738947688	0.006705330203617	ATF1;CCND2;ATM;POLK;FLI1;DUSP6
KEGG_2021_Human	Inflammatory bowel disease	1/65	0.9865133388130588	0.9999912874278716	0	0	0.2279124315871774	0.0030946935134222	SMAD2
KEGG_2021_Human	mRNA surveillance pathway	2/98	0.9883439393228745	0.9999912874278716	0	0	0.3035993740219092	0.0035595584778096	CSTF3;CPSF2
KEGG_2021_Human	Tuberculosis	5/180	0.9913058187832404	0.9999912874278716	0	0	0.4155742296918767	0.0036288756717525	CASP10;RFXAP;BCL2;JAK2;FCGR2B
KEGG_2021_Human	Ribosome	4/158	0.9921819825851688	0.9999912874278716	0	0	0.3779261490860237	0.0029662434543307	MRPL30;RPS26;MRPS9;MRPS16
KEGG_2021_Human	Alcoholism	5/186	0.9934243649212038	0.9999912874278716	0	0	0.4016682916260427	0.0026499462280818	DDC;PKIA;HAT1;GNAI1;GRIN2D
KEGG_2021_Human	Neutrophil extracellular trap formation	5/189	0.9942889236809642	0.9999912874278716	0	0	0.3950554134697357	0.002262658892991	HAT1;CYBB;PIK3CB;PLCB1;MAP3K7
KEGG_2021_Human	Prion disease	8/273	0.9969086865968528	0.9999912874278716	0	0	0.437996914679008	0.0013560828530251	PSMA5;TUBB1;ITPR1;CYBB;ITPR2;SDHD;PIK3CB;GRIN2D
KEGG_2021_Human	Non-alcoholic fatty liver disease	3/155	0.9976804910375656	0.9999912874278716	0	0	0.2869801755759799	0.000666426279288194	SDHD;PIK3CB;FOS
KEGG_2021_Human	Lysosome	2/128	0.99798818454737	0.9999912874278716	0	0	0.2309412027721887	0.0004650790640313583	MFSD8;HEXB
KEGG_2021_Human	Huntington disease	9/306	0.9979932775979886	0.9999912874278716	0	0	0.4392389671697303	0.0008823162535349494	PSMA5;GPX2;TUBB1;ITPR1;AP2B1;SDHD;PLCB1;ACTR10;DNAL4
KEGG_2021_Human	Natural killer cell mediated cytotoxicity	2/131	0.9983170093787648	0.9999912874278716	0	0	0.2255340830512792	0.00037989151321554345	PTPN11;PIK3CB
KEGG_2021_Human	Oxidative phosphorylation	2/133	0.9985061201967612	0.9999912874278716	0	0	0.2220669223142075	0.0003319893280758537	ATP6V1G2;SDHD
KEGG_2021_Human	Parkinson disease	6/249	0.998936810501569	0.9999912874278716	0	0	0.3581022152450724	0.0003809330525260479	PSMA5;TUBB1;ITPR1;ITPR2;SDHD;GNAI1
KEGG_2021_Human	MicroRNAs in cancer	8/310	0.9993917133875854	0.9999912874278716	0	0	0.3835644966470907	0.00023338813894676025	CCND2;APC;BCL2;ATM;PIK3CB;HOXD10;RECK;CD44
KEGG_2021_Human	Spliceosome	2/150	0.9994606690612878	0.9999912874278716	0	0	0.1963794780696189	0.0001059420997458561	AQR;SRSF1
KEGG_2021_Human	Olfactory transduction	9/440	0.9999912874278716	0.9999912874278716	0	0	0.3004759027457051	2.617929379957153e-06	OR4E2;OR2G6;OR52H1;OR1D2;OR6C65;OR4D11;OR5AK2;SLC8A2;OR3A1
GO_Biological_Process_2023	Somatic Recombination Of Immunoglobulin Gene Segments (GO:0016447)	5/8	5.068289798919955e-05	0.1630468828312549	0	0	24.466666666666665	241.97342547255025	MSH2;XRCC4;MSH3;PRKDC;LIG4
GO_Biological_Process_2023	Regulation Of G1/S Transition Of Mitotic Cell Cycle (GO:2000045)	18/106	0.00012781677895887754	0.2055932889553545	0	0	3.019881861403256	27.072977354109337	RB1;ACVR1;ANKRD17;PBRM1;ANXA1;ACTL6A;UBE2E2;PKD2;KLF4;SMARCA2;CCND2;RBL1;APC;CENPJ;CDK2AP2;DPF3;PLCB1;CRLF3
GO_Biological_Process_2023	Response To X-ray (GO:0010165)	5/11	0.0003553422833079978	0.3810453751339429	0	0	12.231372549019609	97.1468087119222	MSH2;XRCC4;XRRA1;LIG4;ATM
GO_Biological_Process_2023	DNA Metabolic Process (GO:0006259)	33/288	0.0008565861046471447	0.4360503455927286	0	0	1.9162696353601585	13.533761063607711	SMARCAL1;PARG;PRKDC;PRIM1;SAMHD1;TBRG1;NT5E;CDC45;HLTF;EP400;POLI;RMI2;RMI1;FANCL;ACTL6A;REV1;SMARCA5;RPA1;LIG4;GTF2H3;TERF2;FAM111A;POLA1;RAD50;MSH2;MSH3;ERCC4;RPA4;UBE2V2;MCM3;MCM4;ATM;ASF1A
GO_Biological_Process_2023	Nucleotide-Sugar Metabolic Process (GO:0009225)	5/13	0.0008885254058177748	0.4360503455927286	0	0	9.172549019607844	64.44584617182826	EXTL2;PARG;UGP2;ENTPD5;CMAHP
GO_Biological_Process_2023	Nucleotide Biosynthetic Process (GO:0009165)	6/19	0.000893407460714896	0.4360503455927286	0	0	6.777080062794348	47.57827234638498	PRPS2;PRPSAP1;MTHFD1;PPAT;NMNAT3;HPRT1
GO_Biological_Process_2023	mRNA Pseudouridine Synthesis (GO:1990481)	4/8	0.0009488195272456016	0.4360503455927286	0	0	14.66771159874608	102.09155495012892	PUS3;TRUB1;TRUB2;PUS7L
GO_Biological_Process_2023	Negative Regulation Of Cell Cycle G1/S Phase Transition (GO:1902807)	8/35	0.0013696494951762	0.514743886488617	0	0	4.354297693920335	28.708757361772975	RB1;METTL13;RBL1;APC;CDK2AP2;PKD2;KLF4;CRLF3
GO_Biological_Process_2023	Plasma Membrane Bounded Cell Projection Assembly (GO:0120031)	31/275	0.0015719194504679	0.514743886488617	0	0	1.8793920382207403	12.13233604209666	CYFIP1;FAM149B1;ARL6;SNX10;FNBP1L;PTPDC1;HSPB11;RAP1A;ARL13B;S1PR1;NEK1;NPHP3;BBS7;BBS4;P2RY12;SCLT1;IFT80;ANO6;P2RX7;CCDC88A;IFT88;RAP2A;TTC8;GOLPH3;RAP2B;FAM161A;KIAA0586;CENPJ;HYLS1;CEP41;CLUAP1
GO_Biological_Process_2023	Purine Nucleotide Biosynthetic Process (GO:0006164)	6/21	0.0016000742508194	0.514743886488617	0	0	5.872841444270016	37.80762216325716	PRPS2;PRPSAP1;MTHFD1;PPAT;NMNAT3;HPRT1
GO_Biological_Process_2023	Immunoglobulin V(D)J Recombination (GO:0033152)	3/5	0.0023714877418825	0.5196440047502786	0	0	21.986687548942836	132.8927675753343	XRCC4;PRKDC;LIG4
GO_Biological_Process_2023	Maintenance Of DNA Repeat Elements (GO:0043570)	3/5	0.0023714877418825	0.5196440047502786	0	0	21.986687548942836	132.8927675753343	RMI2;MSH2;MSH3
GO_Biological_Process_2023	Medium-Chain fatty-acyl-CoA Metabolic Process (GO:0036112)	3/5	0.0023714877418825	0.5196440047502786	0	0	21.986687548942836	132.8927675753343	NUDT7;NUDT19;HSD17B4
GO_Biological_Process_2023	Amino Acid Catabolic Process (GO:0009063)	8/38	0.0023996343637606	0.5196440047502786	0	0	3.918238993710691	23.636537331690853	ALDH6A1;ALDH5A1;DBT;BCKDHB;MCCC1;ETFA;HNMT;IDO1
GO_Biological_Process_2023	Double-Strand Break Repair (GO:0006302)	21/168	0.002498656710769	0.5196440047502786	0	0	2.1074548961761033	12.627873967983676	DCLRE1A;SMARCAL1;SWSAP1;RMI2;XRCC4;DTX3L;PRKDC;RMI1;RPA1;LIG4;SAMHD1;PALB2;POLA1;ZFYVE26;RAD50;ERCC4;CHEK2;RPA4;UBE2V2;REV3L;ATM
GO_Biological_Process_2023	Regulation Of T Cell Migration (GO:2000404)	6/23	0.0026663538793851	0.5196440047502786	0	0	5.181364853633761	30.7101739860814	APP;CXCL10;CD200R1;TMEM102;DOCK8;CD200
GO_Biological_Process_2023	Negative Regulation Of Mitotic Cell Cycle Phase Transition (GO:1901991)	8/40	0.0033689726456051	0.5196440047502786	0	0	3.6729559748427674	20.910679883485397	RB1;RBL1;APC;USP44;CDK2AP2;PKD2;KLF4;CRLF3
GO_Biological_Process_2023	Branched-Chain Amino Acid Catabolic Process (GO:0009083)	5/17	0.0034459608233331	0.5196440047502786	0	0	6.113725490196078	34.668201421912364	ALDH6A1;HIBADH;BCKDHB;MCCC1;DBT
GO_Biological_Process_2023	Purine-Containing Compound Biosynthetic Process (GO:0072522)	5/17	0.0034459608233331	0.5196440047502786	0	0	6.113725490196078	34.668201421912364	PRPS2;PRPSAP1;MTHFD1;PPAT;HPRT1
GO_Biological_Process_2023	Negative Regulation Of G1/S Transition Of Mitotic Cell Cycle (GO:2000134)	7/32	0.0035376850933923	0.5196440047502786	0	0	4.1120188531029065	23.209396850633055	RB1;RBL1;APC;CDK2AP2;PKD2;KLF4;CRLF3
GO_Biological_Process_2023	DNA Repair (GO:0006281)	31/291	0.003755259972304	0.5196440047502786	0	0	1.7622097678142514	9.84123272643752	SMARCAL1;DCLRE1A;PRKDC;CHEK2;HLTF;EP400;POLI;PMS1;PRMT6;RMI2;SLC30A9;XRCC4;DTX3L;FANCL;USP44;SMARCA5;RPA1;LIG4;WRNIP1;GTF2H3;FANCE;FAM111A;POLA1;RAD50;MSH2;MSH3;ERCC4;RPA4;UBE2V2;ATM;ASF1A
GO_Biological_Process_2023	Double-Strand Break Repair Via Nonhomologous End Joining (GO:0006303)	8/41	0.0039552572205947	0.5196440047502786	0	0	3.561463693539165	19.704544520668197	DCLRE1A;SMARCAL1;POLA1;XRCC4;PRKDC;ERCC4;LIG4;ATM
GO_Biological_Process_2023	Purine Ribonucleotide Catabolic Process (GO:0009154)	6/25	0.0041915774038038	0.5196440047502786	0	0	4.635462282078824	25.37766405789638	NUDT9;NT5E;NUDT7;SUCLA2;NUDT19;HPRT1
GO_Biological_Process_2023	L-methionine Salvage (GO:0071267)	3/6	0.0045173411356928	0.5196440047502786	0	0	14.65700861393892	79.14537977790987	MTAP;APIP;MRI1
GO_Biological_Process_2023	Glutathione Biosynthetic Process (GO:0006750)	3/6	0.0045173411356928	0.5196440047502786	0	0	14.65700861393892	79.14537977790987	GCLC;CHAC2;GCLM
GO_Biological_Process_2023	Negative Regulation Of Telomere Capping (GO:1904354)	3/6	0.0045173411356928	0.5196440047502786	0	0	14.65700861393892	79.14537977790987	RAD50;ERCC4;TERF2
GO_Biological_Process_2023	Tubulin Complex Assembly (GO:0007021)	3/6	0.0045173411356928	0.5196440047502786	0	0	14.65700861393892	79.14537977790987	TBCEL;VBP1;TBCE
GO_Biological_Process_2023	fatty-acyl-CoA Metabolic Process (GO:0035337)	5/18	0.0045228573618302	0.5196440047502786	0	0	5.643137254901961	30.46510469380145	NUDT7;NUDT19;HSD17B4;ACSL4;ACSL3
GO_Biological_Process_2023	DNA-templated Transcription Elongation (GO:0006354)	6/26	0.0051587089358472	0.5484425929179851	0	0	4.403453689167975	23.19329414185196	PBRM1;CTR9;LEO1;EAF2;ELP4;GTF2F2
GO_Biological_Process_2023	DNA Strand Elongation (GO:0022616)	4/12	0.0054554438835485	0.5484425929179851	0	0	7.332288401253918	38.20959084630685	POLA1;RAD50;MCM3;MCM4
GO_Biological_Process_2023	Negative Regulation Of JUN Kinase Activity (GO:0043508)	4/12	0.0054554438835485	0.5484425929179851	0	0	7.332288401253918	38.20959084630685	DUSP19;PTPN22;ZNF675;HIPK3
GO_Biological_Process_2023	Pseudouridine Synthesis (GO:0001522)	4/12	0.0054554438835485	0.5484425929179851	0	0	7.332288401253918	38.20959084630685	PUS3;TRUB1;TRUB2;PUS7L
GO_Biological_Process_2023	Protein N-linked Glycosylation (GO:0006487)	10/64	0.0071395839686781	0.6762659365406716	0	0	2.7217847769028873	13.45133464720515	ALG8;ALG6;PDCD6;ENTPD5;OSTC;MAN1C1;MGAT2;ALG10;B4GALNT2;TMEM165
GO_Biological_Process_2023	Nonribosomal Peptide Biosynthetic Process (GO:0019184)	3/7	0.0075305470977679	0.6762659365406716	0	0	10.99216914643696	53.73838004502758	GCLC;CHAC2;GCLM
GO_Biological_Process_2023	tRNA Aminoacylation For Mitochondrial Protein Translation (GO:0070127)	3/7	0.0075305470977679	0.6762659365406716	0	0	10.99216914643696	53.73838004502758	TARS2;YARS2;EARS2
GO_Biological_Process_2023	Transcription Elongation By RNA Polymerase II (GO:0006368)	6/28	0.0075677879127958	0.6762659365406716	0	0	4.002711574140146	19.548660820821997	PBRM1;CTR9;LEO1;EAF2;ELP4;GTF2F2
GO_Biological_Process_2023	DNA Replication Initiation (GO:0006270)	5/21	0.0091550245775056	0.7750451069956746	0	0	4.584313725490196	21.51625833179617	POLA1;CDC45;PRIM1;RPA4;MCM3
GO_Biological_Process_2023	Protein Mannosylation (GO:0035268)	5/21	0.0091550245775056	0.7750451069956746	0	0	4.584313725490196	21.51625833179617	DPY19L1;DPY19L4;TMTC2;TMTC4;FKTN
GO_Biological_Process_2023	Endosome To Lysosome Transport (GO:0008333)	9/57	0.0097648587399274	0.8054756555473519	0	0	2.7545239968528716	12.750595670876889	UEVLD;PXK;VAMP7;SNAPIN;DTX3L;SNX16;EPG5;CACNG4;MTM1
GO_Biological_Process_2023	Lamellipodium Organization (GO:0097581)	6/30	0.0106965445357878	0.8298962553171038	0	0	3.668759811616954	16.648224956354017	P2RY12;CYFIP1;CCDC88A;SNX1;GOLPH3;S1PR1
GO_Biological_Process_2023	Double-Strand Break Repair Via Homologous Recombination (GO:0000724)	14/111	0.0112891583780662	0.8298962553171038	0	0	2.123108744157262	9.519833729327257	SWSAP1;RMI2;RMI1;RPA1;CDC7;SAMHD1;PALB2;ZFYVE26;CDC45;ERCC4;RPA4;REV3L;MCM3;MCM4
GO_Biological_Process_2023	Purine Nucleoside Bisphosphate Catabolic Process (GO:0034034)	3/8	0.0114795969270666	0.8298962553171038	0	0	8.793265465935788	39.281134793574005	NUDT7;SUCLA2;NUDT19
GO_Biological_Process_2023	Ribonucleoside Bisphosphate Catabolic Process (GO:0034031)	3/8	0.0114795969270666	0.8298962553171038	0	0	8.793265465935788	39.281134793574005	NUDT7;SUCLA2;NUDT19
GO_Biological_Process_2023	succinyl-CoA Metabolic Process (GO:0006104)	3/8	0.0114795969270666	0.8298962553171038	0	0	8.793265465935788	39.281134793574005	NUDT7;SUCLA2;NUDT19
GO_Biological_Process_2023	Fatty Acid Beta-Oxidation (GO:0006635)	8/49	0.0118933063863648	0.8298962553171038	0	0	2.865316766375211	12.698452179756137	ABCD2;ABCD3;AMACR;AUH;SCP2;HSD17B4;ETFA;CROT
GO_Biological_Process_2023	DNA-templated DNA Replication (GO:0006261)	10/69	0.0120291784161982	0.8298962553171038	0	0	2.490457760576538	11.008869408339896	POLA1;CDC45;PRIM1;RPA4;REV3L;MCM3;RPA1;MCM4;WRNIP1;TEFM
GO_Biological_Process_2023	Phospholipid Translocation (GO:0045332)	6/31	0.0125622726862598	0.8298962553171038	0	0	3.5218210361067506	15.415212080773834	P2RX7;ATP8B1;ATP10D;ATP11C;ANO6;ATP11A
GO_Biological_Process_2023	Positive Regulation Of G1/S Transition Of Mitotic Cell Cycle (GO:1900087)	6/31	0.0125622726862598	0.8298962553171038	0	0	3.5218210361067506	15.415212080773834	ANKRD17;CCND2;ANXA1;CENPJ;UBE2E2;PLCB1
GO_Biological_Process_2023	tRNA Wobble Base Modification (GO:0002097)	4/15	0.0128986051494731	0.8298962553171038	0	0	5.33171843830151	23.196366720220297	MOCS3;ELP3;ELP4;MTO1
GO_Biological_Process_2023	tRNA Wobble Uridine Modification (GO:0002098)	4/15	0.0128986051494731	0.8298962553171038	0	0	5.33171843830151	23.196366720220297	MOCS3;ELP3;ELP4;MTO1
GO_Biological_Process_2023	Fatty Acid Catabolic Process (GO:0009062)	9/61	0.0150013298642022	0.860452088403392	0	0	2.5420928402832415	10.67581484388532	ABCD2;NUDT7;ABCD3;AUH;SCP2;ABHD3;NUDT19;HSD17B4;CROT
GO_Biological_Process_2023	DNA Recombination (GO:0006310)	7/42	0.0162768366308595	0.860452088403392	0	0	2.9355852317360567	12.088775937670071	RMI2;RAD50;MSH2;RMI1;MSH3;RPA1;LIG4
GO_Biological_Process_2023	Peroxisome Organization (GO:0007031)	5/24	0.0163129998811696	0.860452088403392	0	0	3.859855521155831	15.886366143197428	ABCD2;TMEM135;ABCD3;PEX3;MFF
GO_Biological_Process_2023	B Cell Activation Involved In Immune Response (GO:0002312)	4/16	0.0163427052744663	0.860452088403392	0	0	4.887147335423197	20.10559532143236	MSH2;LIG4;FCGR2B;GAPT
GO_Biological_Process_2023	Intraciliary Anterograde Transport (GO:0035720)	4/16	0.0163427052744663	0.860452088403392	0	0	4.887147335423197	20.10559532143236	IFT88;IFT80;CLUAP1;HSPB11
GO_Biological_Process_2023	Lymphocyte Mediated Immunity (GO:0002449)	4/16	0.0163427052744663	0.860452088403392	0	0	4.887147335423197	20.10559532143236	CR2;MSH2;BTN3A3;CD46
GO_Biological_Process_2023	Negative Regulation Of Chemokine Production (GO:0032682)	4/16	0.0163427052744663	0.860452088403392	0	0	4.887147335423197	20.10559532143236	OAS3;F2RL1;KLF4;MEFV
GO_Biological_Process_2023	Positive Regulation Of Lymphocyte Migration (GO:2000403)	4/16	0.0163427052744663	0.860452088403392	0	0	4.887147335423197	20.10559532143236	APP;CXCL10;TMEM102;DOCK8
GO_Biological_Process_2023	Error-Prone Translesion Synthesis (GO:0042276)	3/9	0.0164086722564902	0.860452088403392	0	0	7.327329678935004	30.1149240860076	REV1;REV3L;POLI
GO_Biological_Process_2023	Negative Regulation Of Humoral Immune Response Mediated By Circulating Immunoglobulin (GO:0002924)	3/9	0.0164086722564902	0.860452088403392	0	0	7.327329678935004	30.1149240860076	CR2;CD46;FCGR2B
GO_Biological_Process_2023	Positive Regulation Of mRNA 3'-End Processing (GO:0031442)	3/9	0.0164086722564902	0.860452088403392	0	0	7.327329678935004	30.1149240860076	CPEB1;LEO1;CPEB3
GO_Biological_Process_2023	Fat Cell Differentiation (GO:0045444)	9/62	0.0165831611691048	0.860452088403392	0	0	2.4939952199278537	10.223802914467631	OSBPL8;WNT5B;ERAP1;CBY1;BBS7;OSBPL11;GATA2;KLF4;BBS4
GO_Biological_Process_2023	DNA Replication (GO:0006260)	10/73	0.017487323093945	0.883783453736474	0	0	2.331833520809899	9.435249135431263	TBRG1;FAM111A;POLA1;RPA4;REV3L;REV1;RPA1;MCM4;WRNIP1;BAZ1A
GO_Biological_Process_2023	Positive Regulation Of Mitotic Cell Cycle Phase Transition (GO:1901992)	9/63	0.0182835614672903	0.883783453736474	0	0	2.4476789929189615	9.795006516275482	RB1;ANKRD17;CCND2;ANXA1;CENPJ;UBE2E2;CDC7;PLCB1;RAB11A
GO_Biological_Process_2023	RNA Polyadenylation (GO:0043631)	5/25	0.0193433610764323	0.883783453736474	0	0	3.6666666666666665	14.466488722410002	APP;ZCCHC7;CSTF3;CPSF2;LEO1
GO_Biological_Process_2023	Lamellipodium Assembly (GO:0030032)	5/25	0.0193433610764323	0.883783453736474	0	0	3.6666666666666665	14.466488722410002	P2RY12;CYFIP1;CCDC88A;GOLPH3;S1PR1
GO_Biological_Process_2023	Positive Regulation Of T Cell Migration (GO:2000406)	5/25	0.0193433610764323	0.883783453736474	0	0	3.6666666666666665	14.466488722410002	APP;CXCL10;TMEM102;DOCK8;CCR2
GO_Biological_Process_2023	Negative Regulation Of JNK Cascade (GO:0046329)	6/34	0.0195053233494838	0.883783453736474	0	0	3.143978470509083	12.378056583701476	DUSP19;F2RL1;PTPN22;ZNF675;HIPK3;FKTN
GO_Biological_Process_2023	Purine Nucleotide Metabolic Process (GO:0006163)	6/34	0.0195053233494838	0.883783453736474	0	0	3.143978470509083	12.378056583701476	PRPS2;PRPSAP1;MTHFD1;PPAT;IDH1;HPRT1
GO_Biological_Process_2023	Regulation Of Metal Ion Transport (GO:0010959)	6/34	0.0195053233494838	0.883783453736474	0	0	3.143978470509083	12.378056583701476	P2RX7;SLC30A6;NKAIN3;HFE;BCL2;IL16
GO_Biological_Process_2023	Regulation Of Neuronal Synaptic Plasticity (GO:0048168)	6/34	0.0195053233494838	0.883783453736474	0	0	3.143978470509083	12.378056583701476	APP;MCTP1;SLC4A10;RAB3GAP1;SLC8A2;GRIN2D
GO_Biological_Process_2023	Regulation Of DNA-templated DNA Replication (GO:0090329)	4/17	0.0203109424899355	0.9075041943072574	0	0	4.5109717868338555	17.577432361823256	MCM3;METTL4;MCM4;WRNIP1
GO_Biological_Process_2023	Cilium Organization (GO:0044782)	23/228	0.0206458220119933	0.90983026592579	0	0	1.6525797000213438	6.412409662621819	FAM149B1;ARL6;SCLT1;IFT80;SNX10;FNBP1L;PKD2;PTPDC1;HSPB11;IQCG;IFT88;TTC8;FAM161A;ARL13B;KIAA0586;CENPJ;HYLS1;NEK1;NPHP3;BBS7;CEP41;CLUAP1;BBS4
GO_Biological_Process_2023	Rap Protein Signal Transduction (GO:0032486)	3/10	0.0223412362299366	0.9214327814321324	0	0	6.280232688220159	23.873181343468143	RAP2A;RAP1A;RAP2B
GO_Biological_Process_2023	Mitotic DNA Replication (GO:1902969)	3/10	0.0223412362299366	0.9214327814321324	0	0	6.280232688220159	23.873181343468143	POLA1;MCM3;MCM4
GO_Biological_Process_2023	Negative Regulation Of Lymphocyte Migration (GO:2000402)	3/10	0.0223412362299366	0.9214327814321324	0	0	6.280232688220159	23.873181343468143	CD200R1;GCSAM;CD200
GO_Biological_Process_2023	Positive Regulation Of DNA Methylation-Dependent Heterochromatin Formation (GO:0090309)	3/10	0.0223412362299366	0.9214327814321324	0	0	6.280232688220159	23.873181343468143	ATF7IP2;ZNF304;MPHOSPH8
GO_Biological_Process_2023	Synaptic Vesicle Transport (GO:0048489)	3/10	0.0223412362299366	0.9214327814321324	0	0	6.280232688220159	23.873181343468143	SNAPIN;RAB27A;SPG11
GO_Biological_Process_2023	Nucleic Acid Phosphodiester Bond Hydrolysis (GO:0090305)	5/26	0.0227206649289971	0.9252199883111876	0	0	3.49187675070028	13.214939189691254	RAD50;RNASE6;HORMAD1;RNASE2;DCP1B
GO_Biological_Process_2023	Antigen Processing And Presentation Of Peptide Antigen Via MHC Class I (GO:0002474)	4/18	0.0248218322804001	0.9506170767386573	0	0	4.188535602328706	15.480960275625035	CLEC4A;HFE;ERAP1;TAP2
GO_Biological_Process_2023	Establishment Of Vesicle Localization (GO:0051650)	4/18	0.0248218322804001	0.9506170767386573	0	0	4.188535602328706	15.480960275625035	SNAPIN;RAB27A;SPG11;RAB11A
GO_Biological_Process_2023	Positive Regulation Of DNA Replication (GO:0045740)	4/18	0.0248218322804001	0.9506170767386573	0	0	4.188535602328706	15.480960275625035	EGF;SMARCA5;BAZ1A;GLI2
GO_Biological_Process_2023	Regulation Of T Cell Cytokine Production (GO:0002724)	4/18	0.0248218322804001	0.9506170767386573	0	0	4.188535602328706	15.480960275625035	HFE;CLC;MAP3K7;CCR2
GO_Biological_Process_2023	Regulation Of Synaptic Vesicle Exocytosis (GO:2000300)	4/18	0.0248218322804001	0.9506170767386573	0	0	4.188535602328706	15.480960275625035	PREPL;SNAPIN;RAP1A;RAB3GAP1
GO_Biological_Process_2023	Nucleotide-Excision Repair (GO:0006289)	8/56	0.0253337178403458	0.9588067093222672	0	0	2.4465408805031448	8.992552265930854	POLA1;SLC30A9;ERCC4;USP44;RPA4;RPA1;LIG4;GTF2H3
GO_Biological_Process_2023	Protein Glycosylation (GO:0006486)	16/147	0.026133036719129	0.9657698981436016	0	0	1.7962121944149194	6.546394116957181	ALG8;GALNT13;POGLUT1;ALG6;ST8SIA1;PDCD6;ENTPD5;ALG1;ALG10;TMEM165;C1GALT1C1;OSTC;EOGT;MAN1C1;MGAT2;FKTN
GO_Biological_Process_2023	mRNA Modification (GO:0016556)	5/27	0.0264572452742977	0.9657698981436016	0	0	3.332976827094474	12.106122538289842	TRUB1;PUS3;TRUB2;METTL4;PUS7L
GO_Biological_Process_2023	Organelle Organization (GO:0006996)	37/418	0.0286951691959238	0.9657698981436016	0	0	1.4327858052337183	5.087860350433479	RB1;ABCD2;ABCD3;STX17;UBXN2B;SNX10;FNBP1L;LIMD1;PKD2;SIPA1L3;PRDX3;ZMYM4;RAB6B;TMED4;HACE1;PTCD2;ATP8B1;MTX2;VPS13C;GOLPH3L;LIG4;IQCG;SEC23IP;TMEM135;GOLPH3;CYP26C1;FMNL2;REEP5;FAM161A;PALLD;PEX3;DNAJA3;ZW10;HAT1;MTFR1;RAB3GAP1;PPID
GO_Biological_Process_2023	Double-Strand Break Repair Via Break-Induced Replication (GO:0000727)	3/11	0.0292832166066423	0.9657698981436016	0	0	5.494909945184025	19.401102401359125	MCM3;MCM4;CDC7
GO_Biological_Process_2023	Fatty Acid Beta-Oxidation Using acyl-CoA Oxidase (GO:0033540)	3/11	0.0292832166066423	0.9657698981436016	0	0	5.494909945184025	19.401102401359125	AMACR;SCP2;CROT
GO_Biological_Process_2023	Nucleoside Phosphate Catabolic Process (GO:1901292)	3/11	0.0292832166066423	0.9657698981436016	0	0	5.494909945184025	19.401102401359125	ENTPD5;ENPP3;SMPDL3A
GO_Biological_Process_2023	Regulation Of T Cell Mediated Immunity (GO:0002709)	3/11	0.0292832166066423	0.9657698981436016	0	0	5.494909945184025	19.401102401359125	RIPK3;CLC;CCR2
GO_Biological_Process_2023	Membrane Fusion (GO:0061025)	5/28	0.0305636549515558	0.9657698981436016	0	0	3.1878942881500425	11.119195870777244	DPP4;RABIF;HACE1;UBXN2B;USO1
GO_Biological_Process_2023	Regulation Of Translation (GO:0006417)	20/202	0.0348581529378154	0.9657698981436016	0	0	1.616780045351474	5.426670849747474	APP;CYFIP1;EIF5B;TIA1;NHLRC3;PRKDC;ELP3;TSC1;MTIF2;EIF2AK4;ELP4;LARP4B;ELAVL1;IMPACT;CAPRIN1;METTL5;GEMIN5;CPEB3;EIF4G3;METTL18
GO_Biological_Process_2023	Carbohydrate Derivative Biosynthetic Process (GO:1901137)	5/29	0.0350486254247072	0.9657698981436016	0	0	3.0549019607843135	10.237034158823116	ALG8;GOLPH3;ALG6;PDCD6;GALK2
GO_Biological_Process_2023	Glutamate Metabolic Process (GO:0006536)	4/20	0.0355224997301764	0.9657698981436016	0	0	3.664576802507837	12.230851181905912	GCLC;ALDH5A1;ALDH18A1;GCLM
GO_Biological_Process_2023	acetyl-CoA Biosynthetic Process From Pyruvate (GO:0006086)	2/5	0.0359447269980934	0.9657698981436016	0	0	9.763693270735525	32.47182630372986	PDHX;PDHB
GO_Biological_Process_2023	Axo-Dendritic Transport (GO:0008088)	2/5	0.0359447269980934	0.9657698981436016	0	0	9.763693270735525	32.47182630372986	APP;SPG11
GO_Biological_Process_2023	Determination Of Liver Left/Right Asymmetry (GO:0071910)	2/5	0.0359447269980934	0.9657698981436016	0	0	9.763693270735525	32.47182630372986	NPHP3;PKD2
GO_Biological_Process_2023	fatty-acyl-CoA Catabolic Process (GO:0036115)	2/5	0.0359447269980934	0.9657698981436016	0	0	9.763693270735525	32.47182630372986	NUDT7;NUDT19
GO_Biological_Process_2023	Interleukin-5-Mediated Signaling Pathway (GO:0038043)	2/5	0.0359447269980934	0.9657698981436016	0	0	9.763693270735525	32.47182630372986	IL5RA;JAK2
GO_Biological_Process_2023	Kidney Morphogenesis (GO:0060993)	2/5	0.0359447269980934	0.9657698981436016	0	0	9.763693270735525	32.47182630372986	NPHP3;PRKX
GO_Biological_Process_2023	Mesodermal Cell Fate Commitment (GO:0001710)	2/5	0.0359447269980934	0.9657698981436016	0	0	9.763693270735525	32.47182630372986	KLF4;PAX2
GO_Biological_Process_2023	Negative Regulation Of Mast Cell Activation (GO:0033004)	2/5	0.0359447269980934	0.9657698981436016	0	0	9.763693270735525	32.47182630372986	MILR1;ENPP3
GO_Biological_Process_2023	Neutrophil Degranulation (GO:0043312)	2/5	0.0359447269980934	0.9657698981436016	0	0	9.763693270735525	32.47182630372986	VAMP7;STXBP3
GO_Biological_Process_2023	Positive Regulation Of Monoatomic Ion Transmembrane Transport (GO:0034767)	2/5	0.0359447269980934	0.9657698981436016	0	0	9.763693270735525	32.47182630372986	P2RX7;TRPC6
GO_Biological_Process_2023	Positive Regulation Of Necroptotic Process (GO:0060545)	2/5	0.0359447269980934	0.9657698981436016	0	0	9.763693270735525	32.47182630372986	RIPK3;CASP6
GO_Biological_Process_2023	Positive Regulation Of Programmed Necrotic Cell Death (GO:0062100)	2/5	0.0359447269980934	0.9657698981436016	0	0	9.763693270735525	32.47182630372986	RIPK3;CASP6
GO_Biological_Process_2023	Positive Regulation Of Toll-Like Receptor 7 Signaling Pathway (GO:0034157)	2/5	0.0359447269980934	0.9657698981436016	0	0	9.763693270735525	32.47182630372986	RSAD2;PTPN22
GO_Biological_Process_2023	Positive Regulation Of Translation In Response To Stress (GO:0032056)	2/5	0.0359447269980934	0.9657698981436016	0	0	9.763693270735525	32.47182630372986	IMPACT;EIF2AK4
GO_Biological_Process_2023	Protein C-linked Glycosylation Via 2'-alpha-mannosyl-L-tryptophan (GO:0018406)	2/5	0.0359447269980934	0.9657698981436016	0	0	9.763693270735525	32.47182630372986	DPY19L1;DPY19L4
GO_Biological_Process_2023	Protein C-linked Glycosylation Via Tryptophan (GO:0018317)	2/5	0.0359447269980934	0.9657698981436016	0	0	9.763693270735525	32.47182630372986	DPY19L1;DPY19L4
GO_Biological_Process_2023	Protein Ufmylation (GO:0071569)	2/5	0.0359447269980934	0.9657698981436016	0	0	9.763693270735525	32.47182630372986	UFM1;UBA5
GO_Biological_Process_2023	Regulation Of Glomerular Filtration (GO:0003093)	2/5	0.0359447269980934	0.9657698981436016	0	0	9.763693270735525	32.47182630372986	F2R;F2RL1
GO_Biological_Process_2023	Regulation Of Interleukin-1-Mediated Signaling Pathway (GO:2000659)	2/5	0.0359447269980934	0.9657698981436016	0	0	9.763693270735525	32.47182630372986	VRK2;ZNF675
GO_Biological_Process_2023	Resolution Of Recombination Intermediates (GO:0071139)	2/5	0.0359447269980934	0.9657698981436016	0	0	9.763693270735525	32.47182630372986	RMI2;RMI1
GO_Biological_Process_2023	succinyl-CoA Catabolic Process (GO:1901289)	2/5	0.0359447269980934	0.9657698981436016	0	0	9.763693270735525	32.47182630372986	NUDT7;SUCLA2
GO_Biological_Process_2023	DNA Strand Elongation Involved In DNA Replication (GO:0006271)	3/12	0.0372258213769992	0.9657698981436016	0	0	4.884103367267032	16.07237602768034	POLA1;MCM3;MCM4
GO_Biological_Process_2023	V(D)J Recombination (GO:0033151)	3/12	0.0372258213769992	0.9657698981436016	0	0	4.884103367267032	16.07237602768034	XRCC4;PRKDC;LIG4
GO_Biological_Process_2023	acetyl-CoA Biosynthetic Process (GO:0006085)	3/12	0.0372258213769992	0.9657698981436016	0	0	4.884103367267032	16.07237602768034	PDHX;DLAT;PDHB
GO_Biological_Process_2023	Negative Regulation Of Substrate Adhesion-Dependent Cell Spreading (GO:1900025)	3/12	0.0372258213769992	0.9657698981436016	0	0	4.884103367267032	16.07237602768034	KANK1;AP1AR;GBP1
GO_Biological_Process_2023	Oligosaccharide-Lipid Intermediate Biosynthetic Process (GO:0006490)	3/12	0.0372258213769992	0.9657698981436016	0	0	4.884103367267032	16.07237602768034	ALG8;ALG6;PDCD6
GO_Biological_Process_2023	Regulation Of DNA-templated DNA Replication Initiation (GO:0030174)	3/12	0.0372258213769992	0.9657698981436016	0	0	4.884103367267032	16.07237602768034	MCM3;MCM4;WRNIP1
GO_Biological_Process_2023	Regulation Of Chemokine (C-X-C Motif) Ligand 2 Production (GO:2000341)	3/12	0.0372258213769992	0.9657698981436016	0	0	4.884103367267032	16.07237602768034	OAS3;F2RL1;KLF4
GO_Biological_Process_2023	Multivesicular Body Organization (GO:0036257)	5/30	0.0399190475462851	0.9713759519570871	0	0	2.932549019607843	9.445452084126384	VTA1;RAB27A;VPS37A;VPS36;RAB11A
GO_Biological_Process_2023	Organelle Assembly (GO:0070925)	29/322	0.0400368163633869	0.9713759519570871	0	0	1.457899891690743	4.691457469289833	UBXN2B;FAM149B1;ARL6;SNX10;FNBP1L;PTPDC1;HSPB11;ARL13B;NEK1;NPHP3;BBS7;VPS36;BBS4;ABCC4;VTA1;SCLT1;IFT80;VPS37A;HPS5;RAB11A;IFT88;TTC8;FAM161A;KIAA0586;CENPJ;CAPRIN1;HYLS1;CEP41;CLUAP1
GO_Biological_Process_2023	Positive Regulation Of Cell Cycle G1/S Phase Transition (GO:1902808)	6/40	0.0403225348040104	0.9713759519570871	0	0	2.5883276387478067	8.310718313769545	ANKRD17;CCND2;ANXA1;CENPJ;UBE2E2;PLCB1
GO_Biological_Process_2023	Negative Regulation Of MAP Kinase Activity (GO:0043407)	7/51	0.0426572894595749	0.9713759519570871	0	0	2.333999857173463	7.362735835261786	STK38;DUSP19;PTPN22;PTPRJ;PIK3CB;ZNF675;HIPK3
GO_Biological_Process_2023	Regulation Of Protein Metabolic Process (GO:0051246)	11/96	0.0427738370759291	0.9713759519570871	0	0	1.9003847401844896	5.989687063631006	APP;CYFIP1;PM20D2;UHRF1;CHEK2;GEMIN5;TSC1;ELP3;ELP4;KLF4;METTL18
GO_Biological_Process_2023	Plasma Membrane Bounded Cell Projection Organization (GO:0120036)	14/132	0.043160377053114	0.9713759519570871	0	0	1.743299327924599	5.478897614988124	RB1;APP;CYFIP1;SNAPIN;RASGRF1;FRY;PKD2;IQCG;RAB11A;LIMA1;FAM161A;NEDD4;RAB6B;LRP12
GO_Biological_Process_2023	Regulation Of Amide Metabolic Process (GO:0034248)	6/41	0.0447777922509877	0.9713759519570871	0	0	2.5142408611796365	7.809340154641798	CYFIP1;GEMIN5;ELP3;TSC1;ELP4;METTL18
GO_Biological_Process_2023	Non-Motile Cilium Assembly (GO:1905515)	5/31	0.0451799717004875	0.9713759519570871	0	0	2.819607843137255	8.732611382402016	IFT88;TTC8;BBS10;ARL13B;BBS4
GO_Biological_Process_2023	Regulation Of Response To Biotic Stimulus (GO:0002831)	5/31	0.0451799717004875	0.9713759519570871	0	0	2.819607843137255	8.732611382402016	ERAP1;PTPN22;SAMHD1;FCGR2B;ZMPSTE24
GO_Biological_Process_2023	Microvillus Organization (GO:0032528)	3/13	0.0461480236170645	0.9713759519570871	0	0	4.395458104933438	13.51999461402523	RAP2A;RAP1A;RAP2B
GO_Biological_Process_2023	Positive Regulation Of Heterochromatin Formation (GO:0031453)	3/13	0.0461480236170645	0.9713759519570871	0	0	4.395458104933438	13.51999461402523	ATF7IP2;ZNF304;MPHOSPH8
GO_Biological_Process_2023	Regulation Of cAMP-dependent Protein Kinase Activity (GO:2000479)	3/13	0.0461480236170645	0.9713759519570871	0	0	4.395458104933438	13.51999461402523	PRKAR2B;PKIA;ADRB2
GO_Biological_Process_2023	Regulation Of Humoral Immune Response (GO:0002920)	3/13	0.0461480236170645	0.9713759519570871	0	0	4.395458104933438	13.51999461402523	CFH;FCGR2B;ZP3
GO_Biological_Process_2023	Regulation Of Short-Term Neuronal Synaptic Plasticity (GO:0048172)	3/13	0.0461480236170645	0.9713759519570871	0	0	4.395458104933438	13.51999461402523	SLC4A10;RAB3GAP1;SLC8A2
GO_Biological_Process_2023	Synaptic Vesicle Localization (GO:0097479)	3/13	0.0461480236170645	0.9713759519570871	0	0	4.395458104933438	13.51999461402523	SNAPIN;RAB27A;SPG11
GO_Biological_Process_2023	Protein Homotetramerization (GO:0051289)	7/53	0.0509438572847018	0.9713759519570871	0	0	2.2322825233102224	6.645574473958625	APIP;CBY1;ACOT13;HPRT1;PKD2;SAMHD1;CRYZ
GO_Biological_Process_2023	DNA Strand Resection Involved In Replication Fork Processing (GO:0110025)	2/6	0.0516584495400726	0.9713759519570871	0	0	7.322378716744914	21.696951392393192	RAD50;SAMHD1
GO_Biological_Process_2023	Antigen Processing And Presentation Of Endogenous Peptide Antigen Via MHC Class I (GO:0019885)	2/6	0.0516584495400726	0.9713759519570871	0	0	7.322378716744914	21.696951392393192	ERAP1;TAP2
GO_Biological_Process_2023	Hemostasis (GO:0007599)	2/6	0.0516584495400726	0.9713759519570871	0	0	7.322378716744914	21.696951392393192	P2RY12;FLI1
GO_Biological_Process_2023	Metanephric Nephron Tubule Development (GO:0072234)	2/6	0.0516584495400726	0.9713759519570871	0	0	7.322378716744914	21.696951392393192	PKD2;PAX2
GO_Biological_Process_2023	Negative Regulation Of Meiotic Nuclear Division (GO:0045835)	2/6	0.0516584495400726	0.9713759519570871	0	0	7.322378716744914	21.696951392393192	ERCC4;HORMAD1
GO_Biological_Process_2023	Placenta Blood Vessel Development (GO:0060674)	2/6	0.0516584495400726	0.9713759519570871	0	0	7.322378716744914	21.696951392393192	ITGB8;PKD2
GO_Biological_Process_2023	Positive Regulation Of Helicase Activity (GO:0051096)	2/6	0.0516584495400726	0.9713759519570871	0	0	7.322378716744914	21.696951392393192	MSH2;MSH3
GO_Biological_Process_2023	Positive Regulation Of Humoral Immune Response (GO:0002922)	2/6	0.0516584495400726	0.9713759519570871	0	0	7.322378716744914	21.696951392393192	FCGR2B;ZP3
GO_Biological_Process_2023	Positive Regulation Of Protein K63-linked Ubiquitination (GO:1902523)	2/6	0.0516584495400726	0.9713759519570871	0	0	7.322378716744914	21.696951392393192	UBE2V2;PTPN22
GO_Biological_Process_2023	Positive Regulation Of Toll-Like Receptor 3 Signaling Pathway (GO:0034141)	2/6	0.0516584495400726	0.9713759519570871	0	0	7.322378716744914	21.696951392393192	F2RL1;PTPN22
GO_Biological_Process_2023	Positive Regulation Of Unsaturated Fatty Acid Biosynthetic Process (GO:2001280)	2/6	0.0516584495400726	0.9713759519570871	0	0	7.322378716744914	21.696951392393192	ABCD2;ANXA1
GO_Biological_Process_2023	Protein Localization To Basolateral Plasma Membrane (GO:1903361)	2/6	0.0516584495400726	0.9713759519570871	0	0	7.322378716744914	21.696951392393192	RAB10;PDZD11
GO_Biological_Process_2023	Regulation Of Rab Protein Signal Transduction (GO:0032483)	2/6	0.0516584495400726	0.9713759519570871	0	0	7.322378716744914	21.696951392393192	DENND4A;ETFA
GO_Biological_Process_2023	Regulation Of Antigen Receptor-Mediated Signaling Pathway (GO:0050854)	2/6	0.0516584495400726	0.9713759519570871	0	0	7.322378716744914	21.696951392393192	PTPN22;GCSAM
GO_Biological_Process_2023	Regulation Of Mitochondrial mRNA Stability (GO:0044528)	2/6	0.0516584495400726	0.9713759519570871	0	0	7.322378716744914	21.696951392393192	FASTKD1;FASTKD3
GO_Biological_Process_2023	Regulation Of Toll-Like Receptor 7 Signaling Pathway (GO:0034155)	2/6	0.0516584495400726	0.9713759519570871	0	0	7.322378716744914	21.696951392393192	RSAD2;PTPN22
GO_Biological_Process_2023	Ribose Phosphate Biosynthetic Process (GO:0046390)	2/6	0.0516584495400726	0.9713759519570871	0	0	7.322378716744914	21.696951392393192	PRPS2;PRPSAP1
GO_Biological_Process_2023	Ureter Development (GO:0072189)	2/6	0.0516584495400726	0.9713759519570871	0	0	7.322378716744914	21.696951392393192	NPHP3;PAX2
GO_Biological_Process_2023	Vacuole Organization (GO:0007033)	2/6	0.0516584495400726	0.9713759519570871	0	0	7.322378716744914	21.696951392393192	ZFYVE26;SPG11
GO_Biological_Process_2023	Very Long-Chain Fatty Acid Catabolic Process (GO:0042760)	2/6	0.0516584495400726	0.9713759519570871	0	0	7.322378716744914	21.696951392393192	ABCD2;ABCD3
GO_Biological_Process_2023	Protein Polyubiquitination (GO:0000209)	21/226	0.0552671000377493	0.9713759519570871	0	0	1.506480172029679	4.362130065505618	SHPRH;HACE1;NHLRC3;UBE3C;DTX3L;RNF14;RFPL2;MYCBP2;UBE2E2;UBE4B;BFAR;FBXO22;ANAPC10;ZNRF2;KBTBD6;NEDD4;FBXO4;UBE2V2;BCL2;ANAPC4;TRIM22
GO_Biological_Process_2023	Adaptive Immune Response Based On Somatic Recombination Of Immune Receptors Built From Immunoglobulin Superfamily Domains (GO:0002460)	4/23	0.0558471134436437	0.9713759519570871	0	0	3.085464444811087	8.901988986092544	CR2;MSH2;BTN3A3;CD46
GO_Biological_Process_2023	Protein N-linked Glycosylation Via Asparagine (GO:0018279)	4/23	0.0558471134436437	0.9713759519570871	0	0	3.085464444811087	8.901988986092544	ALG8;OSTC;MGAT2;B4GALNT2
GO_Biological_Process_2023	Dolichol Metabolic Process (GO:0019348)	3/14	0.0560187491447922	0.9713759519570871	0	0	3.995657435751406	11.515759783401805	ALG8;ALG6;PDCD6
GO_Biological_Process_2023	Medium-Chain Fatty Acid Metabolic Process (GO:0051791)	3/14	0.0560187491447922	0.9713759519570871	0	0	3.995657435751406	11.515759783401805	ABHD3;ACAD9;CROT
GO_Biological_Process_2023	Microvillus Assembly (GO:0030033)	3/14	0.0560187491447922	0.9713759519570871	0	0	3.995657435751406	11.515759783401805	RAP2A;RAP1A;RAP2B
GO_Biological_Process_2023	Mitotic Recombination (GO:0006312)	3/14	0.0560187491447922	0.9713759519570871	0	0	3.995657435751406	11.515759783401805	RAD50;MSH2;MSH3
GO_Biological_Process_2023	Positive Regulation Of Mitochondrial Translation (GO:0070131)	3/14	0.0560187491447922	0.9713759519570871	0	0	3.995657435751406	11.515759783401805	TRUB2;FASTKD3;RMND1
GO_Biological_Process_2023	Telomere Capping (GO:0016233)	3/14	0.0560187491447922	0.9713759519570871	0	0	3.995657435751406	11.515759783401805	RAD50;PRKDC;TERF2
GO_Biological_Process_2023	Protein Targeting To Vacuole (GO:0006623)	5/34	0.063329127806886	0.9713759519570871	0	0	2.5275185936443543	6.974459831616044	PXK;SNX16;VPS13C;NEDD4;VPS37A
GO_Biological_Process_2023	Cilium Assembly (GO:0060271)	22/243	0.0637386461315974	0.9713759519570871	0	0	1.4638548583185262	4.02994003461283	FAM149B1;ARL6;SCLT1;IFT80;SNX10;FNBP1L;PTPDC1;HSPB11;IFT88;TTC8;BBS10;FAM161A;ARL13B;KIAA0586;CENPJ;HYLS1;NEK1;NPHP3;BBS7;CEP41;CLUAP1;BBS4
GO_Biological_Process_2023	Lipid Translocation (GO:0034204)	4/24	0.0637539439105432	0.9713759519570871	0	0	2.931034482758621	8.068329644326521	ATP8B1;ATP10D;ATP11C;ATP11A
GO_Biological_Process_2023	mRNA Polyadenylation (GO:0006378)	4/24	0.0637539439105432	0.9713759519570871	0	0	2.931034482758621	8.068329644326521	APP;CSTF3;CPSF2;LEO1
GO_Biological_Process_2023	Multivesicular Body Sorting Pathway (GO:0071985)	4/24	0.0637539439105432	0.9713759519570871	0	0	2.931034482758621	8.068329644326521	VTA1;RAB27A;RAB27B;MITD1
GO_Biological_Process_2023	Negative Regulation Of Antigen Receptor-Mediated Signaling Pathway (GO:0050858)	4/24	0.0637539439105432	0.9713759519570871	0	0	2.931034482758621	8.068329644326521	PTPN22;PTPRJ;FCGR2B;GBP1
GO_Biological_Process_2023	Endoplasmic Reticulum To Golgi Vesicle-Mediated Transport (GO:0006888)	12/115	0.0642163849681569	0.9713759519570871	0	0	1.7105448531438547	4.6962955630105085	VAMP7;STX17;TRAPPC6B;PDCD6;ZW10;YIPF4;USO1;IER3IP1;SEC24D;ERGIC2;TMED4;BET1
GO_Biological_Process_2023	Regulation Of RNA Metabolic Process (GO:0051252)	10/91	0.0653330510762714	0.9713759519570871	0	0	1.8118985126859144	4.943325214888392	OAS3;RASA1;ZNF638;HNRNPF;RBM12B;SRSF1;METTL4;RRP1B;METTL18;CLK2
GO_Biological_Process_2023	Chromosome Organization (GO:0051276)	6/45	0.0655711236451106	0.9713759519570871	0	0	2.255886970172684	6.1464344595268	RB1;MSH2;MSH3;NUF2;HAT1;LIG4
GO_Biological_Process_2023	Branched-Chain Amino Acid Metabolic Process (GO:0009081)	3/15	0.0667987972707534	0.9713759519570871	0	0	3.662490211433046	9.91095563188097	BCKDHB;MCCC1;DBT
GO_Biological_Process_2023	Cellular Response To Corticosteroid Stimulus (GO:0071384)	3/15	0.0667987972707534	0.9713759519570871	0	0	3.662490211433046	9.91095563188097	ANXA1;SSTR2;SSTR4
GO_Biological_Process_2023	Coenzyme A Metabolic Process (GO:0015936)	3/15	0.0667987972707534	0.9713759519570871	0	0	3.662490211433046	9.91095563188097	NUDT7;NUDT19;CROT
GO_Biological_Process_2023	Dolichol-Linked Oligosaccharide Biosynthetic Process (GO:0006488)	3/15	0.0667987972707534	0.9713759519570871	0	0	3.662490211433046	9.91095563188097	ALG8;ALG6;PDCD6
GO_Biological_Process_2023	Melanosome Transport (GO:0032402)	3/15	0.0667987972707534	0.9713759519570871	0	0	3.662490211433046	9.91095563188097	RAB27A;BBS7;RAB11A
GO_Biological_Process_2023	Negative Regulation Of Telomere Maintenance (GO:0032205)	3/15	0.0667987972707534	0.9713759519570871	0	0	3.662490211433046	9.91095563188097	RAD50;ERCC4;TERF2
GO_Biological_Process_2023	Pigment Granule Transport (GO:0051904)	3/15	0.0667987972707534	0.9713759519570871	0	0	3.662490211433046	9.91095563188097	RAB27A;BBS7;RAB11A
GO_Biological_Process_2023	Positive Regulation Of Transmembrane Transport (GO:0034764)	3/15	0.0667987972707534	0.9713759519570871	0	0	3.662490211433046	9.91095563188097	P2RX7;ACSL5;ANO6
GO_Biological_Process_2023	Regulation Of Rac Protein Signal Transduction (GO:0035020)	3/15	0.0667987972707534	0.9713759519570871	0	0	3.662490211433046	9.91095563188097	KBTBD6;RASGRF1;PIK3CB
GO_Biological_Process_2023	Stem Cell Development (GO:0048864)	3/15	0.0667987972707534	0.9713759519570871	0	0	3.662490211433046	9.91095563188097	CYP26C1;FAM172A;PDCD6
GO_Biological_Process_2023	DNA Ligation (GO:0006266)	2/7	0.0693096362678068	0.9713759519570871	0	0	5.857589984350548	15.63491125480278	XRCC4;LIG4
GO_Biological_Process_2023	Cellular Biogenic Amine Catabolic Process (GO:0042402)	2/7	0.0693096362678068	0.9713759519570871	0	0	5.857589984350548	15.63491125480278	SLC44A1;HNMT
GO_Biological_Process_2023	Deadenylation-Dependent Decapping Of Nuclear-Transcribed mRNA (GO:0000290)	2/7	0.0693096362678068	0.9713759519570871	0	0	5.857589984350548	15.63491125480278	LSM1;DCP1B
GO_Biological_Process_2023	Estrogen Biosynthetic Process (GO:0006703)	2/7	0.0693096362678068	0.9713759519570871	0	0	5.857589984350548	15.63491125480278	HSD17B2;HSD17B7
GO_Biological_Process_2023	Kidney Mesenchyme Development (GO:0072074)	2/7	0.0693096362678068	0.9713759519570871	0	0	5.857589984350548	15.63491125480278	PKD2;PAX2
GO_Biological_Process_2023	Macromolecule Depalmitoylation (GO:0098734)	2/7	0.0693096362678068	0.9713759519570871	0	0	5.857589984350548	15.63491125480278	LYPLA1;LYPLAL1
GO_Biological_Process_2023	Negative Regulation Of Complement Activation, Classical Pathway (GO:0045959)	2/7	0.0693096362678068	0.9713759519570871	0	0	5.857589984350548	15.63491125480278	CR2;CD46
GO_Biological_Process_2023	Negative Regulation Of Macrophage Migration (GO:1905522)	2/7	0.0693096362678068	0.9713759519570871	0	0	5.857589984350548	15.63491125480278	CD200R1;CD200
GO_Biological_Process_2023	Osteoblast Development (GO:0002076)	2/7	0.0693096362678068	0.9713759519570871	0	0	5.857589984350548	15.63491125480278	LIMD1;GLI2
GO_Biological_Process_2023	Positive Regulation Of Arp2/3 Complex-Mediated Actin Nucleation (GO:2000601)	2/7	0.0693096362678068	0.9713759519570871	0	0	5.857589984350548	15.63491125480278	CYFIP1;FCHSD2
GO_Biological_Process_2023	Positive Regulation Of Glial Cell Migration (GO:1903977)	2/7	0.0693096362678068	0.9713759519570871	0	0	5.857589984350548	15.63491125480278	P2RY12;CCR2
GO_Biological_Process_2023	Positive Regulation Of Myeloid Cell Apoptotic Process (GO:0033034)	2/7	0.0693096362678068	0.9713759519570871	0	0	5.857589984350548	15.63491125480278	ANXA1;PIK3CB
GO_Biological_Process_2023	Protein Depalmitoylation (GO:0002084)	2/7	0.0693096362678068	0.9713759519570871	0	0	5.857589984350548	15.63491125480278	LYPLA1;LYPLAL1
GO_Biological_Process_2023	Purine Ribonucleoside Monophosphate Catabolic Process (GO:0009169)	2/7	0.0693096362678068	0.9713759519570871	0	0	5.857589984350548	15.63491125480278	NT5E;HPRT1
GO_Biological_Process_2023	Regulation Of Leukocyte Proliferation (GO:0070663)	2/7	0.0693096362678068	0.9713759519570871	0	0	5.857589984350548	15.63491125480278	IL5RA;JAK2
GO_Biological_Process_2023	Membrane Organization (GO:0061024)	16/167	0.0693639978458683	0.9713759519570871	0	0	1.5566267080224665	4.1536829526952905	RTP4;HACE1;UBXN2B;USO1;VPS37A;FNBP1L;DPP4;CCDC88A;RABIF;REEP5;TMEM43;REEP3;MITD1;PIP5K1C;VPS36;EXOC2
GO_Biological_Process_2023	Post-Transcriptional Regulation Of Gene Expression (GO:0010608)	7/57	0.0703762731687328	0.9713759519570871	0	0	2.053260015710919	5.449144910796642	CYFIP1;GEMIN5;TSC1;ELP3;TDRD7;ELP4;METTL18
GO_Biological_Process_2023	Mismatch Repair (GO:0006298)	4/25	0.0722131100055358	0.9713759519570871	0	0	2.791312136139722	7.335941409983526	MSH2;MSH3;RPA1;PMS1
GO_Biological_Process_2023	Establishment Of Protein Localization To Membrane (GO:0090150)	8/69	0.0727700711830708	0.9713759519570871	0	0	1.923806577997732	5.041239944675287	RTP4;RAB10;ARL6;CHM;VPS37A;RAB11A;RAB3GAP1;SEC63
GO_Biological_Process_2023	Golgi Organization (GO:0007030)	13/130	0.0730073293666829	0.9713759519570871	0	0	1.6314127861089187	4.269726105525128	HACE1;UBXN2B;STX17;ATP8B1;YIPF4;GOLPH3L;GOLPH3;SEC23IP;PDCD10;ZW10;RAB6B;TMED4;BET1
GO_Biological_Process_2023	Protein-Containing Complex Assembly (GO:0065003)	28/328	0.0737227884602476	0.9713759519570871	0	0	1.3731629392971243	3.580444535921941	TBCEL;ARL6;HFE;PDCD6;OMA1;ADRB2;MEFV;PDZD11;CHCHD7;KRIT1;GBP1;SMAD2;DNAAF2;VBP1;ANO6;P2RX7;BBS10;TFAP4;APC;ZW10;TBCE;PTGES3L;GEMIN5;PSMG1;TCF4;TUBGCP4;VAMP4;PPID
GO_Biological_Process_2023	Inorganic Anion Transport (GO:0015698)	7/58	0.0758373472998925	0.9713759519570871	0	0	2.0128921953698997	5.1915798897918135	CLIC4;SLC26A2;SLC26A1;SLC4A10;ANO6;ENPP3;CLIC2
GO_Biological_Process_2023	DNA Damage Response (GO:0006974)	32/384	0.0763906410201354	0.9713759519570871	0	0	1.337995337995338	3.441183640299752	SMARCAL1;PRKDC;ASH2L;SAMHD1;RBBP5;CHEK2;HLTF;EP400;POLI;RMI2;SHPRH;NEK4;DTX3L;FANCL;ZBTB38;CBX1;SMARCA5;RPA1;UBE2E2;GTF2H3;FAM111A;POLA1;RAD50;MSH2;APC;TTC5;MSH3;ERCC4;RPA4;BCL2;ATM;ASF1A
GO_Biological_Process_2023	Negative Regulation Of Sequestering Of Calcium Ion (GO:0051283)	5/36	0.0773934989318578	0.9713759519570871	0	0	2.3641998734977863	6.049638745079037	F2R;ITPR1;ITPR2;PKD2;PLCB1
GO_Biological_Process_2023	Positive Regulation Of Signaling Receptor Activity (GO:2000273)	5/36	0.0773934989318578	0.9713759519570871	0	0	2.3641998734977863	6.049638745079037	EGF;HFE;ADRB2;JAK2;CCR2
GO_Biological_Process_2023	Protein K48-linked Ubiquitination (GO:0070936)	8/70	0.0777887042302541	0.9713759519570871	0	0	1.8926759991884765	4.833438458203244	ZNRF2;HACE1;KBTBD6;UBE3C;DTX3L;MYCBP2;UBE2E2;BFAR
GO_Biological_Process_2023	Regulation Of Cellular Biosynthetic Process (GO:0031326)	8/70	0.0777887042302541	0.9713759519570871	0	0	1.8926759991884765	4.833438458203244	APP;CYFIP1;GEMIN5;TSC1;ELP3;ELP4;JAK2;METTL18
GO_Biological_Process_2023	Establishment Of Melanosome Localization (GO:0032401)	3/16	0.0784425221183665	0.9713759519570871	0	0	3.3805794831636646	8.604890251624047	RAB27A;BBS7;RAB11A
GO_Biological_Process_2023	Maturation Of 5.8S rRNA (GO:0000460)	3/16	0.0784425221183665	0.9713759519570871	0	0	3.3805794831636646	8.604890251624047	PRKDC;NEDD4;WDR12
GO_Biological_Process_2023	Protein O-linked Mannosylation (GO:0035269)	3/16	0.0784425221183665	0.9713759519570871	0	0	3.3805794831636646	8.604890251624047	TMTC2;TMTC4;FKTN
GO_Biological_Process_2023	Regulation Of B Cell Receptor Signaling Pathway (GO:0050855)	3/16	0.0784425221183665	0.9713759519570871	0	0	3.3805794831636646	8.604890251624047	PTPN22;GCSAM;FCGR2B
GO_Biological_Process_2023	Plasma Membrane Invagination (GO:0099024)	4/26	0.0812117434897548	0.9713759519570871	0	0	2.664291821031633	6.689225267315018	VAMP7;ELMO1;SPIRE2;FCGR2B
GO_Biological_Process_2023	Regulation Of Nucleotide-Excision Repair (GO:2000819)	4/26	0.0812117434897548	0.9713759519570871	0	0	2.664291821031633	6.689225267315018	PBRM1;ACTL6A;DPF3;SMARCA2
GO_Biological_Process_2023	Response To Glucocorticoid (GO:0051384)	4/26	0.0812117434897548	0.9713759519570871	0	0	2.664291821031633	6.689225267315018	ANXA1;PDCD7;SSTR2;SSTR4
GO_Biological_Process_2023	Golgi Vesicle Transport (GO:0048193)	18/197	0.0812615155744746	0.9713759519570871	0	0	1.47738359790702	3.7083550660197777	STX17;YIPF4;PDCD6;USO1;GOLPH3L;IER3IP1;SNX1;RABIF;GOLPH3;VAMP7;TRAPPC6B;ZW10;SPIRE2;SEC24D;ERGIC2;RAB6B;TMED4;BET1
GO_Biological_Process_2023	Recombinational Repair (GO:0000725)	10/95	0.0821289977343151	0.9713759519570871	0	0	1.7262621584066695	4.314730334781734	SWSAP1;ZFYVE26;RMI2;RMI1;ERCC4;RPA4;REV3L;RPA1;SAMHD1;PALB2
GO_Biological_Process_2023	Negative Regulation Of Stress-Activated MAPK Cascade (GO:0032873)	5/37	0.0850044376029426	0.9713759519570871	0	0	2.2901960784313724	5.645452003876449	DUSP19;F2RL1;PTPN22;ZNF675;FKTN
GO_Biological_Process_2023	Response To Ionizing Radiation (GO:0010212)	8/72	0.0884307685017056	0.9713759519570871	0	0	1.8333333333333333	4.44681473485941	ANXA1;MSH2;XRCC4;ERCC4;XRRA1;LIG4;ATM;CLK2
GO_Biological_Process_2023	Glutamine Transport (GO:0006868)	2/8	0.0885863380961012	0.9713759519570871	0	0	4.881064162754304	11.83061413228934	SLC38A6;SLC38A3
GO_Biological_Process_2023	Interleukin-12-Mediated Signaling Pathway (GO:0035722)	2/8	0.0885863380961012	0.9713759519570871	0	0	4.881064162754304	11.83061413228934	JAK2;PLCB1
GO_Biological_Process_2023	Negative Regulation Of Chromosome Organization (GO:2001251)	2/8	0.0885863380961012	0.9713759519570871	0	0	4.881064162754304	11.83061413228934	ERCC4;TERF2
GO_Biological_Process_2023	Negative Regulation Of Regulated Secretory Pathway (GO:1903306)	2/8	0.0885863380961012	0.9713759519570871	0	0	4.881064162754304	11.83061413228934	RAP1A;STXBP3
GO_Biological_Process_2023	Peptidyl-Lysine Monomethylation (GO:0018026)	2/8	0.0885863380961012	0.9713759519570871	0	0	4.881064162754304	11.83061413228934	SETD3;METTL18
GO_Biological_Process_2023	Positive Regulation Of Ligase Activity (GO:0051351)	2/8	0.0885863380961012	0.9713759519570871	0	0	4.881064162754304	11.83061413228934	XRCC4;GCLM
GO_Biological_Process_2023	Regulation Of DNA Methylation (GO:0044030)	2/8	0.0885863380961012	0.9713759519570871	0	0	4.881064162754304	11.83061413228934	SMARCA5;MPHOSPH8
GO_Biological_Process_2023	Regulation Of Complement Activation, Classical Pathway (GO:0030450)	2/8	0.0885863380961012	0.9713759519570871	0	0	4.881064162754304	11.83061413228934	CR2;CD46
GO_Biological_Process_2023	Regulation Of Helicase Activity (GO:0051095)	2/8	0.0885863380961012	0.9713759519570871	0	0	4.881064162754304	11.83061413228934	MSH2;MSH3
GO_Biological_Process_2023	Regulation Of Macrophage Migration (GO:1905521)	2/8	0.0885863380961012	0.9713759519570871	0	0	4.881064162754304	11.83061413228934	P2RY12;CD200R1
GO_Biological_Process_2023	Regulation Of Toll-Like Receptor 3 Signaling Pathway (GO:0034139)	2/8	0.0885863380961012	0.9713759519570871	0	0	4.881064162754304	11.83061413228934	F2RL1;PTPN22
GO_Biological_Process_2023	Sphingosine-1-Phosphate Receptor Signaling Pathway (GO:0003376)	2/8	0.0885863380961012	0.9713759519570871	0	0	4.881064162754304	11.83061413228934	S1PR1;PIK3CB
GO_Biological_Process_2023	Clathrin-Dependent Endocytosis (GO:0072583)	4/27	0.0907342716296131	0.9713759519570871	0	0	2.5483167507155513	6.115501851870053	FCHSD2;PIP5K1C;AP2B1;FNBP1L
GO_Biological_Process_2023	Establishment Of Protein Localization To Vacuole (GO:0072666)	4/27	0.0907342716296131	0.9713759519570871	0	0	2.5483167507155513	6.115501851870053	VPS13C;VPS37A;VPS36;CACNG4
GO_Biological_Process_2023	Rac Protein Signal Transduction (GO:0016601)	3/17	0.0908992996317657	0.9713759519570871	0	0	3.1389417160756237	7.527191597512114	CYFIP1;HACE1;ELMO1
GO_Biological_Process_2023	Long-Chain fatty-acyl-CoA Biosynthetic Process (GO:0035338)	3/17	0.0908992996317657	0.9713759519570871	0	0	3.1389417160756237	7.527191597512114	ACSL5;ACSL4;ACSL3
GO_Biological_Process_2023	Membrane Lipid Metabolic Process (GO:0006643)	3/17	0.0908992996317657	0.9713759519570871	0	0	3.1389417160756237	7.527191597512114	ARV1;AGMO;SERINC1
GO_Biological_Process_2023	Negative Regulation Of Leukocyte Activation (GO:0002695)	3/17	0.0908992996317657	0.9713759519570871	0	0	3.1389417160756237	7.527191597512114	MILR1;FCGR2B;CD200
GO_Biological_Process_2023	Peroxisomal Membrane Transport (GO:0015919)	3/17	0.0908992996317657	0.9713759519570871	0	0	3.1389417160756237	7.527191597512114	ABCD2;ABCD3;PEX3
GO_Biological_Process_2023	Regulation Of DNA Methylation-Dependent Heterochromatin Formation (GO:0090308)	3/17	0.0908992996317657	0.9713759519570871	0	0	3.1389417160756237	7.527191597512114	ATF7IP2;ZNF304;MPHOSPH8
GO_Biological_Process_2023	Regulation Of Mitotic Metaphase/Anaphase Transition (GO:0030071)	6/49	0.0911510112843643	0.9713759519570871	0	0	2.0455989193530724	4.899695616331373	RB1;PBRM1;USP44;ACTL6A;DPF3;SMARCA2
GO_Biological_Process_2023	Positive Regulation Of Myoblast Differentiation (GO:0045663)	5/38	0.0929928980884784	0.9713759519570871	0	0	2.2206773618538325	5.274624272169012	PBRM1;ACTL6A;DPF3;PLCB1;SMARCA2
GO_Biological_Process_2023	Positive Regulation Of Organelle Assembly (GO:1902117)	7/61	0.0936638237208424	0.9713759519570871	0	0	1.9007593610892903	4.5010803758748095	CCDC88A;IFT88;CAPRIN1;CENPJ;G3BP1;BBS4;RAB3GAP1
GO_Biological_Process_2023	Regulation Of JNK Cascade (GO:0046328)	11/110	0.0937081053750318	0.9713759519570871	0	0	1.6304176516942477	3.8601288815846537	APP;RAP2A;TNFRSF19;DUSP19;F2RL1;PLCB1;FCGR2B;ZNF675;NAIP;ANKRD6;FKTN
GO_Biological_Process_2023	Cellular Response To Reactive Oxygen Species (GO:0034614)	8/73	0.0940530102914185	0.9713759519570871	0	0	1.8050314465408803	4.266907909468996	PRDX3;ANXA1;RIPK3;ATM;MPV17;FOS;PKD2;PAX2
GO_Biological_Process_2023	Dicarboxylic Acid Metabolic Process (GO:0043648)	6/50	0.0982812174471681	0.9713759519570871	0	0	1.999000999000999	4.637527082997991	FH;GCLC;ALDH5A1;IDH1;ALDH18A1;GCLM
GO_Biological_Process_2023	Regulation Of Mitochondrion Organization (GO:0010821)	6/50	0.0982812174471681	0.9713759519570871	0	0	1.999000999000999	4.637527082997991	PRMT6;TMEM102;SLC30A9;GOLPH3;OMA1;MFF
GO_Biological_Process_2023	Regulation Of DNA Metabolic Process (GO:0051052)	12/124	0.0995237831469644	0.9713759519570871	0	0	1.572329878323569	3.627928924612793	ANKRD17;CCDC88A;PARG;ZBTB38;ACTL6A;UBE2V2;SMARCA5;USP1;MPV17;BAZ1A;TERF2;MPHOSPH8
GO_Biological_Process_2023	Golgi To Plasma Membrane Protein Transport (GO:0043001)	4/28	0.1007627140211545	0.9713759519570871	0	0	2.4420062695924765	5.604372379772618	RAB10;GOLPH3;PREPL;GOLPH3L
GO_Biological_Process_2023	Establishment Of Endothelial Barrier (GO:0061028)	4/28	0.1007627140211545	0.9713759519570871	0	0	2.4420062695924765	5.604372379772618	RAP1A;RAP2B;F2RL1;TJP2
GO_Biological_Process_2023	Negative Regulation Of Mitotic Metaphase/Anaphase Transition (GO:0045841)	4/28	0.1007627140211545	0.9713759519570871	0	0	2.4420062695924765	5.604372379772618	USP44;ZW10;NUF2;ATM
GO_Biological_Process_2023	Positive Regulation Of Defense Response To Virus By Host (GO:0002230)	4/28	0.1007627140211545	0.9713759519570871	0	0	2.4420062695924765	5.604372379772618	DTX3L;PTPN22;EIF2AK4;TRIM22
GO_Biological_Process_2023	Pyroptosis (GO:0070269)	4/28	0.1007627140211545	0.9713759519570871	0	0	2.4420062695924765	5.604372379772618	CASP6;APIP;MEFV;NAIP
GO_Biological_Process_2023	Negative Regulation Of Cell-Substrate Adhesion (GO:0010812)	5/39	0.1013509173260997	0.9713759519570871	0	0	2.155247981545559	4.933721166151184	KANK1;FZD4;RASA1;AP1AR;GBP1
GO_Biological_Process_2023	Neuron Projection Extension (GO:1990138)	5/39	0.1013509173260997	0.9713759519570871	0	0	2.155247981545559	4.933721166151184	CYFIP1;SEMA5B;IMPACT;EIF2AK4;SPG11
GO_Biological_Process_2023	Positive Regulation Of ATP-dependent Activity (GO:0032781)	5/39	0.1013509173260997	0.9713759519570871	0	0	2.155247981545559	4.933721166151184	MSH2;UHRF1;MSH3;DNAJC10;DNAJC24
GO_Biological_Process_2023	Release Of Sequestered Calcium Ion Into Cytosol (GO:0051209)	5/39	0.1013509173260997	0.9713759519570871	0	0	2.155247981545559	4.933721166151184	F2R;ITPR1;ITPR2;PKD2;PLCB1
GO_Biological_Process_2023	Excitatory Postsynaptic Potential (GO:0060079)	3/18	0.1041148025986303	0.9713759519570871	0	0	2.929522317932655	6.627344432759776	GRID2;RAB3GAP1;GRIN2D
GO_Biological_Process_2023	Intracellular Lipid Transport (GO:0032365)	3/18	0.1041148025986303	0.9713759519570871	0	0	2.929522317932655	6.627344432759776	ABCD2;ARV1;ABCD3
GO_Biological_Process_2023	Melanosome Localization (GO:0032400)	3/18	0.1041148025986303	0.9713759519570871	0	0	2.929522317932655	6.627344432759776	RAB27A;BBS7;RAB11A
GO_Biological_Process_2023	Negative Regulation Of T Cell Receptor Signaling Pathway (GO:0050860)	3/18	0.1041148025986303	0.9713759519570871	0	0	2.929522317932655	6.627344432759776	PTPN22;PTPRJ;GBP1
GO_Biological_Process_2023	Neural Crest Cell Differentiation (GO:0014033)	3/18	0.1041148025986303	0.9713759519570871	0	0	2.929522317932655	6.627344432759776	CYP26C1;FAM172A;PDCD6
GO_Biological_Process_2023	Neuromuscular Process (GO:0050905)	3/18	0.1041148025986303	0.9713759519570871	0	0	2.929522317932655	6.627344432759776	KCNA1;UBA5;MYCBP2
GO_Biological_Process_2023	Positive Regulation Of Monocyte Chemotaxis (GO:0090026)	3/18	0.1041148025986303	0.9713759519570871	0	0	2.929522317932655	6.627344432759776	CXCL10;ANO6;CCR2
GO_Biological_Process_2023	Protein Autoprocessing (GO:0016540)	3/18	0.1041148025986303	0.9713759519570871	0	0	2.929522317932655	6.627344432759776	FAM111A;CASP6;OMA1
GO_Biological_Process_2023	Protein Localization To Chromosome, Centromeric Region (GO:0071459)	3/18	0.1041148025986303	0.9713759519570871	0	0	2.929522317932655	6.627344432759776	RB1;ZW10;SPDL1
GO_Biological_Process_2023	Regulation Of Adaptive Immune Response (GO:0002819)	3/18	0.1041148025986303	0.9713759519570871	0	0	2.929522317932655	6.627344432759776	RIPK3;EIF2AK4;FCGR2B
GO_Biological_Process_2023	Regulation Of Mitochondrial Membrane Permeability (GO:0046902)	3/18	0.1041148025986303	0.9713759519570871	0	0	2.929522317932655	6.627344432759776	TMEM102;BCL2;THEM4
GO_Biological_Process_2023	Metaphase Plate Congression (GO:0051310)	6/51	0.1056977446842454	0.9713759519570871	0	0	1.95447409733124	4.392038925415545	KIFC1;ZW10;SPDL1;KIF2B;CENPQ;RAB11A
GO_Biological_Process_2023	Positive Regulation Of Ras Protein Signal Transduction (GO:0046579)	6/51	0.1056977446842454	0.9713759519570871	0	0	1.95447409733124	4.392038925415545	LPAR6;RASGRF1;F2R;ARHGEF3;F2RL1;PIK3CB
GO_Biological_Process_2023	Telomere Organization (GO:0032200)	7/63	0.1067339214003785	0.9713759519570871	0	0	1.8326787117046348	4.100465144191487	RAD50;PRKDC;ERCC4;ACTL6A;RPA1;ATM;TERF2
GO_Biological_Process_2023	cAMP Biosynthetic Process (GO:0006171)	2/9	0.1092085468815987	0.9713759519570871	0	0	4.183545718756986	9.2644450532855	ADCY9;ADCY7
GO_Biological_Process_2023	Endodermal Cell Fate Commitment (GO:0001711)	2/9	0.1092085468815987	0.9713759519570871	0	0	4.183545718756986	9.2644450532855	CTR9;LEO1
GO_Biological_Process_2023	Mitochondrial RNA Processing (GO:0000963)	2/9	0.1092085468815987	0.9713759519570871	0	0	4.183545718756986	9.2644450532855	FASTKD1;FASTKD3
GO_Biological_Process_2023	Mitochondrion Morphogenesis (GO:0070584)	2/9	0.1092085468815987	0.9713759519570871	0	0	4.183545718756986	9.2644450532855	MFF;MTM1
GO_Biological_Process_2023	Negative Regulation Of Leukocyte Migration (GO:0002686)	2/9	0.1092085468815987	0.9713759519570871	0	0	4.183545718756986	9.2644450532855	CD200R1;CD200
GO_Biological_Process_2023	Negative Regulation Of Potassium Ion Transmembrane Transporter Activity (GO:1901017)	2/9	0.1092085468815987	0.9713759519570871	0	0	4.183545718756986	9.2644450532855	CAB39;KCNE3
GO_Biological_Process_2023	Nerve Growth Factor Signaling Pathway (GO:0038180)	2/9	0.1092085468815987	0.9713759519570871	0	0	4.183545718756986	9.2644450532855	RAP1A;KIDINS220
GO_Biological_Process_2023	Peptidyl-Cysteine Modification (GO:0018198)	2/9	0.1092085468815987	0.9713759519570871	0	0	4.183545718756986	9.2644450532855	PRDX3;TMX3
GO_Biological_Process_2023	Positive Regulation Of Acrosome Reaction (GO:2000344)	2/9	0.1092085468815987	0.9713759519570871	0	0	4.183545718756986	9.2644450532855	PLCB1;ZP3
GO_Biological_Process_2023	Positive Regulation Of Phagocytosis, Engulfment (GO:0060100)	2/9	0.1092085468815987	0.9713759519570871	0	0	4.183545718756986	9.2644450532855	F2RL1;ANO6
GO_Biological_Process_2023	Positive Regulation Of Platelet Activation (GO:0010572)	2/9	0.1092085468815987	0.9713759519570871	0	0	4.183545718756986	9.2644450532855	PLA2G4A;JAK2
GO_Biological_Process_2023	Protein O-linked Glycosylation Via Serine (GO:0018242)	2/9	0.1092085468815987	0.9713759519570871	0	0	4.183545718756986	9.2644450532855	GALNT13;POGLUT1
GO_Biological_Process_2023	Purine Nucleobase Metabolic Process (GO:0006144)	2/9	0.1092085468815987	0.9713759519570871	0	0	4.183545718756986	9.2644450532855	DPYD;HPRT1
GO_Biological_Process_2023	Regulation Of Histone Methylation (GO:0031060)	2/9	0.1092085468815987	0.9713759519570871	0	0	4.183545718756986	9.2644450532855	CTR9;SMARCA5
GO_Biological_Process_2023	Regulation Of Natural Killer Cell Proliferation (GO:0032817)	2/9	0.1092085468815987	0.9713759519570871	0	0	4.183545718756986	9.2644450532855	PTPN22;JAK2
GO_Biological_Process_2023	Skeletal Muscle Tissue Regeneration (GO:0043403)	2/9	0.1092085468815987	0.9713759519570871	0	0	4.183545718756986	9.2644450532855	ANXA1;TMEM182
GO_Biological_Process_2023	Somatic Recombination Of Immunoglobulin Genes Involved In Immune Response (GO:0002204)	2/9	0.1092085468815987	0.9713759519570871	0	0	4.183545718756986	9.2644450532855	MSH2;LIG4
GO_Biological_Process_2023	Telomere Maintenance Via Recombination (GO:0000722)	2/9	0.1092085468815987	0.9713759519570871	0	0	4.183545718756986	9.2644450532855	RAD50;ERCC4
GO_Biological_Process_2023	Negative Regulation Of Neuron Death (GO:1901215)	9/88	0.1096037063256941	0.9713759519570871	0	0	1.6708561981495682	3.694069382158764	CD200R1;MSH2;RASA1;F2R;AGAP2;BCL2;LIG4;NAIP;CD200
GO_Biological_Process_2023	Positive Regulation Of Plasma Membrane Bounded Cell Projection Assembly (GO:0120034)	9/88	0.1096037063256941	0.9713759519570871	0	0	1.6708561981495682	3.694069382158764	P2RY12;P2RX7;CYFIP1;CCDC88A;IFT88;APC;F2RL1;FNBP1L;BBS4
GO_Biological_Process_2023	Protein Localization To Chromosome (GO:0034502)	5/40	0.1100692620065269	0.9713759519570871	0	0	2.093557422969188	4.619738975807157	RB1;XRCC4;MSH2;RPA1;TERF2
GO_Biological_Process_2023	Alpha-Amino Acid Catabolic Process (GO:1901606)	4/29	0.1112769740453548	0.9713759519570871	0	0	2.3442006269592475	5.147238497067042	ALDH6A1;HIBADH;MCCC1;IDO1
GO_Biological_Process_2023	Chondrocyte Differentiation (GO:0002062)	4/29	0.1112769740453548	0.9713759519570871	0	0	2.3442006269592475	5.147238497067042	SLC26A2;WNT2B;SNX19;WNT5B
GO_Biological_Process_2023	Integrated Stress Response Signaling (GO:0140467)	4/29	0.1112769740453548	0.9713759519570871	0	0	2.3442006269592475	5.147238497067042	IMPACT;OMA1;EIF2AK4;FOS
GO_Biological_Process_2023	Multivesicular Body Assembly (GO:0036258)	4/29	0.1112769740453548	0.9713759519570871	0	0	2.3442006269592475	5.147238497067042	VTA1;VPS37A;VPS36;RAB11A
GO_Biological_Process_2023	Peptidyl-Tyrosine Dephosphorylation (GO:0035335)	4/29	0.1112769740453548	0.9713759519570871	0	0	2.3442006269592475	5.147238497067042	PTPN22;PTPRJ;PTPN11;DUSP6
GO_Biological_Process_2023	Cartilage Development (GO:0051216)	6/52	0.1133952938097792	0.9713759519570871	0	0	1.9118831479079923	4.161931371984861	SLC26A2;WNT2B;SNX19;WNT5B;ITGB8;CD44
GO_Biological_Process_2023	Fatty Acid Oxidation (GO:0019395)	6/52	0.1133952938097792	0.9713759519570871	0	0	1.9118831479079923	4.161931371984861	ABCD2;ABCD3;AUH;SCP2;HSD17B4;CROT
GO_Biological_Process_2023	Positive Regulation Of Interleukin-1 Production (GO:0032732)	7/64	0.1136167183172694	0.9713759519570871	0	0	1.8004299830487451	3.915799488144267	P2RX7;APP;F2RL1;IL16;JAK2;MEFV;NAIP
GO_Biological_Process_2023	Regulation Of RNA Splicing (GO:0043484)	10/102	0.117322069910632	0.9713759519570871	0	0	1.594317014720986	3.416354141846049	RPS26;TIA1;HNRNPF;ZNF638;CWC22;RBM12B;SRSF1;METTL4;RRP1B;CLK2
GO_Biological_Process_2023	Establishment Of Epithelial Cell Polarity (GO:0090162)	3/19	0.1180321045602882	0.9713759519570871	0	0	2.7462803445575568	5.8682480475733865	GOLPH3;RAP2A;SIPA1L3
GO_Biological_Process_2023	Gastrulation (GO:0007369)	3/19	0.1180321045602882	0.9713759519570871	0	0	2.7462803445575568	5.8682480475733865	SMAD2;UGDH;NPHP3
GO_Biological_Process_2023	Neuron Apoptotic Process (GO:0051402)	3/19	0.1180321045602882	0.9713759519570871	0	0	2.7462803445575568	5.8682480475733865	BCL2;LIG4;CIT
GO_Biological_Process_2023	Pore Complex Assembly (GO:0046931)	3/19	0.1180321045602882	0.9713759519570871	0	0	2.7462803445575568	5.8682480475733865	P2RX7;PDZD11;ANO6
GO_Biological_Process_2023	Protein Insertion Into Membrane (GO:0051205)	3/19	0.1180321045602882	0.9713759519570871	0	0	2.7462803445575568	5.8682480475733865	RTP4;COX18;TRAM2
GO_Biological_Process_2023	Positive Regulation Of JNK Cascade (GO:0046330)	8/77	0.1185177964178055	0.9713759519570871	0	0	1.7000273448181569	3.6256349712803537	APP;TNFRSF19;DUSP19;F2RL1;PLCB1;FCGR2B;NAIP;ANKRD6
GO_Biological_Process_2023	Regulation Of T Cell Proliferation (GO:0042129)	8/77	0.1185177964178055	0.9713759519570871	0	0	1.7000273448181569	3.6256349712803537	ANXA1;RIPK3;PDCD1LG2;CLC;JAK2;CD46;ZP3;IDO1
GO_Biological_Process_2023	Regulation Of Macromolecule Biosynthetic Process (GO:0010556)	6/53	0.1213678207502122	0.9713759519570871	0	0	1.8711045793112664	3.946027651347829	CYFIP1;GEMIN5;TSC1;ELP3;ELP4;METTL18
GO_Biological_Process_2023	GPI Anchor Biosynthetic Process (GO:0006506)	4/30	0.1222551219531118	0.9713759519570871	0	0	2.2539184952978055	4.736937108856174	PIGN;PIGP;PIGK;PIGM
GO_Biological_Process_2023	Immunoglobulin Mediated Immune Response (GO:0016064)	4/30	0.1222551219531118	0.9713759519570871	0	0	2.2539184952978055	4.736937108856174	FCER1A;FCGR2B;ZP3;GAPT
GO_Biological_Process_2023	Phagocytosis, Engulfment (GO:0006911)	4/30	0.1222551219531118	0.9713759519570871	0	0	2.2539184952978055	4.736937108856174	XKR7;VAMP7;ELMO1;FCGR2B
GO_Biological_Process_2023	Regulation Of Cell Migration Involved In Sprouting Angiogenesis (GO:0090049)	4/30	0.1222551219531118	0.9713759519570871	0	0	2.2539184952978055	4.736937108856174	ANXA1;PDCD10;GATA2;KLF4
GO_Biological_Process_2023	Mitochondrial Gene Expression (GO:0140053)	10/103	0.1229443405926356	0.9713759519570871	0	0	1.5770891541783083	3.305615994253765	MRPL30;MRPS28;MRPS9;MRPS16;FASTKD1;MRPS25;FASTKD3;IARS2;MRPL45;TEFM
GO_Biological_Process_2023	Regulation Of Innate Immune Response (GO:0045088)	8/78	0.1251172337586153	0.9713759519570871	0	0	1.6756513926325247	3.482848308417896	CFH;POLR3B;PRKDC;ERAP1;PTPN22;PTPN11;SAMHD1;FCGR2B
GO_Biological_Process_2023	DNA Integrity Checkpoint Signaling (GO:0031570)	5/42	0.1285442281010027	0.9713759519570871	0	0	1.98018018018018	4.062304484133329	CDC45;DTX3L;ERCC4;CHEK2;RPA4
GO_Biological_Process_2023	Macroautophagy (GO:0016236)	10/104	0.1287116927450146	0.9713759519570871	0	0	1.560227843859943	3.1987484136249136	ZFYVE26;VAMP7;STX17;UBA5;VTA1;SNX14;EPG5;VPS37A;VPS36;SPG11
GO_Biological_Process_2023	Regulation Of Myoblast Differentiation (GO:0045661)	6/54	0.12960857910517	0.9713759519570871	0	0	1.8320251177394031	3.7432602239118182	PBRM1;ACTL6A;DPF3;TMEM182;PLCB1;SMARCA2
GO_Biological_Process_2023	T Cell Chemotaxis (GO:0010818)	2/10	0.1309253898478665	0.9713759519570871	0	0	3.660406885758998	7.442074490604316	CXCL10;CCR2
GO_Biological_Process_2023	Cellular Response To UV-A (GO:0071492)	2/10	0.1309253898478665	0.9713759519570871	0	0	3.660406885758998	7.442074490604316	OPN3;PPID
GO_Biological_Process_2023	Cellular Response To Interleukin-12 (GO:0071349)	2/10	0.1309253898478665	0.9713759519570871	0	0	3.660406885758998	7.442074490604316	JAK2;PLCB1
GO_Biological_Process_2023	Establishment Of Endothelial Intestinal Barrier (GO:0090557)	2/10	0.1309253898478665	0.9713759519570871	0	0	3.660406885758998	7.442074490604316	RAP2B;TJP2
GO_Biological_Process_2023	Histone H3-K14 Acetylation (GO:0044154)	2/10	0.1309253898478665	0.9713759519570871	0	0	3.660406885758998	7.442074490604316	TADA2A;ZZZ3
GO_Biological_Process_2023	Lens Fiber Cell Differentiation (GO:0070306)	2/10	0.1309253898478665	0.9713759519570871	0	0	3.660406885758998	7.442074490604316	WNT5B;TDRD7
GO_Biological_Process_2023	Lipoprotein Catabolic Process (GO:0042159)	2/10	0.1309253898478665	0.9713759519570871	0	0	3.660406885758998	7.442074490604316	LYPLA1;LYPLAL1
GO_Biological_Process_2023	Mast Cell Activation Involved In Immune Response (GO:0002279)	2/10	0.1309253898478665	0.9713759519570871	0	0	3.660406885758998	7.442074490604316	MILR1;FCER1A
GO_Biological_Process_2023	Mast Cell Degranulation (GO:0043303)	2/10	0.1309253898478665	0.9713759519570871	0	0	3.660406885758998	7.442074490604316	MILR1;FCER1A
GO_Biological_Process_2023	Metanephric Mesenchyme Development (GO:0072075)	2/10	0.1309253898478665	0.9713759519570871	0	0	3.660406885758998	7.442074490604316	PKD2;PAX2
GO_Biological_Process_2023	Negative Regulation Of Alpha-Beta T Cell Activation (GO:0046636)	2/10	0.1309253898478665	0.9713759519570871	0	0	3.660406885758998	7.442074490604316	TWSG1;HFE
GO_Biological_Process_2023	Negative Regulation Of Autophagosome Assembly (GO:1902902)	2/10	0.1309253898478665	0.9713759519570871	0	0	3.660406885758998	7.442074490604316	FEZ2;MTM1
GO_Biological_Process_2023	Negative Regulation Of Vascular Endothelial Growth Factor Receptor Signaling Pathway (GO:0030948)	2/10	0.1309253898478665	0.9713759519570871	0	0	3.660406885758998	7.442074490604316	NEDD4;PDCD6
GO_Biological_Process_2023	Neuron Projection Maintenance (GO:1990535)	2/10	0.1309253898478665	0.9713759519570871	0	0	3.660406885758998	7.442074490604316	APP;ABCD2
GO_Biological_Process_2023	Nucleoside Triphosphate Metabolic Process (GO:0009141)	2/10	0.1309253898478665	0.9713759519570871	0	0	3.660406885758998	7.442074490604316	ENPP3;SMPDL3A
GO_Biological_Process_2023	Positive Regulation Of MHC Class II Biosynthetic Process (GO:0045348)	2/10	0.1309253898478665	0.9713759519570871	0	0	3.660406885758998	7.442074490604316	RFXAP;JAK2
GO_Biological_Process_2023	Positive Regulation Of Actin Nucleation (GO:0051127)	2/10	0.1309253898478665	0.9713759519570871	0	0	3.660406885758998	7.442074490604316	CYFIP1;FCHSD2
GO_Biological_Process_2023	Positive Regulation Of Toll-Like Receptor 4 Signaling Pathway (GO:0034145)	2/10	0.1309253898478665	0.9713759519570871	0	0	3.660406885758998	7.442074490604316	F2RL1;PTPN22
GO_Biological_Process_2023	Positive Regulation Of Transforming Growth Factor Beta Production (GO:0071636)	2/10	0.1309253898478665	0.9713759519570871	0	0	3.660406885758998	7.442074490604316	CD46;CD200
GO_Biological_Process_2023	Progesterone Receptor Signaling Pathway (GO:0050847)	2/10	0.1309253898478665	0.9713759519570871	0	0	3.660406885758998	7.442074490604316	NEDD4;TRERF1
GO_Biological_Process_2023	Protein Localization To Condensed Chromosome (GO:1903083)	2/10	0.1309253898478665	0.9713759519570871	0	0	3.660406885758998	7.442074490604316	ZW10;SPDL1
GO_Biological_Process_2023	Protein Oxidation (GO:0018158)	2/10	0.1309253898478665	0.9713759519570871	0	0	3.660406885758998	7.442074490604316	PRDX3;TMX3
GO_Biological_Process_2023	Protein Prenylation (GO:0018342)	2/10	0.1309253898478665	0.9713759519570871	0	0	3.660406885758998	7.442074490604316	CHM;CHML
GO_Biological_Process_2023	Regulation Of Coagulation (GO:0050818)	2/10	0.1309253898478665	0.9713759519570871	0	0	3.660406885758998	7.442074490604316	F2R;F2RL1
GO_Biological_Process_2023	Regulation Of Lamellipodium Morphogenesis (GO:2000392)	2/10	0.1309253898478665	0.9713759519570871	0	0	3.660406885758998	7.442074490604316	KANK1;CD44
GO_Biological_Process_2023	Regulation Of Phagocytosis, Engulfment (GO:0060099)	2/10	0.1309253898478665	0.9713759519570871	0	0	3.660406885758998	7.442074490604316	F2RL1;ANO6
GO_Biological_Process_2023	Regulation Of Toll-Like Receptor 9 Signaling Pathway (GO:0034163)	2/10	0.1309253898478665	0.9713759519570871	0	0	3.660406885758998	7.442074490604316	RSAD2;PTPN22
GO_Biological_Process_2023	Serine Family Amino Acid Biosynthetic Process (GO:0009070)	2/10	0.1309253898478665	0.9713759519570871	0	0	3.660406885758998	7.442074490604316	MTHFD1;PSAT1
GO_Biological_Process_2023	Urogenital System Development (GO:0001655)	2/10	0.1309253898478665	0.9713759519570871	0	0	3.660406885758998	7.442074490604316	ANXA1;PAX2
GO_Biological_Process_2023	DNA Unwinding Involved In DNA Replication (GO:0006268)	3/20	0.1325926306111072	0.9713759519570871	0	0	2.584596250403058	5.222108952879117	CDC45;MCM3;MCM4
GO_Biological_Process_2023	T Cell Mediated Immunity (GO:0002456)	3/20	0.1325926306111072	0.9713759519570871	0	0	2.584596250403058	5.222108952879117	CR2;BTN3A3;CD46
GO_Biological_Process_2023	Long-Term Memory (GO:0007616)	3/20	0.1325926306111072	0.9713759519570871	0	0	2.584596250403058	5.222108952879117	RASGRF1;EIF2AK4;CPEB3
GO_Biological_Process_2023	Maturation Of LSU-rRNA (GO:0000470)	3/20	0.1325926306111072	0.9713759519570871	0	0	2.584596250403058	5.222108952879117	DDX18;NEDD4;WDR12
GO_Biological_Process_2023	Mesoderm Formation (GO:0001707)	3/20	0.1325926306111072	0.9713759519570871	0	0	2.584596250403058	5.222108952879117	MESP2;SMAD2;ITGA3
GO_Biological_Process_2023	Mitochondrial RNA Metabolic Process (GO:0000959)	3/20	0.1325926306111072	0.9713759519570871	0	0	2.584596250403058	5.222108952879117	FASTKD1;FASTKD3;TEFM
GO_Biological_Process_2023	Negative Regulation Of Cytokine Production Involved In Inflammatory Response (GO:1900016)	3/20	0.1325926306111072	0.9713759519570871	0	0	2.584596250403058	5.222108952879117	ABCD2;MEFV;ADCY7
GO_Biological_Process_2023	Phosphatidylglycerol Metabolic Process (GO:0046471)	3/20	0.1325926306111072	0.9713759519570871	0	0	2.584596250403058	5.222108952879117	PLA2G4F;PLA2G4A;CRLS1
GO_Biological_Process_2023	Response To ATP (GO:0033198)	3/20	0.1325926306111072	0.9713759519570871	0	0	2.584596250403058	5.222108952879117	P2RY12;P2RX7;NT5E
GO_Biological_Process_2023	Sulfur Compound Catabolic Process (GO:0044273)	3/20	0.1325926306111072	0.9713759519570871	0	0	2.584596250403058	5.222108952879117	NUDT7;SUCLA2;NUDT19
GO_Biological_Process_2023	Transport Along Microtubule (GO:0010970)	3/20	0.1325926306111072	0.9713759519570871	0	0	2.584596250403058	5.222108952879117	APP;SNAPIN;SPG11
GO_Biological_Process_2023	Glutamine Family Amino Acid Metabolic Process (GO:0009064)	4/31	0.1336736676145218	0.9713759519570871	0	0	2.170323928944619	4.3674595308679605	GCLC;ALDH5A1;ALDH18A1;GCLM
GO_Biological_Process_2023	Positive Regulation Of Rho Protein Signal Transduction (GO:0035025)	4/31	0.1336736676145218	0.9713759519570871	0	0	2.170323928944619	4.3674595308679605	LPAR6;F2R;ARHGEF3;F2RL1
GO_Biological_Process_2023	Receptor Signaling Pathway Via STAT (GO:0097696)	4/31	0.1336736676145218	0.9713759519570871	0	0	2.170323928944619	4.3674595308679605	CTR9;PKD2;JAK2;CCR2
GO_Biological_Process_2023	Regulation Of Protein Autophosphorylation (GO:0031952)	4/31	0.1336736676145218	0.9713759519570871	0	0	2.170323928944619	4.3674595308679605	MOB1B;IMPACT;RAD50;RAP2A
GO_Biological_Process_2023	Lysosomal Transport (GO:0007041)	10/105	0.1346224083242657	0.9713759519570871	0	0	1.5437215084956486	3.095596019683532	UEVLD;PXK;CCDC91;SNAPIN;VAMP7;DTX3L;SNX16;NEDD4;EPG5;MTM1
GO_Biological_Process_2023	Regulation Of Neuron Apoptotic Process (GO:0043523)	10/105	0.1346224083242657	0.9713759519570871	0	0	1.5437215084956486	3.095596019683532	GRID2;MSH2;RASA1;F2R;SIGMAR1;AGAP2;BCL2;LIG4;FCGR2B;NAIP
GO_Biological_Process_2023	Glycolipid Biosynthetic Process (GO:0009247)	5/43	0.13827691460267	0.9713759519570871	0	0	1.9279669762641896	3.814476834019232	PIGN;ST8SIA1;PIGP;PIGM;B4GALT6
GO_Biological_Process_2023	Regulation Of JUN Kinase Activity (GO:0043506)	5/43	0.13827691460267	0.9713759519570871	0	0	1.9279669762641896	3.814476834019232	DUSP19;PTPN22;MAP3K7;ZNF675;HIPK3
GO_Biological_Process_2023	Negative Regulation Of Protein Serine/Threonine Kinase Activity (GO:0071901)	8/80	0.1388759403026405	0.9713759519570871	0	0	1.628930817610063	3.215793291754682	RB1;TFAP4;APC;PRKAR2B;PKIA;STK38;PTPRJ;PIK3CB
GO_Biological_Process_2023	Telomere Maintenance (GO:0000723)	7/68	0.1433740507795688	0.9713759519570871	0	0	1.6820084220828555	3.2669621393303623	RAD50;PRKDC;ERCC4;ACTL6A;RPA1;ATM;TERF2
GO_Biological_Process_2023	Vesicle-Mediated Transport (GO:0016192)	32/411	0.1454356997684533	0.9713759519570871	0	0	1.2408497395304785	2.3923846237308197	APP;PXK;STXBP3;STX17;ARL6;AGAP2;CHM;ADRB2;FNBP1L;MTM1;EPG5;CHML;ARL11;RAB4A;SNAPIN;DTX3L;VTA1;RAB27A;RAB39B;RAB27B;AP2B1;RAB11A;MIB1;RAB10;UEVLD;MYO1E;VAMP7;SNX16;SPIRE2;MITD1;EXOC2;LRP12
GO_Biological_Process_2023	Heterochromatin Formation (GO:0031507)	4/32	0.1455078209073913	0.9713759519570871	0	0	2.0927004030452308	4.033733269090368	RB1;FAM172A;UHRF1;SMARCA5
GO_Biological_Process_2023	Regulation Of Metaphase/Anaphase Transition Of Cell Cycle (GO:1902099)	4/32	0.1455078209073913	0.9713759519570871	0	0	2.0927004030452308	4.033733269090368	PBRM1;ACTL6A;DPF3;SMARCA2
GO_Biological_Process_2023	Vesicle Budding From Membrane (GO:0006900)	4/32	0.1455078209073913	0.9713759519570871	0	0	2.0927004030452308	4.033733269090368	GOLPH3;TRAPPC6B;GOLPH3L;FNBP1L
GO_Biological_Process_2023	Positive Regulation Of T Cell Activation (GO:0050870)	10/107	0.1468660643666244	0.9713759519570871	0	0	1.5117298482019643	2.8998519478180333	PBRM1;ANXA1;DOCK8;ACTL6A;PDCD1LG2;JAK2;CD46;ZP3;SMARCA2;CCR2
GO_Biological_Process_2023	Antigen Processing And Presentation Of Endogenous Peptide Antigen (GO:0002483)	3/21	0.1477369723191477	0.9713759519570871	0	0	2.4408770555990604	4.66774240550932	HFE;ERAP1;TAP2
GO_Biological_Process_2023	Chaperone-Mediated Protein Complex Assembly (GO:0051131)	3/21	0.1477369723191477	0.9713759519570871	0	0	2.4408770555990604	4.66774240550932	BBS10;PTGES3L;PSMG1
GO_Biological_Process_2023	Modulation By Symbiont Of Entry Into Host (GO:0052372)	3/21	0.1477369723191477	0.9713759519570871	0	0	2.4408770555990604	4.66774240550932	RFPL2;EXOC2;TRIM22
GO_Biological_Process_2023	Negative Regulation Of Tumor Necrosis Factor-Mediated Signaling Pathway (GO:0010804)	3/21	0.1477369723191477	0.9713759519570871	0	0	2.4408770555990604	4.66774240550932	F2RL1;ZNF675;NAIP
GO_Biological_Process_2023	Regulation Of Histone Deacetylation (GO:0031063)	3/21	0.1477369723191477	0.9713759519570871	0	0	2.4408770555990604	4.66774240550932	TADA2A;ZZZ3;SMARCA5
GO_Biological_Process_2023	Sulfur Compound Transport (GO:0072348)	3/21	0.1477369723191477	0.9713759519570871	0	0	2.4408770555990604	4.66774240550932	SLC35B3;SLC26A2;SLC26A1
GO_Biological_Process_2023	Neural Crest Cell Development (GO:0014032)	5/44	0.1483222567595756	0.9713759519570871	0	0	1.8784313725490196	3.584738249818493	SEMA5B;CYP26C1;SEMA3C;FAM172A;PDCD6
GO_Biological_Process_2023	Glycerophospholipid Biosynthetic Process (GO:0046474)	10/108	0.1531945907616237	0.9713759519570871	0	0	1.4962236863249236	2.8069849565517537	AGPAT5;FIG4;SLC44A1;PLA2G4A;PIP5K1B;PIP5K1C;CEPT1;AGPAT1;AGPAT3;MTM1
GO_Biological_Process_2023	Brain Morphogenesis (GO:0048854)	2/11	0.1535125517299288	0.9713759519570871	0	0	3.2535211267605635	6.09701056776406	BBS4;PAX2
GO_Biological_Process_2023	Cell Differentiation In Hindbrain (GO:0021533)	2/11	0.1535125517299288	0.9713759519570871	0	0	3.2535211267605635	6.09701056776406	GRID2;CEND1
GO_Biological_Process_2023	Cell Part Morphogenesis (GO:0032990)	2/11	0.1535125517299288	0.9713759519570871	0	0	3.2535211267605635	6.09701056776406	MFF;MTM1
GO_Biological_Process_2023	Cellular Response To Fluid Shear Stress (GO:0071498)	2/11	0.1535125517299288	0.9713759519570871	0	0	3.2535211267605635	6.09701056776406	KLF4;PKD2
GO_Biological_Process_2023	Central Nervous System Neuron Axonogenesis (GO:0021955)	2/11	0.1535125517299288	0.9713759519570871	0	0	3.2535211267605635	6.09701056776406	MYCBP2;B4GALT6
GO_Biological_Process_2023	Central Nervous System Projection Neuron Axonogenesis (GO:0021952)	2/11	0.1535125517299288	0.9713759519570871	0	0	3.2535211267605635	6.09701056776406	MYCBP2;GLI2
GO_Biological_Process_2023	Isotype Switching (GO:0045190)	2/11	0.1535125517299288	0.9713759519570871	0	0	3.2535211267605635	6.09701056776406	MSH2;LIG4
GO_Biological_Process_2023	Mast Cell Mediated Immunity (GO:0002448)	2/11	0.1535125517299288	0.9713759519570871	0	0	3.2535211267605635	6.09701056776406	MILR1;FCER1A
GO_Biological_Process_2023	Methylguanosine-Cap Decapping (GO:0110156)	2/11	0.1535125517299288	0.9713759519570871	0	0	3.2535211267605635	6.09701056776406	LSM1;DCP1B
GO_Biological_Process_2023	Negative Regulation Of Potassium Ion Transmembrane Transport (GO:1901380)	2/11	0.1535125517299288	0.9713759519570871	0	0	3.2535211267605635	6.09701056776406	CAB39;KCNE3
GO_Biological_Process_2023	Negative Regulation Of Release Of Sequestered Calcium Ion Into Cytosol (GO:0051280)	2/11	0.1535125517299288	0.9713759519570871	0	0	3.2535211267605635	6.09701056776406	CLIC2;PKD2
GO_Biological_Process_2023	Negative Regulation Of Ryanodine-Sensitive Calcium-Release Channel Activity (GO:0060315)	2/11	0.1535125517299288	0.9713759519570871	0	0	3.2535211267605635	6.09701056776406	CLIC2;PKD2
GO_Biological_Process_2023	Neutrophil Activation Involved In Immune Response (GO:0002283)	2/11	0.1535125517299288	0.9713759519570871	0	0	3.2535211267605635	6.09701056776406	VAMP7;STXBP3
GO_Biological_Process_2023	Positive Regulation Of Protein Polyubiquitination (GO:1902916)	2/11	0.1535125517299288	0.9713759519570871	0	0	3.2535211267605635	6.09701056776406	UBE2V2;PTPN22
GO_Biological_Process_2023	Positive Regulation Of Vascular Permeability (GO:0043117)	2/11	0.1535125517299288	0.9713759519570871	0	0	3.2535211267605635	6.09701056776406	FGFBP3;TJP2
GO_Biological_Process_2023	Protein Localization To Kinetochore (GO:0034501)	2/11	0.1535125517299288	0.9713759519570871	0	0	3.2535211267605635	6.09701056776406	ZW10;SPDL1
GO_Biological_Process_2023	Regulation Of T Cell Apoptotic Process (GO:0070232)	2/11	0.1535125517299288	0.9713759519570871	0	0	3.2535211267605635	6.09701056776406	RIPK3;IDO1
GO_Biological_Process_2023	Regulation Of Actin Filament Depolymerization (GO:0030834)	2/11	0.1535125517299288	0.9713759519570871	0	0	3.2535211267605635	6.09701056776406	LIMA1;F2RL1
GO_Biological_Process_2023	Regulation Of Endosome Size (GO:0051036)	2/11	0.1535125517299288	0.9713759519570871	0	0	3.2535211267605635	6.09701056776406	SNAPIN;RAB11A
GO_Biological_Process_2023	Regulation Of Lipid Kinase Activity (GO:0043550)	2/11	0.1535125517299288	0.9713759519570871	0	0	3.2535211267605635	6.09701056776406	RB1;RBL1
GO_Biological_Process_2023	Regulation Of Protein K63-linked Ubiquitination (GO:1900044)	2/11	0.1535125517299288	0.9713759519570871	0	0	3.2535211267605635	6.09701056776406	UBE2V2;PTPN22
GO_Biological_Process_2023	Sulfate Transport (GO:0008272)	2/11	0.1535125517299288	0.9713759519570871	0	0	3.2535211267605635	6.09701056776406	SLC26A2;SLC26A1
GO_Biological_Process_2023	Positive Regulation Of Interleukin-1 Beta Production (GO:0032731)	6/57	0.1558631847092167	0.9713759519570871	0	0	1.7239819004524888	3.2044973492265902	P2RX7;APP;F2RL1;JAK2;MEFV;NAIP
GO_Biological_Process_2023	Regulation Of Calcium Ion Transport (GO:0051924)	6/57	0.1558631847092167	0.9713759519570871	0	0	1.7239819004524888	3.2044973492265902	TRPC6;EGF;F2R;BCL2;IL16;PKD2
GO_Biological_Process_2023	Positive Regulation Of Nitrogen Compound Metabolic Process (GO:0051173)	4/33	0.1577317385685735	0.9713759519570871	0	0	2.0204302237595937	3.731450845997808	APP;UHRF1;EGF;KLF4
GO_Biological_Process_2023	Positive Regulation Of Release Of Sequestered Calcium Ion Into Cytosol (GO:0051281)	4/33	0.1577317385685735	0.9713759519570871	0	0	2.0204302237595937	3.731450845997808	CXCL10;CXCL9;F2R;PKD2
GO_Biological_Process_2023	Regulation Of G0 To G1 Transition (GO:0070316)	4/33	0.1577317385685735	0.9713759519570871	0	0	2.0204302237595937	3.731450845997808	PBRM1;ACTL6A;DPF3;SMARCA2
GO_Biological_Process_2023	Regulation Of Activated T Cell Proliferation (GO:0046006)	4/33	0.1577317385685735	0.9713759519570871	0	0	2.0204302237595937	3.731450845997808	RIPK3;PDCD1LG2;CLC;IDO1
GO_Biological_Process_2023	Organic Hydroxy Compound Transport (GO:0015850)	5/45	0.1586661511836272	0.9713759519570871	0	0	1.831372549019608	3.371470719131728	ABCC4;ABCD3;SLC44A1;ATP8B1;SLC2A13
GO_Biological_Process_2023	Vascular Transport (GO:0010232)	8/83	0.1608580296060255	0.9713759519570871	0	0	1.5635220125786164	2.8569191844449575	ABCC4;SLC22A5;SLC44A1;SLC2A13;SLC16A7;SLC4A3;SLC38A3;SLC8A2
GO_Biological_Process_2023	Mammary Gland Development (GO:0030879)	3/22	0.1634055813823824	0.9713759519570871	0	0	2.3122861970902195	4.188752551518914	OXTR;JAK2;GLI2
GO_Biological_Process_2023	Negative Regulation Of Macroautophagy (GO:0016242)	3/22	0.1634055813823824	0.9713759519570871	0	0	2.3122861970902195	4.188752551518914	FEZ2;TSC1;MTM1
GO_Biological_Process_2023	Positive Regulation Of Cilium Assembly (GO:0045724)	3/22	0.1634055813823824	0.9713759519570871	0	0	2.3122861970902195	4.188752551518914	CCDC88A;IFT88;BBS4
GO_Biological_Process_2023	Positive Regulation Of Synaptic Transmission, Glutamatergic (GO:0051968)	3/22	0.1634055813823824	0.9713759519570871	0	0	2.3122861970902195	4.188752551518914	CACNG4;GRIN2D;CCR2
GO_Biological_Process_2023	Postreplication Repair (GO:0006301)	3/22	0.1634055813823824	0.9713759519570871	0	0	2.3122861970902195	4.188752551518914	MSH2;UBE2V2;POLI
GO_Biological_Process_2023	Regulation Of Intracellular Steroid Hormone Receptor Signaling Pathway (GO:0033143)	3/22	0.1634055813823824	0.9713759519570871	0	0	2.3122861970902195	4.188752551518914	UFM1;RNF14;UBA5
GO_Biological_Process_2023	Regulation Of Mitochondrial Translation (GO:0070129)	3/22	0.1634055813823824	0.9713759519570871	0	0	2.3122861970902195	4.188752551518914	TRUB2;FASTKD3;RMND1
GO_Biological_Process_2023	Regulation Of Telomere Capping (GO:1904353)	3/22	0.1634055813823824	0.9713759519570871	0	0	2.3122861970902195	4.188752551518914	RAD50;NEK7;TERF2
GO_Biological_Process_2023	tRNA Aminoacylation (GO:0043039)	3/22	0.1634055813823824	0.9713759519570871	0	0	2.3122861970902195	4.188752551518914	MARS2;IARS2;YARS2
GO_Biological_Process_2023	Positive Regulation Of Type II Interferon Production (GO:0032729)	6/58	0.1650969372014236	0.9713759519570871	0	0	1.6907378335949763	3.045394992644358	F2RL1;PTPN22;SLAMF6;JAK2;ZP3;CCR2
GO_Biological_Process_2023	Negative Regulation Of Cytokine Production (GO:0001818)	15/178	0.1679885702270758	0.9713759519570871	0	0	1.349959989330488	2.4081387305391933	ABCD2;ANXA1;PTPN22;PTPN11;PDCD1LG2;MEFV;KLF4;ADCY7;CLEC4A;TWSG1;CD200R1;F2RL1;FCGR2B;GBP1;CD200
GO_Biological_Process_2023	Positive Regulation Of Double-Strand Break Repair (GO:2000781)	8/84	0.1685268498583813	0.9713759519570871	0	0	1.5428666004634226	2.7473211424786688	PBRM1;PRKDC;ACTL6A;UBE2V2;EP400;SPIRE2;DPF3;SMARCA2
GO_Biological_Process_2023	T Cell Differentiation (GO:0030217)	5/46	0.1692938175092254	0.9713759519570871	0	0	1.7866092778574845	3.173231592417446	ANXA1;RIPK3;USP44;LIG4;PTPN22
GO_Biological_Process_2023	Homotypic Cell-Cell Adhesion (GO:0034109)	5/46	0.1692938175092254	0.9713759519570871	0	0	1.7866092778574845	3.173231592417446	P2RY12;RAP2B;STXBP3;PIK3CB;TJP2
GO_Biological_Process_2023	Replication Fork Processing (GO:0031297)	5/46	0.1692938175092254	0.9713759519570871	0	0	1.7866092778574845	3.173231592417446	SMARCAL1;FAM111A;RAD50;SAMHD1;ASF1A
GO_Biological_Process_2023	Response To Hydrogen Peroxide (GO:0042542)	5/46	0.1692938175092254	0.9713759519570871	0	0	1.7866092778574845	3.173231592417446	PRDX3;ANXA1;RIPK3;CAT;PAX2
GO_Biological_Process_2023	DNA Damage Checkpoint Signaling (GO:0000077)	4/34	0.170318756674575	0.9713759519570871	0	0	1.9529780564263324	3.456934347520987	DTX3L;ERCC4;CHEK2;RPA4
GO_Biological_Process_2023	Cellular Response To Amyloid-Beta (GO:1904646)	4/34	0.170318756674575	0.9713759519570871	0	0	1.9529780564263324	3.456934347520987	APP;ITGA4;ADRB2;FCGR2B
GO_Biological_Process_2023	Cellular Response To Hydrogen Peroxide (GO:0070301)	4/34	0.170318756674575	0.9713759519570871	0	0	1.9529780564263324	3.456934347520987	ANXA1;RIPK3;CAT;PAX2
GO_Biological_Process_2023	Organophosphate Biosynthetic Process (GO:0090407)	4/34	0.170318756674575	0.9713759519570871	0	0	1.9529780564263324	3.456934347520987	AGPAT5;MOCS2;TPK1;GALK2
GO_Biological_Process_2023	Positive Regulation Of Carbohydrate Metabolic Process (GO:0045913)	4/34	0.170318756674575	0.9713759519570871	0	0	1.9529780564263324	3.456934347520987	P2RX7;APP;EGF;ARNT
GO_Biological_Process_2023	Positive Regulation Of Organelle Organization (GO:0010638)	4/34	0.170318756674575	0.9713759519570871	0	0	1.9529780564263324	3.456934347520987	P2RX7;ANXA1;LIG4;RAB3GAP1
GO_Biological_Process_2023	Mitotic Cytokinesis (GO:0000281)	6/59	0.1745562473158005	0.9713759519570871	0	0	1.658748259826427	2.8953587806435164	APC;RASA1;MITD1;BBS4;EXOC2;CIT
GO_Biological_Process_2023	Phospholipid Transport (GO:0015914)	6/59	0.1745562473158005	0.9713759519570871	0	0	1.658748259826427	2.8953587806435164	OSBPL8;SCP2;ATP8B1;ATP10D;ATP11C;ATP11A
GO_Biological_Process_2023	Mitochondrial Translation (GO:0032543)	9/98	0.1750562922440512	0.9713759519570871	0	0	1.4823239243628392	2.583168357904855	MRPL30;MRPS28;MRPS9;MRPS16;MRPS25;MTIF2;IARS2;MRPL45;EARS2
GO_Biological_Process_2023	Phosphatidylinositol Biosynthetic Process (GO:0006661)	9/98	0.1750562922440512	0.9713759519570871	0	0	1.4823239243628392	2.583168357904855	FIG4;CISH;PIGN;PIGP;PIP5K1B;PIGM;PIP5K1C;PIK3CB;MTM1
GO_Biological_Process_2023	Transport Across Blood-Brain Barrier (GO:0150104)	8/85	0.1763585151959933	0.9713759519570871	0	0	1.522747692559013	2.6423271292669086	ABCC4;SLC22A5;SLC44A1;SLC2A13;SLC16A7;SLC4A3;SLC38A3;SLC8A2
GO_Biological_Process_2023	NADPH Regeneration (GO:0006740)	2/12	0.1767699073478995	0.9713759519570871	0	0	2.928012519561815	5.073971489708152	NNT;RPE
GO_Biological_Process_2023	Biogenic Amine Metabolic Process (GO:0006576)	2/12	0.1767699073478995	0.9713759519570871	0	0	2.928012519561815	5.073971489708152	DDC;HNMT
GO_Biological_Process_2023	cAMP Metabolic Process (GO:0046058)	2/12	0.1767699073478995	0.9713759519570871	0	0	2.928012519561815	5.073971489708152	ADCY9;ADCY7
GO_Biological_Process_2023	Cell-Cell Junction Maintenance (GO:0045217)	2/12	0.1767699073478995	0.9713759519570871	0	0	2.928012519561815	5.073971489708152	F2R;F2RL1
GO_Biological_Process_2023	Cellular Response To Leucine Starvation (GO:1990253)	2/12	0.1767699073478995	0.9713759519570871	0	0	2.928012519561815	5.073971489708152	IMPACT;EIF2AK4
GO_Biological_Process_2023	Dendrite Self-Avoidance (GO:0070593)	2/12	0.1767699073478995	0.9713759519570871	0	0	2.928012519561815	5.073971489708152	PALLD;EMB
GO_Biological_Process_2023	Endothelium Development (GO:0003158)	2/12	0.1767699073478995	0.9713759519570871	0	0	2.928012519561815	5.073971489708152	PDCD10;KRIT1
GO_Biological_Process_2023	Fatty Acid Transmembrane Transport (GO:1902001)	2/12	0.1767699073478995	0.9713759519570871	0	0	2.928012519561815	5.073971489708152	ABCD2;ABCD3
GO_Biological_Process_2023	Mesoderm Morphogenesis (GO:0048332)	2/12	0.1767699073478995	0.9713759519570871	0	0	2.928012519561815	5.073971489708152	MESP2;SMAD2
GO_Biological_Process_2023	Negative Regulation Of Cell Cycle Phase Transition (GO:1901988)	2/12	0.1767699073478995	0.9713759519570871	0	0	2.928012519561815	5.073971489708152	METTL13;APC
GO_Biological_Process_2023	Negative Regulation Of Complement Activation (GO:0045916)	2/12	0.1767699073478995	0.9713759519570871	0	0	2.928012519561815	5.073971489708152	CR2;CD46
GO_Biological_Process_2023	Negative Regulation Of Hippo Signaling (GO:0035331)	2/12	0.1767699073478995	0.9713759519570871	0	0	2.928012519561815	5.073971489708152	LIMD1;CIT
GO_Biological_Process_2023	Negative Regulation Of Intrinsic Apoptotic Signaling Pathway In Response To DNA Damage By P53 Class Mediator (GO:1902166)	2/12	0.1767699073478995	0.9713759519570871	0	0	2.928012519561815	5.073971489708152	BCL2;CD44
GO_Biological_Process_2023	Negative Regulation Of Mononuclear Cell Migration (GO:0071676)	2/12	0.1767699073478995	0.9713759519570871	0	0	2.928012519561815	5.073971489708152	GCSAM;PLCB1
GO_Biological_Process_2023	Neutrophil Mediated Immunity (GO:0002446)	2/12	0.1767699073478995	0.9713759519570871	0	0	2.928012519561815	5.073971489708152	VAMP7;STXBP3
GO_Biological_Process_2023	Nucleotide Metabolic Process (GO:0009117)	2/12	0.1767699073478995	0.9713759519570871	0	0	2.928012519561815	5.073971489708152	NMNAT3;ENPP3
GO_Biological_Process_2023	Positive Regulation Of Vasoconstriction (GO:0045907)	2/12	0.1767699073478995	0.9713759519570871	0	0	2.928012519561815	5.073971489708152	OXTR;F2R
GO_Biological_Process_2023	Quaternary Ammonium Group Transport (GO:0015697)	2/12	0.1767699073478995	0.9713759519570871	0	0	2.928012519561815	5.073971489708152	SLC22A5;SLC44A1
GO_Biological_Process_2023	Regulation Of Acrosome Reaction (GO:0060046)	2/12	0.1767699073478995	0.9713759519570871	0	0	2.928012519561815	5.073971489708152	PLCB1;ZP3
GO_Biological_Process_2023	Regulation Of Platelet-Derived Growth Factor Receptor Signaling Pathway (GO:0010640)	2/12	0.1767699073478995	0.9713759519570871	0	0	2.928012519561815	5.073971489708152	PTPRJ;CBL
GO_Biological_Process_2023	Regulation Of Tube Diameter (GO:0035296)	2/12	0.1767699073478995	0.9713759519570871	0	0	2.928012519561815	5.073971489708152	GCLC;GCLM
GO_Biological_Process_2023	Response To Iron Ion (GO:0010039)	2/12	0.1767699073478995	0.9713759519570871	0	0	2.928012519561815	5.073971489708152	HFE;BCL2
GO_Biological_Process_2023	Ribosome Disassembly (GO:0032790)	2/12	0.1767699073478995	0.9713759519570871	0	0	2.928012519561815	5.073971489708152	EIF2D;MTIF2
GO_Biological_Process_2023	Sphingomyelin Metabolic Process (GO:0006684)	2/12	0.1767699073478995	0.9713759519570871	0	0	2.928012519561815	5.073971489708152	SGMS1;SMPDL3A
GO_Biological_Process_2023	Spinal Cord Development (GO:0021510)	2/12	0.1767699073478995	0.9713759519570871	0	0	2.928012519561815	5.073971489708152	PKD2;GLI2
GO_Biological_Process_2023	Vascular Process In Circulatory System (GO:0003018)	2/12	0.1767699073478995	0.9713759519570871	0	0	2.928012519561815	5.073971489708152	GCLC;GCLM
GO_Biological_Process_2023	Axon Extension (GO:0048675)	3/23	0.1795393562338985	0.9713759519570871	0	0	2.196554424432263	3.772276552111345	CYFIP1;SEMA5B;SPG11
GO_Biological_Process_2023	Bile Acid And Bile Salt Transport (GO:0015721)	3/23	0.1795393562338985	0.9713759519570871	0	0	2.196554424432263	3.772276552111345	ABCC4;ABCD3;ATP8B1
GO_Biological_Process_2023	Long-Chain Fatty Acid Transport (GO:0015909)	3/23	0.1795393562338985	0.9713759519570871	0	0	2.196554424432263	3.772276552111345	ABCD2;ABCD3;ACSL3
GO_Biological_Process_2023	Long-Chain fatty-acyl-CoA Metabolic Process (GO:0035336)	3/23	0.1795393562338985	0.9713759519570871	0	0	2.196554424432263	3.772276552111345	ACSL5;ACSL4;ACSL3
GO_Biological_Process_2023	Microtubule Nucleation (GO:0007020)	3/23	0.1795393562338985	0.9713759519570871	0	0	2.196554424432263	3.772276552111345	CENPJ;SLAIN2;TUBGCP4
GO_Biological_Process_2023	Positive Regulation Of Morphogenesis Of An Epithelium (GO:1905332)	3/23	0.1795393562338985	0.9713759519570871	0	0	2.196554424432263	3.772276552111345	WNT5B;EGF;PAX2
GO_Biological_Process_2023	Regulation Of Cell Junction Assembly (GO:1901888)	3/23	0.1795393562338985	0.9713759519570871	0	0	2.196554424432263	3.772276552111345	RAP2A;RAP1A;PDLIM5
GO_Biological_Process_2023	Translesion Synthesis (GO:0019985)	3/23	0.1795393562338985	0.9713759519570871	0	0	2.196554424432263	3.772276552111345	REV1;REV3L;POLI
GO_Biological_Process_2023	Zinc Ion Transport (GO:0006829)	3/23	0.1795393562338985	0.9713759519570871	0	0	2.196554424432263	3.772276552111345	SLC30A6;SLC30A9;SLC39A9
GO_Biological_Process_2023	Inflammatory Response (GO:0006954)	19/236	0.1796789785560631	0.9713759519570871	0	0	1.2847568128579103	2.205392311522949	PXK;CXCL9;ANXA1;PTGER2;F2R;LY75;CYBB;FOS;MEFV;CXCL10;HRH4;BLNK;FCGR2B;MAP3K7;NAIP;CD44;PTGDR;CCR2;HNRNPA0
GO_Biological_Process_2023	Golgi To Plasma Membrane Transport (GO:0006893)	5/47	0.1801898938059032	0.9713759519570871	0	0	1.7439775910364146	2.9887311651913957	RAB10;GOLPH3;PREPL;GOLPH3L;EXOC2
GO_Biological_Process_2023	Platelet Aggregation (GO:0070527)	4/35	0.1832416080117442	0.9713759519570871	0	0	1.889877641824249	3.207027362647282	P2RY12;RAP2B;STXBP3;PIK3CB
GO_Biological_Process_2023	tRNA Aminoacylation For Protein Translation (GO:0006418)	4/35	0.1832416080117442	0.9713759519570871	0	0	1.889877641824249	3.207027362647282	MARS2;IARS2;TARS2;EARS2
GO_Biological_Process_2023	Positive Regulation Of Phagocytosis (GO:0050766)	6/60	0.1842311217275445	0.9713759519570871	0	0	1.627943485086342	2.753770940576649	RAB27A;F2RL1;PTPRJ;ANO6;GATA2;FCGR2B
GO_Biological_Process_2023	Protein Tetramerization (GO:0051262)	7/73	0.1851818312217736	0.9713759519570871	0	0	1.5541669642219524	2.620973690535544	APIP;CBY1;ACOT13;HPRT1;PKD2;SAMHD1;CRYZ
GO_Biological_Process_2023	Regulation Of Rho Protein Signal Transduction (GO:0035023)	7/73	0.1851818312217736	0.9713759519570871	0	0	1.5541669642219524	2.620973690535544	KANK1;ITGA3;PDCD10;LPAR6;F2R;ARHGEF3;F2RL1
GO_Biological_Process_2023	Regulation Of Response To External Stimulus (GO:0032101)	11/127	0.1899302946415554	0.9713759519570871	0	0	1.3902067878590256	2.309269915704175	P2RY12;ANXA1;F2R;ERAP1;F2RL1;PTPN22;JAK2;SAMHD1;FCGR2B;ZMPSTE24;CCR2
GO_Biological_Process_2023	Retrograde Vesicle-Mediated Transport, Golgi To Endoplasmic Reticulum (GO:0006890)	5/48	0.1913385297419672	0.9713759519570871	0	0	1.703328773369813	2.816813550888543	GOLPH3;ZW10;GOLPH3L;RAB6B;ERGIC2
GO_Biological_Process_2023	Regulation Of Type II Interferon Production (GO:0032649)	8/87	0.1924896909581652	0.9713759519570871	0	0	1.4840378950720483	2.44526805753691	RIPK3;F2RL1;PTPN22;SLAMF6;PDCD1LG2;JAK2;ZP3;CCR2
GO_Biological_Process_2023	Negative Regulation Of Neuron Apoptotic Process (GO:0043524)	7/74	0.1940945277607248	0.9713759519570871	0	0	1.5308883704025045	2.5097536759050856	MSH2;RASA1;F2R;AGAP2;BCL2;LIG4;NAIP
GO_Biological_Process_2023	Cell Morphogenesis Involved In Differentiation (GO:0000904)	3/24	0.196080133083037	0.9713759519570871	0	0	2.0918447253607786	3.40810007491556	RB1;ARL13B;SIPA1L3
GO_Biological_Process_2023	Early Endosome To Late Endosome Transport (GO:0045022)	3/24	0.196080133083037	0.9713759519570871	0	0	2.0918447253607786	3.40810007491556	PXK;ANKRD27;SNX16
GO_Biological_Process_2023	Gliogenesis (GO:0042063)	3/24	0.196080133083037	0.9713759519570871	0	0	2.0918447253607786	3.40810007491556	VCAN;ANXA1;PAX2
GO_Biological_Process_2023	Neuromuscular Junction Development (GO:0007528)	3/24	0.196080133083037	0.9713759519570871	0	0	2.0918447253607786	3.40810007491556	DNAJA3;NEDD4;F2R
GO_Biological_Process_2023	Regulation Of Cytokine Production Involved In Immune Response (GO:0002718)	3/24	0.196080133083037	0.9713759519570871	0	0	2.0918447253607786	3.40810007491556	F2RL1;CLC;CCR2
GO_Biological_Process_2023	Response To Purine-Containing Compound (GO:0014074)	3/24	0.196080133083037	0.9713759519570871	0	0	2.0918447253607786	3.40810007491556	ATF1;P2RX7;NT5E
GO_Biological_Process_2023	Interstrand Cross-Link Repair (GO:0036297)	4/36	0.1964726239399299	0.9713759519570871	0	0	1.830721003134796	2.979008121122961	DCLRE1A;FANCL;ERCC4;FANCE
GO_Biological_Process_2023	Receptor Signaling Pathway Via JAK-STAT (GO:0007259)	4/36	0.1964726239399299	0.9713759519570871	0	0	1.830721003134796	2.979008121122961	CTR9;PKD2;JAK2;CCR2
GO_Biological_Process_2023	T Cell Differentiation In Thymus (GO:0033077)	2/13	0.2005193477959954	0.9713759519570871	0	0	2.6616872954901125	4.276917695697811	RIPK3;LIG4
GO_Biological_Process_2023	Cytoplasmic Sequestering Of Protein (GO:0051220)	2/13	0.2005193477959954	0.9713759519570871	0	0	2.6616872954901125	4.276917695697811	YWHAB;PKD2
GO_Biological_Process_2023	Interleukin-6-Mediated Signaling Pathway (GO:0070102)	2/13	0.2005193477959954	0.9713759519570871	0	0	2.6616872954901125	4.276917695697811	CTR9;JAK2
GO_Biological_Process_2023	Mitochondrial Fission (GO:0000266)	2/13	0.2005193477959954	0.9713759519570871	0	0	2.6616872954901125	4.276917695697811	MTFR1;MFF
GO_Biological_Process_2023	Negative Regulation Of Cell Migration Involved In Sprouting Angiogenesis (GO:0090051)	2/13	0.2005193477959954	0.9713759519570871	0	0	2.6616872954901125	4.276917695697811	PDCD10;KLF4
GO_Biological_Process_2023	Protein Localization To Phagophore Assembly Site (GO:0034497)	2/13	0.2005193477959954	0.9713759519570871	0	0	2.6616872954901125	4.276917695697811	STX17;LRBA
GO_Biological_Process_2023	Regulation Of T Cell Chemotaxis (GO:0010819)	2/13	0.2005193477959954	0.9713759519570871	0	0	2.6616872954901125	4.276917695697811	CXCL10;CCR2
GO_Biological_Process_2023	Regulation Of Gastrulation (GO:0010470)	2/13	0.2005193477959954	0.9713759519570871	0	0	2.6616872954901125	4.276917695697811	POGLUT1;PHLDB2
GO_Biological_Process_2023	Regulation Of Immune Effector Process (GO:0002697)	2/13	0.2005193477959954	0.9713759519570871	0	0	2.6616872954901125	4.276917695697811	CFH;FCGR2B
GO_Biological_Process_2023	Regulation Of Intrinsic Apoptotic Signaling Pathway In Response To DNA Damage By P53 Class Mediator (GO:1902165)	2/13	0.2005193477959954	0.9713759519570871	0	0	2.6616872954901125	4.276917695697811	BCL2;CD44
GO_Biological_Process_2023	Regulation Of Leukocyte Migration (GO:0002685)	2/13	0.2005193477959954	0.9713759519570871	0	0	2.6616872954901125	4.276917695697811	ANXA1;ZP3
GO_Biological_Process_2023	Regulation Of Response To Endoplasmic Reticulum Stress (GO:1905897)	2/13	0.2005193477959954	0.9713759519570871	0	0	2.6616872954901125	4.276917695697811	FCGR2B;MBTPS2
GO_Biological_Process_2023	Response To UV-A (GO:0070141)	2/13	0.2005193477959954	0.9713759519570871	0	0	2.6616872954901125	4.276917695697811	OPN3;PPID
GO_Biological_Process_2023	Response To Nerve Growth Factor (GO:1990089)	2/13	0.2005193477959954	0.9713759519570871	0	0	2.6616872954901125	4.276917695697811	RAP1A;KIDINS220
GO_Biological_Process_2023	Regulation Of DNA Replication (GO:0006275)	7/75	0.2031739980662795	0.9713759519570871	0	0	1.5082944411071575	2.403757589470896	ANKRD17;CCDC88A;EGF;ZBTB38;SMARCA5;BAZ1A;GLI2
GO_Biological_Process_2023	RNA Methylation (GO:0001510)	6/62	0.2041857610792574	0.9713759519570871	0	0	1.5696344471854675	2.4937176534089502	METTL2B;HENMT1;METTL4;METTL5;TRMT13;MTO1
GO_Biological_Process_2023	Glycerophospholipid Metabolic Process (GO:0006650)	6/62	0.2041857610792574	0.9713759519570871	0	0	1.5696344471854675	2.4937176534089502	PLA2G4F;PIGN;ABHD3;PLA2G4A;SERINC1;PLCB1
GO_Biological_Process_2023	Negative Regulation Of Kinase Activity (GO:0033673)	6/62	0.2041857610792574	0.9713759519570871	0	0	1.5696344471854675	2.4937176534089502	RB1;PRDX3;DBNDD1;DUSP19;EPHA1;YWHAG
GO_Biological_Process_2023	Regulation Of Embryonic Development (GO:0045995)	6/62	0.2041857610792574	0.9713759519570871	0	0	1.5696344471854675	2.4937176534089502	POGLUT1;TADA2A;ZZZ3;NPHP3;PLCB1;PHLDB2
GO_Biological_Process_2023	Organic Anion Transport (GO:0015711)	8/89	0.2092079459168936	0.9713759519570871	0	0	1.4472396925227111	2.264100221076247	SLC35B3;ABCC4;SLC35B4;SLCO4C1;MGST1;SLC4A10;SLC4A3;SLC25A24
GO_Biological_Process_2023	Positive Regulation Of Immune Effector Process (GO:0002699)	4/37	0.2099839210638263	0.9713759519570871	0	0	1.775149615275007	2.77051917186477	PTPRJ;DDX60;CD46;CCR2
GO_Biological_Process_2023	Positive Regulation Of Receptor Signaling Pathway Via JAK-STAT (GO:0046427)	4/37	0.2099839210638263	0.9713759519570871	0	0	1.775149615275007	2.77051917186477	CENPJ;F2R;JAK2;CRLF3
GO_Biological_Process_2023	Positive Regulation Of Receptor Signaling Pathway Via STAT (GO:1904894)	4/37	0.2099839210638263	0.9713759519570871	0	0	1.775149615275007	2.77051917186477	CENPJ;F2R;JAK2;CRLF3
GO_Biological_Process_2023	Regulation Of Cellular Component Biogenesis (GO:0044087)	4/37	0.2099839210638263	0.9713759519570871	0	0	1.775149615275007	2.77051917186477	RAP1A;BBS10;PTPN11;METTL18
GO_Biological_Process_2023	Regulation Of Defense Response To Virus By Host (GO:0050691)	4/37	0.2099839210638263	0.9713759519570871	0	0	1.775149615275007	2.77051917186477	DTX3L;PTPN22;EIF2AK4;TRIM22
GO_Biological_Process_2023	Ras Protein Signal Transduction (GO:0007265)	12/144	0.2116448721187198	0.9713759519570871	0	0	1.332664181244623	2.0694216307327893	RB1;CYFIP1;RAP2A;RAP1A;HACE1;RAP2B;G3BP1;RASGRF1;ELMO1;ARHGEF3;ARHGAP6;RASGRP3
GO_Biological_Process_2023	Bile Acid Biosynthetic Process (GO:0006699)	3/25	0.212971093538545	0.9713759519570871	0	0	1.9966540898412473	3.088022886389122	ABCD3;AMACR;SCP2
GO_Biological_Process_2023	Chemical Synaptic Transmission, Postsynaptic (GO:0099565)	3/25	0.212971093538545	0.9713759519570871	0	0	1.9966540898412473	3.088022886389122	GRID2;RAB3GAP1;GRIN2D
GO_Biological_Process_2023	fatty-acyl-CoA Biosynthetic Process (GO:0046949)	3/25	0.212971093538545	0.9713759519570871	0	0	1.9966540898412473	3.088022886389122	ACSL5;ACSL4;ACSL3
GO_Biological_Process_2023	Late Endosome To Vacuole Transport Via Multivesicular Body Sorting Pathway (GO:0032511)	3/25	0.212971093538545	0.9713759519570871	0	0	1.9966540898412473	3.088022886389122	VTA1;VPS37A;VPS36
GO_Biological_Process_2023	Negative Regulation Of Smoothened Signaling Pathway (GO:0045879)	3/25	0.212971093538545	0.9713759519570871	0	0	1.9966540898412473	3.088022886389122	HERC4;KCTD6;GLI2
GO_Biological_Process_2023	Organophosphate Ester Transport (GO:0015748)	3/25	0.212971093538545	0.9713759519570871	0	0	1.9966540898412473	3.088022886389122	OSBPL8;SCP2;EPG5
GO_Biological_Process_2023	Regulation Of Monocyte Chemotaxis (GO:0090025)	3/25	0.212971093538545	0.9713759519570871	0	0	1.9966540898412473	3.088022886389122	CXCL10;ANO6;CCR2
GO_Biological_Process_2023	Regulation Of Synapse Organization (GO:0050807)	3/25	0.212971093538545	0.9713759519570871	0	0	1.9966540898412473	3.088022886389122	RAP2A;NEDD4;PDLIM5
GO_Biological_Process_2023	Vesicle-Mediated Transport Between Endosomal Compartments (GO:0098927)	3/25	0.212971093538545	0.9713759519570871	0	0	1.9966540898412473	3.088022886389122	PXK;ANKRD27;SNX16
GO_Biological_Process_2023	Mitotic Metaphase Plate Congression (GO:0007080)	5/50	0.2143281730493088	0.9713759519570871	0	0	1.6274509803921569	2.5066763594754553	KIFC1;ZW10;NUF2;SPDL1;RAB11A
GO_Biological_Process_2023	Regulation Of Peptidyl-Tyrosine Phosphorylation (GO:0050730)	8/90	0.2177727128181942	0.9713759519570871	0	0	1.4295137290995552	2.1790125830510623	ACVR1;APP;RAP2B;PTPRJ;PTPN11;JAK2;CD44;IL22RA2
GO_Biological_Process_2023	Regulation Of Phosphatidylinositol 3-Kinase Signaling (GO:0014066)	8/90	0.2177727128181942	0.9713759519570871	0	0	1.4295137290995552	2.1790125830510623	EGF;NEDD4;F2R;F2RL1;PIP5K1B;PIP5K1C;JAK2;CBL
GO_Biological_Process_2023	Regulation Of Immune Response (GO:0050776)	7/77	0.2218019294166008	0.9713759519570871	0	0	1.4650432050274942	2.206311855616675	RIPK3;RSAD2;ERAP1;WDR41;PTPN22;SAMHD1;FCGR2B
GO_Biological_Process_2023	Establishment Of Protein Localization To Plasma Membrane (GO:0061951)	4/38	0.2237475720962044	0.9713759519570871	0	0	1.722847132583441	2.579510080907808	RAB10;GOLPH3;PREPL;GOLPH3L
GO_Biological_Process_2023	Regulation Of Neurotransmitter Secretion (GO:0046928)	4/38	0.2237475720962044	0.9713759519570871	0	0	1.722847132583441	2.579510080907808	PREPL;MCTP1;SNAPIN;MYOF
GO_Biological_Process_2023	Signal Release From Synapse (GO:0099643)	4/38	0.2237475720962044	0.9713759519570871	0	0	1.722847132583441	2.579510080907808	SNAPIN;STXBP3;PDZD11;PIP5K1C
GO_Biological_Process_2023	Cellular Response To ATP (GO:0071318)	2/14	0.224602785646516	0.9713759519570871	0	0	2.439749608763693	3.643575335353086	P2RY12;P2RX7
GO_Biological_Process_2023	Establishment Of Chromosome Localization (GO:0051303)	2/14	0.224602785646516	0.9713759519570871	0	0	2.439749608763693	3.643575335353086	KIF2B;CENPQ
GO_Biological_Process_2023	Maturation Of LSU-rRNA From Tricistronic rRNA Transcript (SSU-rRNA, 5.8S rRNA, LSU-rRNA) (GO:0000463)	2/14	0.224602785646516	0.9713759519570871	0	0	2.439749608763693	3.643575335353086	DDX18;WDR12
GO_Biological_Process_2023	Polarized Epithelial Cell Differentiation (GO:0030859)	2/14	0.224602785646516	0.9713759519570871	0	0	2.439749608763693	3.643575335353086	RAB10;RAP2A
GO_Biological_Process_2023	Positive Regulation Of Adaptive Immune Response Based On Somatic Recombination Of Immune Receptors Built From Immunoglobulin Superfamily Domains (GO:0002824)	2/14	0.224602785646516	0.9713759519570871	0	0	2.439749608763693	3.643575335353086	JAK2;CCR2
GO_Biological_Process_2023	Positive Regulation Of Long-Term Synaptic Potentiation (GO:1900273)	2/14	0.224602785646516	0.9713759519570871	0	0	2.439749608763693	3.643575335353086	APP;EIF2AK4
GO_Biological_Process_2023	Protein Transport To Vacuole Involved In Ubiquitin-Dependent Protein Catabolic Process Via The Multivesicular Body Sorting Pathway (GO:0043328)	2/14	0.224602785646516	0.9713759519570871	0	0	2.439749608763693	3.643575335353086	VPS37A;VPS36
GO_Biological_Process_2023	Regulation Of MHC Class II Biosynthetic Process (GO:0045346)	2/14	0.224602785646516	0.9713759519570871	0	0	2.439749608763693	3.643575335353086	RFXAP;JAK2
GO_Biological_Process_2023	Regulation Of Non-Canonical Wnt Signaling Pathway (GO:2000050)	2/14	0.224602785646516	0.9713759519570871	0	0	2.439749608763693	3.643575335353086	WNT5B;NPHP3
GO_Biological_Process_2023	Regulation Of Sequestering Of Triglyceride (GO:0010889)	2/14	0.224602785646516	0.9713759519570871	0	0	2.439749608763693	3.643575335353086	OSBPL8;OSBPL11
GO_Biological_Process_2023	Resolution Of Meiotic Recombination Intermediates (GO:0000712)	2/14	0.224602785646516	0.9713759519570871	0	0	2.439749608763693	3.643575335353086	RMI1;ERCC4
GO_Biological_Process_2023	Serine Family Amino Acid Metabolic Process (GO:0009069)	2/14	0.224602785646516	0.9713759519570871	0	0	2.439749608763693	3.643575335353086	GCLC;MTHFD1
GO_Biological_Process_2023	RNA Modification (GO:0009451)	5/51	0.2261358290781402	0.9713759519570871	0	0	1.5919863597612958	2.36667788118466	PUS3;TRUB1;METTL2B;HENMT1;PUS7L
GO_Biological_Process_2023	Regulated Exocytosis (GO:0045055)	5/51	0.2261358290781402	0.9713759519570871	0	0	1.5919863597612958	2.36667788118466	RAB10;ABCC4;VAMP7;SNAPIN;PIP5K1C
GO_Biological_Process_2023	Protein Ubiquitination (GO:0016567)	32/434	0.2262761160772378	0.9713759519570871	0	0	1.168388825105243	1.736224944556873	UBE3C;RNF14;UHRF1;MYCBP2;UBR1;MEFV;CBL;FBXO22;RNFT1;HERC4;HLTF;FBXO4;TRIM47;TRIM22;SHPRH;HACE1;NHLRC3;USP5;DTX3L;FANCL;RFPL2;UBE4B;BFAR;FANCE;MIB1;RNF223;KLHL9;NEDD4;BCL2;TRIM35;UBE2V2;TRIM14
GO_Biological_Process_2023	Positive Regulation Of Stress-Activated MAPK Cascade (GO:0032874)	9/105	0.2293571356219928	0.9713759519570871	0	0	1.3737214791502754	2.0227704609039603	APP;PDCD10;TNFRSF19;DUSP19;F2RL1;PLCB1;FCGR2B;NAIP;ANKRD6
GO_Biological_Process_2023	Defense Response To Virus (GO:0051607)	15/189	0.2299561680651714	0.9713759519570871	0	0	1.2638680659670165	1.8577174087550643	RTP4;RSAD2;RIPK3;USP44;RNASE6;RNASE2;DDX60;SAMHD1;AKAP1;CXCL10;OAS3;G3BP1;BCL2;TRIM35;F2RL1
GO_Biological_Process_2023	Mitotic Spindle Assembly Checkpoint Signaling (GO:0007094)	3/26	0.2301570975984635	0.9713759519570871	0	0	1.9097409008886317	2.8053963402246125	ZW10;NUF2;ATM
GO_Biological_Process_2023	Mitotic Spindle Checkpoint Signaling (GO:0071174)	3/26	0.2301570975984635	0.9713759519570871	0	0	1.9097409008886317	2.8053963402246125	ZW10;NUF2;ATM
GO_Biological_Process_2023	Protein Targeting To Lysosome (GO:0006622)	3/26	0.2301570975984635	0.9713759519570871	0	0	1.9097409008886317	2.8053963402246125	PXK;SNX16;NEDD4
GO_Biological_Process_2023	Regulation Of Epidermal Growth Factor-Activated Receptor Activity (GO:0007176)	3/26	0.2301570975984635	0.9713759519570871	0	0	1.9097409008886317	2.8053963402246125	APP;EGF;CBL
GO_Biological_Process_2023	Regulation Of Myeloid Cell Differentiation (GO:0045637)	3/26	0.2301570975984635	0.9713759519570871	0	0	1.9097409008886317	2.8053963402246125	PRMT6;CTR9;LEO1
GO_Biological_Process_2023	Respiratory Chain Complex IV Assembly (GO:0008535)	3/26	0.2301570975984635	0.9713759519570871	0	0	1.9097409008886317	2.8053963402246125	COX18;FASTKD3;COA6
GO_Biological_Process_2023	Spindle Assembly Checkpoint Signaling (GO:0071173)	3/26	0.2301570975984635	0.9713759519570871	0	0	1.9097409008886317	2.8053963402246125	ZW10;NUF2;ATM
GO_Biological_Process_2023	Long-Chain Fatty Acid Metabolic Process (GO:0001676)	7/78	0.231334223612157	0.9713759519570871	0	0	1.4443313454963875	2.114344753480138	ABCD3;SCP2;ACAD9;ACSL5;PLA2G4A;ACSL4;ACSL3
GO_Biological_Process_2023	Positive Regulation Of T Cell Proliferation (GO:0042102)	6/65	0.2354655332040948	0.9713759519570871	0	0	1.4895830561690129	2.154221210462222	ANXA1;PDCD1LG2;JAK2;CD46;ZP3;CCR2
GO_Biological_Process_2023	Positive Regulation Of Lymphocyte Differentiation (GO:0045621)	4/39	0.2377357619836424	0.9713759519570871	0	0	1.6735333631885356	2.40419044151211	PBRM1;PRKDC;ACTL6A;SMARCA2
GO_Biological_Process_2023	Positive Regulation Of Pattern Recognition Receptor Signaling Pathway (GO:0062208)	4/39	0.2377357619836424	0.9713759519570871	0	0	1.6735333631885356	2.40419044151211	RSAD2;F2RL1;PTPN22;DDX60
GO_Biological_Process_2023	Adenylate Cyclase-Inhibiting G Protein-Coupled Receptor Signaling Pathway (GO:0007193)	5/52	0.2381295034746963	0.9713759519570871	0	0	1.5580308719232374	2.2356817869730854	AKAP12;P2RY12;HRH4;ADCY7;GNAI1
GO_Biological_Process_2023	Negative Regulation Of Response To Stimulus (GO:0048585)	5/52	0.2381295034746963	0.9713759519570871	0	0	1.5580308719232374	2.2356817869730854	MCTP1;VPS13C;WDR41;KLF4;FCGR2B
GO_Biological_Process_2023	Positive Regulation Of Telomere Maintenance (GO:0032206)	5/52	0.2381295034746963	0.9713759519570871	0	0	1.5580308719232374	2.2356817869730854	RAD50;ACTL6A;NEK7;ATM;TERF2
GO_Biological_Process_2023	Response To Reactive Oxygen Species (GO:0000302)	6/66	0.2462061601003606	0.9713759519570871	0	0	1.4646781789638932	2.052872495800563	PRDX3;CAT;ATM;MPV17;FOS;PKD2
GO_Biological_Process_2023	DNA Synthesis Involved In DNA Repair (GO:0000731)	3/27	0.2475849518466106	0.9713759519570871	0	0	1.830070477682067	2.554781161381818	POLA1;POLI;WRNIP1
GO_Biological_Process_2023	GPI Anchor Metabolic Process (GO:0006505)	3/27	0.2475849518466106	0.9713759519570871	0	0	1.830070477682067	2.554781161381818	PIGN;PIGP;PIGM
GO_Biological_Process_2023	Iron-Sulfur Cluster Assembly (GO:0016226)	3/27	0.2475849518466106	0.9713759519570871	0	0	1.830070477682067	2.554781161381818	NFU1;ISCA2;HSCB
GO_Biological_Process_2023	Metallo-Sulfur Cluster Assembly (GO:0031163)	3/27	0.2475849518466106	0.9713759519570871	0	0	1.830070477682067	2.554781161381818	NFU1;ISCA2;HSCB
GO_Biological_Process_2023	Phospholipid Biosynthetic Process (GO:0008654)	3/27	0.2475849518466106	0.9713759519570871	0	0	1.830070477682067	2.554781161381818	AGPAT5;SGMS1;AGPAT3
GO_Biological_Process_2023	Positive Regulation Of Cytosolic Calcium Ion Concentration Involved In Phospholipase C-activating G Protein-Coupled Signaling Pathway (GO:0051482)	3/27	0.2475849518466106	0.9713759519570871	0	0	1.830070477682067	2.554781161381818	LPAR6;F2R;F2RL1
GO_Biological_Process_2023	Positive Regulation Of Immune System Process (GO:0002684)	3/27	0.2475849518466106	0.9713759519570871	0	0	1.830070477682067	2.554781161381818	RSAD2;PIK3CB;ZP3
GO_Biological_Process_2023	Regulation Of Actin Polymerization Or Depolymerization (GO:0008064)	3/27	0.2475849518466106	0.9713759519570871	0	0	1.830070477682067	2.554781161381818	FCHSD2;RASA1;MEGF9
GO_Biological_Process_2023	Regulation Of Transcription Regulatory Region DNA Binding (GO:2000677)	3/27	0.2475849518466106	0.9713759519570871	0	0	1.830070477682067	2.554781161381818	RB1;ZNF675;POU4F2
GO_Biological_Process_2023	Respiratory Tube Development (GO:0030323)	3/27	0.2475849518466106	0.9713759519570871	0	0	1.830070477682067	2.554781161381818	ITGA3;NPHP3;GLI2
GO_Biological_Process_2023	Synaptic Transmission, Glutamatergic (GO:0035249)	3/27	0.2475849518466106	0.9713759519570871	0	0	1.830070477682067	2.554781161381818	GRID2;GRID1;GRIN2D
GO_Biological_Process_2023	3'-Phosphoadenosine 5'-Phosphosulfate Metabolic Process (GO:0050427)	2/15	0.2488803250309629	0.9713759519570871	0	0	2.251956181533646	3.1319826452001984	PAPSS2;PAPSS1
GO_Biological_Process_2023	B Cell Mediated Immunity (GO:0019724)	2/15	0.2488803250309629	0.9713759519570871	0	0	2.251956181533646	3.1319826452001984	MSH2;FCGR2B
GO_Biological_Process_2023	DNA Double-Strand Break Processing (GO:0000729)	2/15	0.2488803250309629	0.9713759519570871	0	0	2.251956181533646	3.1319826452001984	RAD50;UBE2V2
GO_Biological_Process_2023	Alpha-Beta T Cell Activation (GO:0046631)	2/15	0.2488803250309629	0.9713759519570871	0	0	2.251956181533646	3.1319826452001984	CLEC4A;RSAD2
GO_Biological_Process_2023	Epiboly Involved In Wound Healing (GO:0090505)	2/15	0.2488803250309629	0.9713759519570871	0	0	2.251956181533646	3.1319826452001984	PDCD10;CD44
GO_Biological_Process_2023	Negative Regulation Of Cell-Substrate Junction Organization (GO:0150118)	2/15	0.2488803250309629	0.9713759519570871	0	0	2.251956181533646	3.1319826452001984	ARHGAP6;PHLDB2
GO_Biological_Process_2023	Negative Regulation Of Focal Adhesion Assembly (GO:0051895)	2/15	0.2488803250309629	0.9713759519570871	0	0	2.251956181533646	3.1319826452001984	ARHGAP6;PHLDB2
GO_Biological_Process_2023	Negative Regulation Of Macrophage Activation (GO:0043031)	2/15	0.2488803250309629	0.9713759519570871	0	0	2.251956181533646	3.1319826452001984	FCGR2B;CD200
GO_Biological_Process_2023	Negative Regulation Of Type I Interferon-Mediated Signaling Pathway (GO:0060339)	2/15	0.2488803250309629	0.9713759519570871	0	0	2.251956181533646	3.1319826452001984	OAS3;SAMHD1
GO_Biological_Process_2023	Neurotrophin Signaling Pathway (GO:0038179)	2/15	0.2488803250309629	0.9713759519570871	0	0	2.251956181533646	3.1319826452001984	RAP1A;KIDINS220
GO_Biological_Process_2023	Positive Regulation Of Cell Activation (GO:0050867)	2/15	0.2488803250309629	0.9713759519570871	0	0	2.251956181533646	3.1319826452001984	PLA2G4A;JAK2
GO_Biological_Process_2023	Positive Regulation Of Cyclin-Dependent Protein Serine/Threonine Kinase Activity (GO:0045737)	2/15	0.2488803250309629	0.9713759519570871	0	0	2.251956181533646	3.1319826452001984	CCND2;PKD2
GO_Biological_Process_2023	Positive Regulation Of Endothelial Cell Apoptotic Process (GO:2000353)	2/15	0.2488803250309629	0.9713759519570871	0	0	2.251956181533646	3.1319826452001984	ITGA4;ANO6
GO_Biological_Process_2023	Regulation Of Amyloid Fibril Formation (GO:1905906)	2/15	0.2488803250309629	0.9713759519570871	0	0	2.251956181533646	3.1319826452001984	APP;VBP1
GO_Biological_Process_2023	Regulation Of miRNA-mediated Gene Silencing (GO:0060964)	2/15	0.2488803250309629	0.9713759519570871	0	0	2.251956181533646	3.1319826452001984	LIMD1;ELAVL1
GO_Biological_Process_2023	Renal Filtration (GO:0097205)	2/15	0.2488803250309629	0.9713759519570871	0	0	2.251956181533646	3.1319826452001984	MYO1E;ITGA3
GO_Biological_Process_2023	Vasodilation (GO:0042311)	2/15	0.2488803250309629	0.9713759519570871	0	0	2.251956181533646	3.1319826452001984	F2RL1;ADRB2
GO_Biological_Process_2023	Mitochondrial Transport (GO:0006839)	5/53	0.2502921788452756	0.9713759519570871	0	0	1.5254901960784313	2.1129966339305084	MTX2;COX18;BCL2;MFF;SLC25A24
GO_Biological_Process_2023	Negative Regulation Of Cysteine-Type Endopeptidase Activity (GO:2000117)	5/53	0.2502921788452756	0.9713759519570871	0	0	1.5254901960784313	2.1129966339305084	CAST;KLF4;PAX2;CD44;NAIP
GO_Biological_Process_2023	Regulation Of Receptor Signaling Pathway Via JAK-STAT (GO:0046425)	5/53	0.2502921788452756	0.9713759519570871	0	0	1.5254901960784313	2.1129966339305084	EGF;CENPJ;F2R;JAK2;CRLF3
GO_Biological_Process_2023	Calcium Ion Transmembrane Transport (GO:0070588)	7/80	0.2507938261018209	0.9713759519570871	0	0	1.4046099710531696	1.9427498842889763	P2RX7;TRPC6;SLC35G1;PKD2;SLC8A2;TMEM165;GRIN2D
GO_Biological_Process_2023	Positive Regulation Of Immune Response (GO:0050778)	7/80	0.2507938261018209	0.9713759519570871	0	0	1.4046099710531696	1.9427498842889763	RSAD2;POLR3B;F2RL1;EIF2AK4;CD46;ZP3;FCGR2B
GO_Biological_Process_2023	mRNA 3'-End Processing (GO:0031124)	4/40	0.2519209289048374	0.9713759519570871	0	0	1.6269592476489028	2.2429911214127083	APP;CSTF3;CPSF2;LEO1
GO_Biological_Process_2023	Positive Regulation Of Catalytic Activity (GO:0043085)	4/40	0.2519209289048374	0.9713759519570871	0	0	1.6269592476489028	2.2429911214127083	XRCC4;MSH2;YWHAB;MSH3
GO_Biological_Process_2023	Positive Regulation Of Monoatomic Ion Transport (GO:0043270)	4/40	0.2519209289048374	0.9713759519570871	0	0	1.6269592476489028	2.2429911214127083	P2RX7;TRPC6;F2R;ANO6
GO_Biological_Process_2023	Protein Localization To Cilium (GO:0061512)	4/40	0.2519209289048374	0.9713759519570871	0	0	1.6269592476489028	2.2429911214127083	FAM149B1;ARL6;SNX10;BBS4
GO_Biological_Process_2023	Regulation Of Autophagosome Assembly (GO:2000785)	4/40	0.2519209289048374	0.9713759519570871	0	0	1.6269592476489028	2.2429911214127083	IFT88;FEZ2;RAB3GAP1;MTM1
GO_Biological_Process_2023	Neuron Development (GO:0048666)	12/150	0.2530175726822582	0.9713759519570871	0	0	1.274310794129749	1.7512806545644393	RB1;APP;UGDH;SNAPIN;NEDD4;RASGRF1;FRY;B4GALT6;RAB6B;LRP12;RAB11A;GLI2
GO_Biological_Process_2023	Positive Regulation Of Translation (GO:0045727)	9/108	0.254346073909757	0.9713759519570871	0	0	1.331878978613833	1.8234214934181388	TRUB2;PRKDC;FASTKD3;RMND1;METTL5;LARP4B;CPEB3;EIF4G3;ELAVL1
GO_Biological_Process_2023	Fatty Acid Metabolic Process (GO:0006631)	10/122	0.2544984347908387	0.9713759519570871	0	0	1.3082114735658044	1.7902358490745636	ABCD2;ABCD3;ACAD9;NUDT19;ACSL5;THEM4;ACSL4;ACSL3;CROT;ACADSB
GO_Biological_Process_2023	Positive Regulation Of Macromolecule Biosynthetic Process (GO:0010557)	10/122	0.2544984347908387	0.9713759519570871	0	0	1.3082114735658044	1.7902358490745636	PRKDC;EGF;RFXAP;METTL5;LARP4B;CPEB3;JAK2;KLF4;EIF4G3;ELAVL1
GO_Biological_Process_2023	Receptor-Mediated Endocytosis (GO:0006898)	10/122	0.2544984347908387	0.9713759519570871	0	0	1.3082114735658044	1.7902358490745636	DPP4;SNX1;FCHSD2;NEDD4;DNAJC13;ADRB2;PIP5K1C;AP2B1;FNBP1L;FCGR2B
GO_Biological_Process_2023	tRNA Modification (GO:0006400)	6/67	0.2570844576073163	0.9713759519570871	0	0	1.4405898551097611	1.9568261217754832	PUS3;TRUB1;METTL2B;MOCS3;TRMT13;MTO1
GO_Biological_Process_2023	Activation Of Protein Kinase Activity (GO:0032147)	7/81	0.2607040956118649	0.9713759519570871	0	0	1.385554446827031	1.862696789895025	OSBPL8;CCDC88A;RIPK3;CAB39;ADRB2;JAK2;MAP3K7
GO_Biological_Process_2023	Cytoskeleton-Dependent Cytokinesis (GO:0061640)	7/81	0.2607040956118649	0.9713759519570871	0	0	1.385554446827031	1.862696789895025	APC;RASA1;SPIRE2;MITD1;BBS4;EXOC2;CIT
GO_Biological_Process_2023	Spindle Assembly (GO:0051225)	7/81	0.2607040956118649	0.9713759519570871	0	0	1.385554446827031	1.862696789895025	STAG1;KIFC1;CHEK2;NEK7;TUBGCP4;RAB11A;HAUS1
GO_Biological_Process_2023	Protein K63-linked Ubiquitination (GO:0070534)	5/54	0.2626068316447461	0.9713759519570871	0	0	1.494277711084434	1.9979946960031716	NEDD4;UBE2V2;UBE2E2;BFAR;TRIM22
GO_Biological_Process_2023	Regulation Of Focal Adhesion Assembly (GO:0051893)	5/54	0.2626068316447461	0.9713759519570871	0	0	1.494277711084434	1.9979946960031716	PEAK1;PTPRJ;TSC1;ARHGAP6;PHLDB2
GO_Biological_Process_2023	RNA Phosphodiester Bond Hydrolysis (GO:0090501)	3/28	0.2652036205515247	0.9713759519570871	0	0	1.7567736883320282	2.3316908228163022	CSTF3;RNASE6;RNASE2
GO_Biological_Process_2023	Cellular Response To Osmotic Stress (GO:0071470)	3/28	0.2652036205515247	0.9713759519570871	0	0	1.7567736883320282	2.3316908228163022	CAB39;PKD2;RCSD1
GO_Biological_Process_2023	Determination Of Bilateral Symmetry (GO:0009855)	3/28	0.2652036205515247	0.9713759519570871	0	0	1.7567736883320282	2.3316908228163022	NPHP3;BBS7;PKD2
GO_Biological_Process_2023	Negative Regulation Of Cation Channel Activity (GO:2001258)	3/28	0.2652036205515247	0.9713759519570871	0	0	1.7567736883320282	2.3316908228163022	KCNE3;PKD2;CLIC2
GO_Biological_Process_2023	Phospholipid Catabolic Process (GO:0009395)	3/28	0.2652036205515247	0.9713759519570871	0	0	1.7567736883320282	2.3316908228163022	PLA2G4F;PLA2G4A;SMPDL3A
GO_Biological_Process_2023	Protein Localization To Golgi Apparatus (GO:0034067)	3/28	0.2652036205515247	0.9713759519570871	0	0	1.7567736883320282	2.3316908228163022	GOLPH3;VPS13C;RAB6B
GO_Biological_Process_2023	Regulation Of Chemotaxis (GO:0050920)	3/28	0.2652036205515247	0.9713759519570871	0	0	1.7567736883320282	2.3316908228163022	P2RY12;MYCBP2;F2RL1
GO_Biological_Process_2023	Regulation Of Chromosome Segregation (GO:0051983)	3/28	0.2652036205515247	0.9713759519570871	0	0	1.7567736883320282	2.3316908228163022	RMI2;HORMAD1;KIF2B
GO_Biological_Process_2023	DNA Duplex Unwinding (GO:0032508)	4/41	0.2662758912044639	0.9713759519570871	0	0	1.582902651868169	2.094532123654083	RAD50;CDC45;MCM3;MCM4
GO_Biological_Process_2023	Cellular Response To Retinoic Acid (GO:0071300)	4/41	0.2662758912044639	0.9713759519570871	0	0	1.582902651868169	2.094532123654083	WNT5B;FZD4;ATM;PAX2
GO_Biological_Process_2023	Protein Localization To Lysosome (GO:0061462)	4/41	0.2662758912044639	0.9713759519570871	0	0	1.582902651868169	2.094532123654083	PXK;SNX16;NEDD4;CACNG4
GO_Biological_Process_2023	DNA Repair-Dependent Chromatin Remodeling (GO:0140861)	2/16	0.2732285833984278	0.9713759519570871	0	0	2.090990386765035	2.7129482264082396	DTX3L;ASF1A
GO_Biological_Process_2023	Antifungal Innate Immune Response (GO:0061760)	2/16	0.2732285833984278	0.9713759519570871	0	0	2.090990386765035	2.7129482264082396	CLEC4A;DEFB135
GO_Biological_Process_2023	Endoplasmic Reticulum Tubular Network Organization (GO:0071786)	2/16	0.2732285833984278	0.9713759519570871	0	0	2.090990386765035	2.7129482264082396	RAB10;REEP3
GO_Biological_Process_2023	Establishment Of Protein Localization To Endoplasmic Reticulum (GO:0072599)	2/16	0.2732285833984278	0.9713759519570871	0	0	2.090990386765035	2.7129482264082396	RAB10;RAB3GAP1
GO_Biological_Process_2023	Innate Immune Response-Activating Signaling Pathway (GO:0002758)	2/16	0.2732285833984278	0.9713759519570871	0	0	2.090990386765035	2.7129482264082396	MEFV;NAIP
GO_Biological_Process_2023	Negative Regulation Of ATP-dependent Activity (GO:0032780)	2/16	0.2732285833984278	0.9713759519570871	0	0	2.090990386765035	2.7129482264082396	PXK;TSC1
GO_Biological_Process_2023	Negative Regulation Of Interleukin-10 Production (GO:0032693)	2/16	0.2732285833984278	0.9713759519570871	0	0	2.090990386765035	2.7129482264082396	PDCD1LG2;FCGR2B
GO_Biological_Process_2023	Negative Regulation Of Intrinsic Apoptotic Signaling Pathway By P53 Class Mediator (GO:1902254)	2/16	0.2732285833984278	0.9713759519570871	0	0	2.090990386765035	2.7129482264082396	BCL2;CD44
GO_Biological_Process_2023	Neuron Projection Organization (GO:0106027)	2/16	0.2732285833984278	0.9713759519570871	0	0	2.090990386765035	2.7129482264082396	APP;ABCD2
GO_Biological_Process_2023	Nuclear Chromosome Segregation (GO:0098813)	2/16	0.2732285833984278	0.9713759519570871	0	0	2.090990386765035	2.7129482264082396	KIF2B;CENPQ
GO_Biological_Process_2023	Positive Regulation By Host Of Viral Transcription (GO:0043923)	2/16	0.2732285833984278	0.9713759519570871	0	0	2.090990386765035	2.7129482264082396	TFAP4;RRP1B
GO_Biological_Process_2023	Positive Regulation Of Cell Migration Involved In Sprouting Angiogenesis (GO:0090050)	2/16	0.2732285833984278	0.9713759519570871	0	0	2.090990386765035	2.7129482264082396	ANXA1;GATA2
GO_Biological_Process_2023	Positive Regulation Of Positive Chemotaxis (GO:0050927)	2/16	0.2732285833984278	0.9713759519570871	0	0	2.090990386765035	2.7129482264082396	F2RL1;IL16
GO_Biological_Process_2023	Protein Alpha-1,2-Demannosylation (GO:0036508)	2/16	0.2732285833984278	0.9713759519570871	0	0	2.090990386765035	2.7129482264082396	EDEM3;MAN1C1
GO_Biological_Process_2023	Regulation Of Blood Vessel Endothelial Cell Proliferation Involved In Sprouting Angiogenesis (GO:1903587)	2/16	0.2732285833984278	0.9713759519570871	0	0	2.090990386765035	2.7129482264082396	PDCD10;GATA2
GO_Biological_Process_2023	Regulation Of Interleukin-1 Production (GO:0032652)	2/16	0.2732285833984278	0.9713759519570871	0	0	2.090990386765035	2.7129482264082396	F2R;MEFV
GO_Biological_Process_2023	Regulation Of Protein Kinase A Signaling (GO:0010738)	2/16	0.2732285833984278	0.9713759519570871	0	0	2.090990386765035	2.7129482264082396	AKAP12;ADRB2
GO_Biological_Process_2023	Regulation Of Transforming Growth Factor Beta Production (GO:0071634)	2/16	0.2732285833984278	0.9713759519570871	0	0	2.090990386765035	2.7129482264082396	ITGB8;CD46
GO_Biological_Process_2023	Reticulophagy (GO:0061709)	2/16	0.2732285833984278	0.9713759519570871	0	0	2.090990386765035	2.7129482264082396	UFM1;UBA5
GO_Biological_Process_2023	Ruffle Organization (GO:0031529)	2/16	0.2732285833984278	0.9713759519570871	0	0	2.090990386765035	2.7129482264082396	CYFIP1;LIMA1
GO_Biological_Process_2023	Positive Regulation Of Phosphatidylinositol 3-Kinase Signaling (GO:0014068)	6/69	0.2792070913525165	0.9713759519570871	0	0	1.3947073334828437	1.779369721492818	EGF;NEDD4;F2R;F2RL1;JAK2;CBL
GO_Biological_Process_2023	Response To Molecule Of Bacterial Origin (GO:0002237)	6/69	0.2792070913525165	0.9713759519570871	0	0	1.3947073334828437	1.779369721492818	PRDX3;F2R;PTPN22;JAK2;FCGR2B;HNRNPA0
GO_Biological_Process_2023	Monoatomic Cation Transport (GO:0006812)	4/42	0.2807739603133802	0.9713759519570871	0	0	1.541164824286421	1.957595797422824	TRPC6;ATP10D;ANO6;GRIN2D
GO_Biological_Process_2023	Organic Hydroxy Compound Biosynthetic Process (GO:1901617)	4/42	0.2807739603133802	0.9713759519570871	0	0	1.541164824286421	1.957595797422824	ABCD3;AMACR;SCP2;PSAT1
GO_Biological_Process_2023	Positive Regulation Of Calcium Ion Transmembrane Transport (GO:1904427)	4/42	0.2807739603133802	0.9713759519570871	0	0	1.541164824286421	1.957595797422824	P2RX7;CXCL10;CXCL9;F2R
GO_Biological_Process_2023	Calcium Ion Transmembrane Import Into Cytosol (GO:0097553)	7/83	0.2808423214392976	0.9713759519570871	0	0	1.3489477818662918	1.7131122891534116	F2R;ITPR1;ITPR2;PKD2;PLCB1;SLC8A2;GRIN2D
GO_Biological_Process_2023	Regulation Of Cell Division (GO:0051302)	7/83	0.2808423214392976	0.9713759519570871	0	0	1.3489477818662918	1.7131122891534116	KLHL9;ZFYVE26;TADA2A;ZZZ3;CDK2AP2;BBS4;RAB11A
GO_Biological_Process_2023	Monocarboxylic Acid Metabolic Process (GO:0032787)	8/97	0.2809794239330089	0.9713759519570871	0	0	1.3165854003250654	1.6713707195822385	AMACR;SCP2;MCCC1;THEM4;ACSL4;ACSL3;CROT;ACADSB
GO_Biological_Process_2023	Regulation Of Defense Response (GO:0031347)	8/97	0.2809794239330089	0.9713759519570871	0	0	1.3165854003250654	1.6713707195822385	ANXA1;ERAP1;PTPN22;JAK2;SAMHD1;FCGR2B;ZMPSTE24;CCR2
GO_Biological_Process_2023	CD4-positive, Alpha-Beta T Cell Activation (GO:0035710)	1/5	0.2816027333853075	0.9713759519570871	0	0	3.658326817826427	4.636043736716198	RSAD2
GO_Biological_Process_2023	ERBB2-EGFR Signaling Pathway (GO:0038134)	1/5	0.2816027333853075	0.9713759519570871	0	0	3.658326817826427	4.636043736716198	EGF
GO_Biological_Process_2023	ISG15-protein Conjugation (GO:0032020)	1/5	0.2816027333853075	0.9713759519570871	0	0	3.658326817826427	4.636043736716198	UBE2E2
GO_Biological_Process_2023	Aromatic Compound Biosynthetic Process (GO:0019438)	1/5	0.2816027333853075	0.9713759519570871	0	0	3.658326817826427	4.636043736716198	PSAT1
GO_Biological_Process_2023	Attachment Of GPI Anchor To Protein (GO:0016255)	1/5	0.2816027333853075	0.9713759519570871	0	0	3.658326817826427	4.636043736716198	PIGK
GO_Biological_Process_2023	Autocrine Signaling (GO:0035425)	1/5	0.2816027333853075	0.9713759519570871	0	0	3.658326817826427	4.636043736716198	FZD1
GO_Biological_Process_2023	Basic Amino Acid Transport (GO:0015802)	1/5	0.2816027333853075	0.9713759519570871	0	0	3.658326817826427	4.636043736716198	SLC38A3
GO_Biological_Process_2023	Cellular Response To Cold (GO:0070417)	1/5	0.2816027333853075	0.9713759519570871	0	0	3.658326817826427	4.636043736716198	EIF2AK4
GO_Biological_Process_2023	Cellular Response To Iron Ion (GO:0071281)	1/5	0.2816027333853075	0.9713759519570871	0	0	3.658326817826427	4.636043736716198	HFE
GO_Biological_Process_2023	Cellular Response To Magnesium Ion (GO:0071286)	1/5	0.2816027333853075	0.9713759519570871	0	0	3.658326817826427	4.636043736716198	KCNA1
GO_Biological_Process_2023	Choline Metabolic Process (GO:0019695)	1/5	0.2816027333853075	0.9713759519570871	0	0	3.658326817826427	4.636043736716198	SLC44A1
GO_Biological_Process_2023	Contact Inhibition (GO:0060242)	1/5	0.2816027333853075	0.9713759519570871	0	0	3.658326817826427	4.636043736716198	PTPRJ
GO_Biological_Process_2023	Double-Strand Break Repair Via Classical Nonhomologous End Joining (GO:0097680)	1/5	0.2816027333853075	0.9713759519570871	0	0	3.658326817826427	4.636043736716198	LIG4
GO_Biological_Process_2023	Epithelial Tube Formation (GO:0072175)	1/5	0.2816027333853075	0.9713759519570871	0	0	3.658326817826427	4.636043736716198	PAX2
GO_Biological_Process_2023	Forebrain Neuron Differentiation (GO:0021879)	1/5	0.2816027333853075	0.9713759519570871	0	0	3.658326817826427	4.636043736716198	ZSWIM6
GO_Biological_Process_2023	Gamma-Aminobutyric Acid Metabolic Process (GO:0009448)	1/5	0.2816027333853075	0.9713759519570871	0	0	3.658326817826427	4.636043736716198	ALDH5A1
GO_Biological_Process_2023	Gastrulation With Mouth Forming Second (GO:0001702)	1/5	0.2816027333853075	0.9713759519570871	0	0	3.658326817826427	4.636043736716198	UGDH
GO_Biological_Process_2023	Histamine Metabolic Process (GO:0001692)	1/5	0.2816027333853075	0.9713759519570871	0	0	3.658326817826427	4.636043736716198	HNMT
GO_Biological_Process_2023	Humoral Immune Response Mediated By Circulating Immunoglobulin (GO:0002455)	1/5	0.2816027333853075	0.9713759519570871	0	0	3.658326817826427	4.636043736716198	ZP3
GO_Biological_Process_2023	Induction Of Bacterial Agglutination (GO:0043152)	1/5	0.2816027333853075	0.9713759519570871	0	0	3.658326817826427	4.636043736716198	RNASE2
GO_Biological_Process_2023	interleukin-17A-mediated Signaling Pathway (GO:0038173)	1/5	0.2816027333853075	0.9713759519570871	0	0	3.658326817826427	4.636043736716198	MAP3K7
GO_Biological_Process_2023	mRNA 5'-Splice Site Recognition (GO:0000395)	1/5	0.2816027333853075	0.9713759519570871	0	0	3.658326817826427	4.636043736716198	SRSF1
GO_Biological_Process_2023	Medium-Chain Fatty Acid Biosynthetic Process (GO:0051792)	1/5	0.2816027333853075	0.9713759519570871	0	0	3.658326817826427	4.636043736716198	ABHD3
GO_Biological_Process_2023	Mesenchymal Cell Differentiation Involved In Kidney Development (GO:0072161)	1/5	0.2816027333853075	0.9713759519570871	0	0	3.658326817826427	4.636043736716198	PAX2
GO_Biological_Process_2023	Mesenchymal To Epithelial Transition Involved In Metanephros Morphogenesis (GO:0003337)	1/5	0.2816027333853075	0.9713759519570871	0	0	3.658326817826427	4.636043736716198	PAX2
GO_Biological_Process_2023	Metanephric Collecting Duct Development (GO:0072205)	1/5	0.2816027333853075	0.9713759519570871	0	0	3.658326817826427	4.636043736716198	PAX2
GO_Biological_Process_2023	Natural Killer Cell Degranulation (GO:0043320)	1/5	0.2816027333853075	0.9713759519570871	0	0	3.658326817826427	4.636043736716198	VAMP7
GO_Biological_Process_2023	Negative Regulation Of B Cell Receptor Signaling Pathway (GO:0050859)	1/5	0.2816027333853075	0.9713759519570871	0	0	3.658326817826427	4.636043736716198	FCGR2B
GO_Biological_Process_2023	Negative Regulation Of Actin Filament Depolymerization (GO:0030835)	1/5	0.2816027333853075	0.9713759519570871	0	0	3.658326817826427	4.636043736716198	LIMA1
GO_Biological_Process_2023	Negative Regulation Of Cellular Extravasation (GO:0002692)	1/5	0.2816027333853075	0.9713759519570871	0	0	3.658326817826427	4.636043736716198	PLCB1
GO_Biological_Process_2023	Negative Regulation Of Gene Expression Via CpG Island Methylation (GO:0044027)	1/5	0.2816027333853075	0.9713759519570871	0	0	3.658326817826427	4.636043736716198	UHRF1
GO_Biological_Process_2023	Negative Regulation Of Lamellipodium Organization (GO:1902744)	1/5	0.2816027333853075	0.9713759519570871	0	0	3.658326817826427	4.636043736716198	KANK1
GO_Biological_Process_2023	Negative Regulation Of Sequestering Of Triglyceride (GO:0010891)	1/5	0.2816027333853075	0.9713759519570871	0	0	3.658326817826427	4.636043736716198	OSBPL8
GO_Biological_Process_2023	Nucleotide-Binding Domain, Leucine Rich Repeat Containing Receptor Signaling Pathway (GO:0035872)	1/5	0.2816027333853075	0.9713759519570871	0	0	3.658326817826427	4.636043736716198	MAP3K7
GO_Biological_Process_2023	Pentose-Phosphate Shunt, Non-Oxidative Branch (GO:0009052)	1/5	0.2816027333853075	0.9713759519570871	0	0	3.658326817826427	4.636043736716198	RPE
GO_Biological_Process_2023	Podocyte Cell Migration (GO:0090521)	1/5	0.2816027333853075	0.9713759519570871	0	0	3.658326817826427	4.636043736716198	KANK1
GO_Biological_Process_2023	Positive Regulation Of NK T Cell Proliferation (GO:0051142)	1/5	0.2816027333853075	0.9713759519570871	0	0	3.658326817826427	4.636043736716198	JAK2
GO_Biological_Process_2023	Positive Regulation Of T Cell Differentiation In Thymus (GO:0033089)	1/5	0.2816027333853075	0.9713759519570871	0	0	3.658326817826427	4.636043736716198	GLI2
GO_Biological_Process_2023	Positive Regulation Of Activin Receptor Signaling Pathway (GO:0032927)	1/5	0.2816027333853075	0.9713759519570871	0	0	3.658326817826427	4.636043736716198	SMAD2
GO_Biological_Process_2023	Positive Regulation Of Epithelial Cell Differentiation Involved In Kidney Development (GO:2000698)	1/5	0.2816027333853075	0.9713759519570871	0	0	3.658326817826427	4.636043736716198	PAX2
GO_Biological_Process_2023	Positive Regulation Of Hemoglobin Biosynthetic Process (GO:0046985)	1/5	0.2816027333853075	0.9713759519570871	0	0	3.658326817826427	4.636043736716198	KLF4
GO_Biological_Process_2023	Positive Regulation Of Microglial Cell Migration (GO:1904141)	1/5	0.2816027333853075	0.9713759519570871	0	0	3.658326817826427	4.636043736716198	P2RY12
GO_Biological_Process_2023	Positive Regulation Of Nuclear Cell Cycle DNA Replication (GO:0010571)	1/5	0.2816027333853075	0.9713759519570871	0	0	3.658326817826427	4.636043736716198	CDC7
GO_Biological_Process_2023	Positive Regulation Of Receptor Binding (GO:1900122)	1/5	0.2816027333853075	0.9713759519570871	0	0	3.658326817826427	4.636043736716198	HFE
GO_Biological_Process_2023	Positive Regulation Of Toll-Like Receptor 2 Signaling Pathway (GO:0034137)	1/5	0.2816027333853075	0.9713759519570871	0	0	3.658326817826427	4.636043736716198	F2RL1
GO_Biological_Process_2023	Positive Regulation Of Vesicle Fusion (GO:0031340)	1/5	0.2816027333853075	0.9713759519570871	0	0	3.658326817826427	4.636043736716198	ANXA1
GO_Biological_Process_2023	Prepulse Inhibition (GO:0060134)	1/5	0.2816027333853075	0.9713759519570871	0	0	3.658326817826427	4.636043736716198	GRID2
GO_Biological_Process_2023	Presynaptic Active Zone Organization (GO:1990709)	1/5	0.2816027333853075	0.9713759519570871	0	0	3.658326817826427	4.636043736716198	CAST
GO_Biological_Process_2023	Pronephros Development (GO:0048793)	1/5	0.2816027333853075	0.9713759519570871	0	0	3.658326817826427	4.636043736716198	PAX2
GO_Biological_Process_2023	Protein Geranylgeranylation (GO:0018344)	1/5	0.2816027333853075	0.9713759519570871	0	0	3.658326817826427	4.636043736716198	CHML
GO_Biological_Process_2023	Protein Localization To Non-Motile Cilium (GO:0097499)	1/5	0.2816027333853075	0.9713759519570871	0	0	3.658326817826427	4.636043736716198	ARL13B
GO_Biological_Process_2023	Protein Localization To Site Of Double-Strand Break (GO:1990166)	1/5	0.2816027333853075	0.9713759519570871	0	0	3.658326817826427	4.636043736716198	XRCC4
GO_Biological_Process_2023	Purine Deoxyribonucleotide Catabolic Process (GO:0009155)	1/5	0.2816027333853075	0.9713759519570871	0	0	3.658326817826427	4.636043736716198	SAMHD1
GO_Biological_Process_2023	Purine Ribonucleoside Catabolic Process (GO:0046130)	1/5	0.2816027333853075	0.9713759519570871	0	0	3.658326817826427	4.636043736716198	TADA2A
GO_Biological_Process_2023	Purine-Containing Compound Catabolic Process (GO:0072523)	1/5	0.2816027333853075	0.9713759519570871	0	0	3.658326817826427	4.636043736716198	DPYD
GO_Biological_Process_2023	Regulation Of 3'-UTR-mediated mRNA Stabilization (GO:1905868)	1/5	0.2816027333853075	0.9713759519570871	0	0	3.658326817826427	4.636043736716198	LARP4B
GO_Biological_Process_2023	Regulation Of Endoplasmic Reticulum Tubular Network Organization (GO:1903371)	1/5	0.2816027333853075	0.9713759519570871	0	0	3.658326817826427	4.636043736716198	RAB3GAP1
GO_Biological_Process_2023	Regulation Of Establishment Of T Cell Polarity (GO:1903903)	1/5	0.2816027333853075	0.9713759519570871	0	0	3.658326817826427	4.636043736716198	DOCK8
GO_Biological_Process_2023	Regulation Of Growth Hormone Receptor Signaling Pathway (GO:0060398)	1/5	0.2816027333853075	0.9713759519570871	0	0	3.658326817826427	4.636043736716198	JAK2
GO_Biological_Process_2023	Regulation Of Hyaluronan Biosynthetic Process (GO:1900125)	1/5	0.2816027333853075	0.9713759519570871	0	0	3.658326817826427	4.636043736716198	EGF
GO_Biological_Process_2023	Regulation Of Long-Chain Fatty Acid Import Across Plasma Membrane (GO:0010746)	1/5	0.2816027333853075	0.9713759519570871	0	0	3.658326817826427	4.636043736716198	ACSL5
GO_Biological_Process_2023	Regulation Of Mitotic Spindle Checkpoint (GO:1903504)	1/5	0.2816027333853075	0.9713759519570871	0	0	3.658326817826427	4.636043736716198	USP44
GO_Biological_Process_2023	Regulation Of Monoatomic Anion Transport (GO:0044070)	1/5	0.2816027333853075	0.9713759519570871	0	0	3.658326817826427	4.636043736716198	ATP8B1
GO_Biological_Process_2023	Regulation Of Neutrophil Activation (GO:1902563)	1/5	0.2816027333853075	0.9713759519570871	0	0	3.658326817826427	4.636043736716198	FCGR2B
GO_Biological_Process_2023	Regulation Of pre-miRNA Processing (GO:2000631)	1/5	0.2816027333853075	0.9713759519570871	0	0	3.658326817826427	4.636043736716198	TRUB1
GO_Biological_Process_2023	Regulation Of Retinal Ganglion Cell Axon Guidance (GO:0090259)	1/5	0.2816027333853075	0.9713759519570871	0	0	3.658326817826427	4.636043736716198	POU4F2
GO_Biological_Process_2023	Regulation Of Ribonuclease Activity (GO:0060700)	1/5	0.2816027333853075	0.9713759519570871	0	0	3.658326817826427	4.636043736716198	OAS3
GO_Biological_Process_2023	Regulation Of Stress Granule Assembly (GO:0062028)	1/5	0.2816027333853075	0.9713759519570871	0	0	3.658326817826427	4.636043736716198	G3BP1
GO_Biological_Process_2023	Regulation Of Superoxide Metabolic Process (GO:0090322)	1/5	0.2816027333853075	0.9713759519570871	0	0	3.658326817826427	4.636043736716198	FBLN5
GO_Biological_Process_2023	Regulation Of T-Circle Formation (GO:1904429)	1/5	0.2816027333853075	0.9713759519570871	0	0	3.658326817826427	4.636043736716198	TERF2
GO_Biological_Process_2023	Regulation Of Tetrapyrrole Biosynthetic Process (GO:1901463)	1/5	0.2816027333853075	0.9713759519570871	0	0	3.658326817826427	4.636043736716198	TMEM14A
GO_Biological_Process_2023	Regulation Of Tooth Mineralization (GO:0070170)	1/5	0.2816027333853075	0.9713759519570871	0	0	3.658326817826427	4.636043736716198	BCOR
GO_Biological_Process_2023	snRNA Modification (GO:0040031)	1/5	0.2816027333853075	0.9713759519570871	0	0	3.658326817826427	4.636043736716198	METTL4
GO_Biological_Process_2023	Sphingomyelin Biosynthetic Process (GO:0006686)	1/5	0.2816027333853075	0.9713759519570871	0	0	3.658326817826427	4.636043736716198	SGMS1
GO_Biological_Process_2023	tRNA Pseudouridine Synthesis (GO:0031119)	1/5	0.2816027333853075	0.9713759519570871	0	0	3.658326817826427	4.636043736716198	PUS3
GO_Biological_Process_2023	Valine Metabolic Process (GO:0006573)	1/5	0.2816027333853075	0.9713759519570871	0	0	3.658326817826427	4.636043736716198	HIBADH
GO_Biological_Process_2023	Vascular Endothelial Growth Factor Receptor-2 Signaling Pathway (GO:0036324)	1/5	0.2816027333853075	0.9713759519570871	0	0	3.658326817826427	4.636043736716198	PDCD6
GO_Biological_Process_2023	Zymogen Inhibition (GO:0097341)	1/5	0.2816027333853075	0.9713759519570871	0	0	3.658326817826427	4.636043736716198	CAST
GO_Biological_Process_2023	JNK Cascade (GO:0007254)	3/29	0.2829643868489364	0.9713759519570871	0	0	1.6891151135473768	2.132396739071408	MAP2K4;TNFRSF19;MAP3K7
GO_Biological_Process_2023	RNA Biosynthetic Process (GO:0032774)	3/29	0.2829643868489364	0.9713759519570871	0	0	1.6891151135473768	2.132396739071408	POLA1;PRIM1;SMARCA5
GO_Biological_Process_2023	Establishment Of Mitotic Spindle Orientation (GO:0000132)	3/29	0.2829643868489364	0.9713759519570871	0	0	1.6891151135473768	2.132396739071408	UBXN2B;ZW10;SPDL1
GO_Biological_Process_2023	Heterotypic Cell-Cell Adhesion (GO:0034113)	3/29	0.2829643868489364	0.9713759519570871	0	0	1.6891151135473768	2.132396739071408	CD200R1;ITGA4;CD200
GO_Biological_Process_2023	Negative Regulation Of DNA Binding (GO:0043392)	3/29	0.2829643868489364	0.9713759519570871	0	0	1.6891151135473768	2.132396739071408	TFAP4;JAK2;ZNF675
GO_Biological_Process_2023	Phosphatidic Acid Biosynthetic Process (GO:0006654)	3/29	0.2829643868489364	0.9713759519570871	0	0	1.6891151135473768	2.132396739071408	AGPAT5;AGPAT1;AGPAT3
GO_Biological_Process_2023	Protein K11-linked Ubiquitination (GO:0070979)	3/29	0.2829643868489364	0.9713759519570871	0	0	1.6891151135473768	2.132396739071408	UBE2E2;ANAPC4;ANAPC10
GO_Biological_Process_2023	Regulation Of Developmental Growth (GO:0048638)	3/29	0.2829643868489364	0.9713759519570871	0	0	1.6891151135473768	2.132396739071408	APP;MYCBP2;PLCB1
GO_Biological_Process_2023	Regulation Of Monoatomic Ion Transmembrane Transport (GO:0034765)	3/29	0.2829643868489364	0.9713759519570871	0	0	1.6891151135473768	2.132396739071408	P2RX7;NEDD4;GRIN2D
GO_Biological_Process_2023	Cellular Response To Peptide (GO:1901653)	5/56	0.2876243338395894	0.9713759519570871	0	0	1.435524798154556	1.788807518022257	APP;ITGA4;PTPN22;ADRB2;FCGR2B
GO_Biological_Process_2023	Positive Regulation Of Protein Transport (GO:0051222)	6/70	0.2904279009345656	0.9713759519570871	0	0	1.3728414442700156	1.697381056052946	GOLPH3;PDCD10;GOLPH3L;ACSL3;IER3IP1;PPID
GO_Biological_Process_2023	Regulation Of Interleukin-1 Beta Production (GO:0032651)	7/84	0.2910528179535779	0.9713759519570871	0	0	1.3313575662358066	1.6432287728067472	P2RX7;APP;F2R;F2RL1;JAK2;MEFV;NAIP
GO_Biological_Process_2023	Intracellular Steroid Hormone Receptor Signaling Pathway (GO:0030518)	4/43	0.295389040744788	0.9713759519570871	0	0	1.5015673981191222	1.831104396388758	RNF14;NEDD4;TRERF1;POU4F2
GO_Biological_Process_2023	Lysosome Organization (GO:0007040)	4/43	0.295389040744788	0.9713759519570871	0	0	1.5015673981191222	1.831104396388758	ZFYVE26;SNAPIN;SPG11;TMEM165
GO_Biological_Process_2023	Neurotransmitter Secretion (GO:0007269)	4/43	0.295389040744788	0.9713759519570871	0	0	1.5015673981191222	1.831104396388758	SNAPIN;STXBP3;PDZD11;PIP5K1C
GO_Biological_Process_2023	Positive Regulation Of T Cell Mediated Immunity (GO:0002711)	4/43	0.295389040744788	0.9713759519570871	0	0	1.5015673981191222	1.831104396388758	HFE;CD1E;ZP3;MAP3K7
GO_Biological_Process_2023	Regulation Of Chromosome Organization (GO:0033044)	4/43	0.295389040744788	0.9713759519570871	0	0	1.5015673981191222	1.831104396388758	RB1;RMI2;LIG4;TERF2
GO_Biological_Process_2023	Regulation Of Endothelial Cell Apoptotic Process (GO:2000351)	4/43	0.295389040744788	0.9713759519570871	0	0	1.5015673981191222	1.831104396388758	ITGA4;KRIT1;ANO6;GATA2
GO_Biological_Process_2023	Response To Amyloid-Beta (GO:1904645)	4/43	0.295389040744788	0.9713759519570871	0	0	1.5015673981191222	1.831104396388758	APP;ITGA4;ADRB2;FCGR2B
GO_Biological_Process_2023	DNA Biosynthetic Process (GO:0071897)	2/17	0.2975391537255411	0.9713759519570871	0	0	1.9514866979655712	2.365610623643014	POLA1;WRNIP1
GO_Biological_Process_2023	G Protein-Coupled Acetylcholine Receptor Signaling Pathway (GO:0007213)	2/17	0.2975391537255411	0.9713759519570871	0	0	1.9514866979655712	2.365610623643014	HRH4;PLCB1
GO_Biological_Process_2023	T Cell Migration (GO:0072678)	2/17	0.2975391537255411	0.9713759519570871	0	0	1.9514866979655712	2.365610623643014	CXCL10;S1PR1
GO_Biological_Process_2023	Carboxylic Acid Biosynthetic Process (GO:0046394)	2/17	0.2975391537255411	0.9713759519570871	0	0	1.9514866979655712	2.365610623643014	UGDH;NAIP
GO_Biological_Process_2023	Cellular Response To Glucocorticoid Stimulus (GO:0071385)	2/17	0.2975391537255411	0.9713759519570871	0	0	1.9514866979655712	2.365610623643014	SSTR2;SSTR4
GO_Biological_Process_2023	Embryonic Axis Specification (GO:0000578)	2/17	0.2975391537255411	0.9713759519570871	0	0	1.9514866979655712	2.365610623643014	MESP2;SMAD2
GO_Biological_Process_2023	Hippo Signaling (GO:0035329)	2/17	0.2975391537255411	0.9713759519570871	0	0	1.9514866979655712	2.365610623643014	MOB1B;SAV1
GO_Biological_Process_2023	Intracellular Zinc Ion Homeostasis (GO:0006882)	2/17	0.2975391537255411	0.9713759519570871	0	0	1.9514866979655712	2.365610623643014	SLC30A9;SLC39A9
GO_Biological_Process_2023	Leukocyte Tethering Or Rolling (GO:0050901)	2/17	0.2975391537255411	0.9713759519570871	0	0	1.9514866979655712	2.365610623643014	GOLPH3;ITGA4
GO_Biological_Process_2023	Negative Regulation Of Rho Protein Signal Transduction (GO:0035024)	2/17	0.2975391537255411	0.9713759519570871	0	0	1.9514866979655712	2.365610623643014	KANK1;ITGA3
GO_Biological_Process_2023	Negative Regulation Of Cellular Senescence (GO:2000773)	2/17	0.2975391537255411	0.9713759519570871	0	0	1.9514866979655712	2.365610623643014	RBL1;TERF2
GO_Biological_Process_2023	Negative Regulation Of Interleukin-8 Production (GO:0032717)	2/17	0.2975391537255411	0.9713759519570871	0	0	1.9514866979655712	2.365610623643014	PTPN22;KLF4
GO_Biological_Process_2023	Negative Regulation Of Ubiquitin-Protein Transferase Activity (GO:0051444)	2/17	0.2975391537255411	0.9713759519570871	0	0	1.9514866979655712	2.365610623643014	DTX3L;USP44
GO_Biological_Process_2023	Neural Tube Development (GO:0021915)	2/17	0.2975391537255411	0.9713759519570871	0	0	1.9514866979655712	2.365610623643014	ARL13B;PKD2
GO_Biological_Process_2023	Neuron Maturation (GO:0042551)	2/17	0.2975391537255411	0.9713759519570871	0	0	1.9514866979655712	2.365610623643014	APP;B4GALT6
GO_Biological_Process_2023	Nuclear Envelope Organization (GO:0006998)	2/17	0.2975391537255411	0.9713759519570871	0	0	1.9514866979655712	2.365610623643014	TMEM43;REEP3
GO_Biological_Process_2023	Positive Regulation Of Alpha-Beta T Cell Proliferation (GO:0046641)	2/17	0.2975391537255411	0.9713759519570871	0	0	1.9514866979655712	2.365610623643014	PTPN22;JAK2
GO_Biological_Process_2023	Positive Regulation Of Leukocyte Proliferation (GO:0070665)	2/17	0.2975391537255411	0.9713759519570871	0	0	1.9514866979655712	2.365610623643014	IL5RA;JAK2
GO_Biological_Process_2023	Positive Regulation Of Nitric-Oxide Synthase Activity (GO:0051000)	2/17	0.2975391537255411	0.9713759519570871	0	0	1.9514866979655712	2.365610623643014	PIK3CB;TERF2
GO_Biological_Process_2023	Regulation Of Establishment Of Cell Polarity (GO:2000114)	2/17	0.2975391537255411	0.9713759519570871	0	0	1.9514866979655712	2.365610623643014	KANK1;KRIT1
GO_Biological_Process_2023	Regulation Of Receptor Signaling Pathway Via STAT (GO:1904892)	2/17	0.2975391537255411	0.9713759519570871	0	0	1.9514866979655712	2.365610623643014	EGF;JAK2
GO_Biological_Process_2023	Regulation Of Telomere Maintenance Via Telomere Lengthening (GO:1904356)	2/17	0.2975391537255411	0.9713759519570871	0	0	1.9514866979655712	2.365610623643014	ERCC4;TERF2
GO_Biological_Process_2023	Regulation Of Tubulin Deacetylation (GO:0090043)	2/17	0.2975391537255411	0.9713759519570871	0	0	1.9514866979655712	2.365610623643014	TADA2A;ZZZ3
GO_Biological_Process_2023	Regulation Of Vacuole Organization (GO:0044088)	2/17	0.2975391537255411	0.9713759519570871	0	0	1.9514866979655712	2.365610623643014	IFT88;MTM1
GO_Biological_Process_2023	Sulfur Amino Acid Metabolic Process (GO:0000096)	2/17	0.2975391537255411	0.9713759519570871	0	0	1.9514866979655712	2.365610623643014	GCLC;MTHFD1
GO_Biological_Process_2023	Monoatomic Anion Transport (GO:0006820)	5/57	0.3002936738747342	0.9713759519570871	0	0	1.407843137254902	1.6936273682887348	CLIC4;SLC26A1;SLC4A10;ANO6;CLIC2
GO_Biological_Process_2023	Signal Transduction In Response To DNA Damage (GO:0042770)	5/57	0.3002936738747342	0.9713759519570871	0	0	1.407843137254902	1.6936273682887348	DTX3L;ERCC4;CHEK2;RPA4;ATM
GO_Biological_Process_2023	Extrinsic Apoptotic Signaling Pathway Via Death Domain Receptors (GO:0008625)	3/30	0.3008209704449132	0.9713759519570871	0	0	1.6264682850430696	1.953778720049253	CASP8AP2;CASP10;BCL2
GO_Biological_Process_2023	Intrinsic Apoptotic Signaling Pathway In Response To Endoplasmic Reticulum Stress (GO:0070059)	3/30	0.3008209704449132	0.9713759519570871	0	0	1.6264682850430696	1.953778720049253	DNAJC10;ITPR1;BCL2
GO_Biological_Process_2023	Regulation Of Calcium-Mediated Signaling (GO:0050848)	3/30	0.3008209704449132	0.9713759519570871	0	0	1.6264682850430696	1.953778720049253	ITPR1;GBP1;SLC8A2
GO_Biological_Process_2023	Negative Regulation Of Cell Cycle (GO:0045786)	7/85	0.3013458953178674	0.9713759519570871	0	0	1.314218381775334	1.5764003756241087	RB1;THAP5;TFAP4;APC;TRIM35;NUDT6;HOXD10
GO_Biological_Process_2023	Positive Regulation Of Amide Metabolic Process (GO:0034250)	7/85	0.3013458953178674	0.9713759519570871	0	0	1.314218381775334	1.5764003756241087	PRKDC;SLC2A13;METTL5;LARP4B;CPEB3;ELAVL1;EIF4G3
GO_Biological_Process_2023	Kidney Development (GO:0001822)	6/71	0.3017393989093105	0.9713759519570871	0	0	1.3516483516483515	1.619533635751774	IFT88;NPHP3;PRKX;HSPB11;PAX2;GLI2
GO_Biological_Process_2023	Response To UV (GO:0009411)	8/100	0.3094473560727601	0.9713759519570871	0	0	1.2734481815695926	1.493713068590225	MSH2;ERCC4;NEDD4;CAT;REV1;USP1;UBE4B;EIF2AK4
GO_Biological_Process_2023	Autophagosome Maturation (GO:0097352)	4/44	0.3100957175511742	0.9713759519570871	0	0	1.463949843260188	1.7141011936020258	VAMP7;STX17;SNX14;EPG5
GO_Biological_Process_2023	Cellular Response To Ketone (GO:1901655)	4/44	0.3100957175511742	0.9713759519570871	0	0	1.463949843260188	1.7141011936020258	GOLPH3;PTGER2;TRERF1;GNAI1
GO_Biological_Process_2023	Mitotic Spindle Assembly (GO:0090307)	4/44	0.3100957175511742	0.9713759519570871	0	0	1.463949843260188	1.7141011936020258	STAG1;KIFC1;CHEK2;RAB11A
GO_Biological_Process_2023	Regulation Of Cell-Substrate Adhesion (GO:0010810)	4/44	0.3100957175511742	0.9713759519570871	0	0	1.463949843260188	1.7141011936020258	FZD4;TSC1;PIK3CB;JAK2
GO_Biological_Process_2023	Negative Regulation Of Angiogenesis (GO:0016525)	7/86	0.3117128040246784	0.9713759519570871	0	0	1.2975131007189238	1.5124760081348998	CXCL10;KRIT1;PIK3CB;KLF4;AMOT;CCR2;GTF2I
GO_Biological_Process_2023	Memory (GO:0007613)	5/58	0.3130480814300858	0.9713759519570871	0	0	1.3812060673325934	1.604130634690173	RASGRF1;EIF2AK4;PLCB1;CPEB3;SLC8A2
GO_Biological_Process_2023	Regulation Of Neuron Death (GO:1901214)	5/58	0.3130480814300858	0.9713759519570871	0	0	1.3812060673325934	1.604130634690173	GRID2;CD200R1;SIGMAR1;TSC1;CD200
GO_Biological_Process_2023	Renal System Development (GO:0072001)	5/58	0.3130480814300858	0.9713759519570871	0	0	1.3812060673325934	1.604130634690173	IFT88;NPHP3;HSPB11;PAX2;GLI2
GO_Biological_Process_2023	Plasma Membrane Organization (GO:0007009)	6/72	0.3131299382991692	0.9713759519570871	0	0	1.3310974739546169	1.545586575870265	P2RX7;ABCD2;ARV1;MYOF;ANO6;FNBP1L
GO_Biological_Process_2023	Protein Targeting To Membrane (GO:0006612)	6/72	0.3131299382991692	0.9713759519570871	0	0	1.3310974739546169	1.545586575870265	RTP4;PEX3;ARL6;CHM;VPS37A;SEC63
GO_Biological_Process_2023	Axonogenesis (GO:0007409)	14/188	0.3178297000722151	0.9713759519570871	0	0	1.1786784332952007	1.3510478652819111	APP;CYFIP1;SEMA5B;SEMA3C;MYCBP2;PAX2;POU4F2;GLI2;RAB10;PALLD;FEZ2;EMB;B4GALT6;SPG11
GO_Biological_Process_2023	Actin Filament Polymerization (GO:0030041)	3/31	0.318729607944419	0.9713759519570871	0	0	1.568296230003356	1.7932089792913724	SPIRE2;JAK2;ARHGAP6
GO_Biological_Process_2023	Bile Acid Metabolic Process (GO:0008206)	3/31	0.318729607944419	0.9713759519570871	0	0	1.568296230003356	1.7932089792913724	ABCD3;AMACR;SCP2
GO_Biological_Process_2023	Endodermal Cell Differentiation (GO:0035987)	3/31	0.318729607944419	0.9713759519570871	0	0	1.568296230003356	1.7932089792913724	ITGA4;CTR9;LEO1
GO_Biological_Process_2023	Negative Regulation Of Cell-Matrix Adhesion (GO:0001953)	3/31	0.318729607944419	0.9713759519570871	0	0	1.568296230003356	1.7932089792913724	RASA1;ARHGAP6;PHLDB2
GO_Biological_Process_2023	Organic Cation Transport (GO:0015695)	3/31	0.318729607944419	0.9713759519570871	0	0	1.568296230003356	1.7932089792913724	SLC22A5;SLC44A1;SLC18B1
GO_Biological_Process_2023	Positive Regulation Of Mononuclear Cell Migration (GO:0071677)	3/31	0.318729607944419	0.9713759519570871	0	0	1.568296230003356	1.7932089792913724	CXCL10;ANO6;CCR2
GO_Biological_Process_2023	Regulation Of Cell Morphogenesis (GO:0022604)	3/31	0.318729607944419	0.9713759519570871	0	0	1.568296230003356	1.7932089792913724	FMNL2;ZMYM4;CD44
GO_Biological_Process_2023	Regulation Of Dendrite Morphogenesis (GO:0048814)	3/31	0.318729607944419	0.9713759519570871	0	0	1.568296230003356	1.7932089792913724	RAP2A;CAPRIN1;NEDD4
GO_Biological_Process_2023	Regulation Of Transmembrane Receptor Protein Serine/Threonine Kinase Signaling Pathway (GO:0090092)	3/31	0.318729607944419	0.9713759519570871	0	0	1.568296230003356	1.7932089792913724	SMAD2;TWSG1;ITGA3
GO_Biological_Process_2023	Regulation Of Cell Cycle Process (GO:0010564)	10/130	0.3204855997980842	0.9713759519570871	0	0	1.220472440944882	1.388797478574735	KLHL9;ZFYVE26;PBRM1;APC;ACTL6A;DPF3;KIF2B;SMARCA2;BBS4;RAB11A
GO_Biological_Process_2023	3'-UTR-mediated mRNA Stabilization (GO:0070935)	2/18	0.321717195254394	0.9713759519570871	0	0	1.829420970266041	2.074714115340569	ELAVL1;HNRNPA0
GO_Biological_Process_2023	Adrenergic Receptor Signaling Pathway (GO:0071875)	2/18	0.321717195254394	0.9713759519570871	0	0	1.829420970266041	2.074714115340569	LMBRD2;ADRB2
GO_Biological_Process_2023	Branching Involved In Ureteric Bud Morphogenesis (GO:0001658)	2/18	0.321717195254394	0.9713759519570871	0	0	1.829420970266041	2.074714115340569	PKD2;PAX2
GO_Biological_Process_2023	Cell Junction Maintenance (GO:0034331)	2/18	0.321717195254394	0.9713759519570871	0	0	1.829420970266041	2.074714115340569	F2R;F2RL1
GO_Biological_Process_2023	Endothelial Cell Proliferation (GO:0001935)	2/18	0.321717195254394	0.9713759519570871	0	0	1.829420970266041	2.074714115340569	PRKX;THAP1
GO_Biological_Process_2023	Epithelial Cell Development (GO:0002064)	2/18	0.321717195254394	0.9713759519570871	0	0	1.829420970266041	2.074714115340569	WNT5B;SIPA1L3
GO_Biological_Process_2023	Glucose 6-Phosphate Metabolic Process (GO:0051156)	2/18	0.321717195254394	0.9713759519570871	0	0	1.829420970266041	2.074714115340569	G6PC3;RPE
GO_Biological_Process_2023	Glycerolipid Catabolic Process (GO:0046503)	2/18	0.321717195254394	0.9713759519570871	0	0	1.829420970266041	2.074714115340569	PLA2G4F;PLA2G4A
GO_Biological_Process_2023	Icosanoid Biosynthetic Process (GO:0046456)	2/18	0.321717195254394	0.9713759519570871	0	0	1.829420970266041	2.074714115340569	PLA2G4A;NAIP
GO_Biological_Process_2023	Mesenchyme Morphogenesis (GO:0072132)	2/18	0.321717195254394	0.9713759519570871	0	0	1.829420970266041	2.074714115340569	SMAD2;APC
GO_Biological_Process_2023	Negative Regulation Of ERBB Signaling Pathway (GO:1901185)	2/18	0.321717195254394	0.9713759519570871	0	0	1.829420970266041	2.074714115340569	PTPRJ;CBL
GO_Biological_Process_2023	Negative Regulation Of Monoatomic Ion Transport (GO:0043271)	2/18	0.321717195254394	0.9713759519570871	0	0	1.829420970266041	2.074714115340569	PXK;NEDD4
GO_Biological_Process_2023	Positive Regulation Of NLRP3 Inflammasome Complex Assembly (GO:1900227)	2/18	0.321717195254394	0.9713759519570871	0	0	1.829420970266041	2.074714115340569	NEK7;PTPN22
GO_Biological_Process_2023	Positive Regulation Of Cyclin-Dependent Protein Kinase Activity (GO:1904031)	2/18	0.321717195254394	0.9713759519570871	0	0	1.829420970266041	2.074714115340569	CCND2;PKD2
GO_Biological_Process_2023	Positive Regulation Of Extracellular Matrix Organization (GO:1903055)	2/18	0.321717195254394	0.9713759519570871	0	0	1.829420970266041	2.074714115340569	RB1;IER3IP1
GO_Biological_Process_2023	Positive Regulation Of Focal Adhesion Assembly (GO:0051894)	2/18	0.321717195254394	0.9713759519570871	0	0	1.829420970266041	2.074714115340569	PTPRJ;TSC1
GO_Biological_Process_2023	Positive Regulation Of Glycolytic Process (GO:0045821)	2/18	0.321717195254394	0.9713759519570871	0	0	1.829420970266041	2.074714115340569	P2RX7;ARNT
GO_Biological_Process_2023	Positive Regulation Of Response To Endoplasmic Reticulum Stress (GO:1905898)	2/18	0.321717195254394	0.9713759519570871	0	0	1.829420970266041	2.074714115340569	FCGR2B;RNFT1
GO_Biological_Process_2023	Regulation Of cAMP-mediated Signaling (GO:0043949)	2/18	0.321717195254394	0.9713759519570871	0	0	1.829420970266041	2.074714115340569	GPR61;GNAI1
GO_Biological_Process_2023	Regulation Of Establishment Or Maintenance Of Cell Polarity (GO:0032878)	2/18	0.321717195254394	0.9713759519570871	0	0	1.829420970266041	2.074714115340569	KANK1;KRIT1
GO_Biological_Process_2023	Regulation Of Histone Modification (GO:0031056)	2/18	0.321717195254394	0.9713759519570871	0	0	1.829420970266041	2.074714115340569	TADA2A;ZZZ3
GO_Biological_Process_2023	Regulation Of Mitochondrial Outer Membrane Permeabilization Involved In Apoptotic Signaling Pathway (GO:1901028)	2/18	0.321717195254394	0.9713759519570871	0	0	1.829420970266041	2.074714115340569	TMEM102;TMEM14A
GO_Biological_Process_2023	Regulation Of Nervous System Process (GO:0031644)	2/18	0.321717195254394	0.9713759519570871	0	0	1.829420970266041	2.074714115340569	APP;SLC8A2
GO_Biological_Process_2023	Regulation Of Protein Deacetylation (GO:0090311)	2/18	0.321717195254394	0.9713759519570871	0	0	1.829420970266041	2.074714115340569	TADA2A;ZZZ3
GO_Biological_Process_2023	Regulation Of Vascular Endothelial Cell Proliferation (GO:1905562)	2/18	0.321717195254394	0.9713759519570871	0	0	1.829420970266041	2.074714115340569	ITGA4;SLC39A9
GO_Biological_Process_2023	Response To Organophosphorus (GO:0046683)	2/18	0.321717195254394	0.9713759519570871	0	0	1.829420970266041	2.074714115340569	P2RX7;NT5E
GO_Biological_Process_2023	Ureteric Bud Morphogenesis (GO:0060675)	2/18	0.321717195254394	0.9713759519570871	0	0	1.829420970266041	2.074714115340569	PKD2;PAX2
GO_Biological_Process_2023	Vesicle Transport Along Actin Filament (GO:0030050)	2/18	0.321717195254394	0.9713759519570871	0	0	1.829420970266041	2.074714115340569	MYO1E;FNBP1L
GO_Biological_Process_2023	Vesicle-Mediated Transport In Synapse (GO:0099003)	2/18	0.321717195254394	0.9713759519570871	0	0	1.829420970266041	2.074714115340569	SNAPIN;PIP5K1C
GO_Biological_Process_2023	Positive Regulation Of Secretion By Cell (GO:1903532)	6/73	0.3245879760612776	0.9713759519570871	0	0	1.311160055296516	1.4753155463289718	GOLPH3;GOLPH3L;RAB27A;RAB27B;IER3IP1;PPID
GO_Biological_Process_2023	Regulation Of Apoptotic Signaling Pathway (GO:2001233)	4/45	0.3248693316690936	0.9713759519570871	0	0	1.4281672910772996	1.6057345207620437	RB1;SGMS1;BCL2;ETFA
GO_Biological_Process_2023	Regulation Of Telomerase Activity (GO:0051972)	4/45	0.3248693316690936	0.9713759519570871	0	0	1.4281672910772996	1.6057345207620437	ERCC4;NEK7;ATM;KLF4
GO_Biological_Process_2023	Negative Regulation Of Cytokine-Mediated Signaling Pathway (GO:0001960)	5/59	0.3258713975328708	0.9713759519570871	0	0	1.3555555555555556	1.5199200034222808	OAS3;F2RL1;SAMHD1;ZNF675;NAIP
GO_Biological_Process_2023	protein-DNA Complex Assembly (GO:0065004)	5/59	0.3258713975328708	0.9713759519570871	0	0	1.3555555555555556	1.5199200034222808	HAT1;SMARCA5;TCF4;BAZ1A;ASF1A
GO_Biological_Process_2023	ATF6-mediated Unfolded Protein Response (GO:0036500)	1/6	0.3275915888562546	0.9713759519570871	0	0	2.926505082095387	3.2659433899052694	MBTPS2
GO_Biological_Process_2023	AV Node Cell To Bundle Of His Cell Communication (GO:0086067)	1/6	0.3275915888562546	0.9713759519570871	0	0	2.926505082095387	3.2659433899052694	GJC1
GO_Biological_Process_2023	GMP Biosynthetic Process (GO:0006177)	1/6	0.3275915888562546	0.9713759519570871	0	0	2.926505082095387	3.2659433899052694	HPRT1
GO_Biological_Process_2023	RIG-I Signaling Pathway (GO:0039529)	1/6	0.3275915888562546	0.9713759519570871	0	0	2.926505082095387	3.2659433899052694	OAS3
GO_Biological_Process_2023	SMAD Protein Complex Assembly (GO:0007183)	1/6	0.3275915888562546	0.9713759519570871	0	0	2.926505082095387	3.2659433899052694	SMAD2
GO_Biological_Process_2023	Adenosine Metabolic Process (GO:0046085)	1/6	0.3275915888562546	0.9713759519570871	0	0	2.926505082095387	3.2659433899052694	TADA2A
GO_Biological_Process_2023	Amino-Acid Betaine Metabolic Process (GO:0006577)	1/6	0.3275915888562546	0.9713759519570871	0	0	2.926505082095387	3.2659433899052694	CROT
GO_Biological_Process_2023	Anterograde Dendritic Transport (GO:0098937)	1/6	0.3275915888562546	0.9713759519570871	0	0	2.926505082095387	3.2659433899052694	STAU2
GO_Biological_Process_2023	Autophagosome Membrane Docking (GO:0016240)	1/6	0.3275915888562546	0.9713759519570871	0	0	2.926505082095387	3.2659433899052694	STX17
GO_Biological_Process_2023	Bleb Assembly (GO:0032060)	1/6	0.3275915888562546	0.9713759519570871	0	0	2.926505082095387	3.2659433899052694	P2RX7
GO_Biological_Process_2023	Cellular Hyperosmotic Response (GO:0071474)	1/6	0.3275915888562546	0.9713759519570871	0	0	2.926505082095387	3.2659433899052694	RCSD1
GO_Biological_Process_2023	Cellular Hypotonic Response (GO:0071476)	1/6	0.3275915888562546	0.9713759519570871	0	0	2.926505082095387	3.2659433899052694	CAB39
GO_Biological_Process_2023	Cellular Response To Laminar Fluid Shear Stress (GO:0071499)	1/6	0.3275915888562546	0.9713759519570871	0	0	2.926505082095387	3.2659433899052694	KLF4
GO_Biological_Process_2023	Cellular Response To Prostaglandin E Stimulus (GO:0071380)	1/6	0.3275915888562546	0.9713759519570871	0	0	2.926505082095387	3.2659433899052694	PTGER2
GO_Biological_Process_2023	Choline Transport (GO:0015871)	1/6	0.3275915888562546	0.9713759519570871	0	0	2.926505082095387	3.2659433899052694	SLC44A1
GO_Biological_Process_2023	Cleavage Furrow Formation (GO:0036089)	1/6	0.3275915888562546	0.9713759519570871	0	0	2.926505082095387	3.2659433899052694	SPIRE2
GO_Biological_Process_2023	Detection Of Stimulus Involved In Sensory Perception Of Pain (GO:0062149)	1/6	0.3275915888562546	0.9713759519570871	0	0	2.926505082095387	3.2659433899052694	KCNA1
GO_Biological_Process_2023	Determination Of Digestive Tract Left/Right Asymmetry (GO:0071907)	1/6	0.3275915888562546	0.9713759519570871	0	0	2.926505082095387	3.2659433899052694	NPHP3
GO_Biological_Process_2023	Elastic Fiber Assembly (GO:0048251)	1/6	0.3275915888562546	0.9713759519570871	0	0	2.926505082095387	3.2659433899052694	FBLN5
GO_Biological_Process_2023	Epithelial Cell Differentiation Involved In Kidney Development (GO:0035850)	1/6	0.3275915888562546	0.9713759519570871	0	0	2.926505082095387	3.2659433899052694	PAX2
GO_Biological_Process_2023	Establishment Of Mitotic Sister Chromatid Cohesion (GO:0034087)	1/6	0.3275915888562546	0.9713759519570871	0	0	2.926505082095387	3.2659433899052694	STAG1
GO_Biological_Process_2023	Excitatory Chemical Synaptic Transmission (GO:0098976)	1/6	0.3275915888562546	0.9713759519570871	0	0	2.926505082095387	3.2659433899052694	GRIN2D
GO_Biological_Process_2023	Galactose Metabolic Process (GO:0006012)	1/6	0.3275915888562546	0.9713759519570871	0	0	2.926505082095387	3.2659433899052694	GALK2
GO_Biological_Process_2023	Ganglioside Catabolic Process (GO:0006689)	1/6	0.3275915888562546	0.9713759519570871	0	0	2.926505082095387	3.2659433899052694	HEXB
GO_Biological_Process_2023	Gap Junction Assembly (GO:0016264)	1/6	0.3275915888562546	0.9713759519570871	0	0	2.926505082095387	3.2659433899052694	GJC1
GO_Biological_Process_2023	Glomerular Epithelial Cell Development (GO:0072310)	1/6	0.3275915888562546	0.9713759519570871	0	0	2.926505082095387	3.2659433899052694	MYO1E
GO_Biological_Process_2023	Histidine Catabolic Process (GO:0006548)	1/6	0.3275915888562546	0.9713759519570871	0	0	2.926505082095387	3.2659433899052694	HNMT
GO_Biological_Process_2023	Histidine Metabolic Process (GO:0006547)	1/6	0.3275915888562546	0.9713759519570871	0	0	2.926505082095387	3.2659433899052694	HNMT
GO_Biological_Process_2023	Histone H2A-K119 Monoubiquitination (GO:0036353)	1/6	0.3275915888562546	0.9713759519570871	0	0	2.926505082095387	3.2659433899052694	PCGF6
GO_Biological_Process_2023	Hypotonic Response (GO:0006971)	1/6	0.3275915888562546	0.9713759519570871	0	0	2.926505082095387	3.2659433899052694	CAB39
GO_Biological_Process_2023	Interleukin-3-Mediated Signaling Pathway (GO:0038156)	1/6	0.3275915888562546	0.9713759519570871	0	0	2.926505082095387	3.2659433899052694	JAK2
GO_Biological_Process_2023	Leucine Metabolic Process (GO:0006551)	1/6	0.3275915888562546	0.9713759519570871	0	0	2.926505082095387	3.2659433899052694	MCCC1
GO_Biological_Process_2023	Leukotriene Transport (GO:0071716)	1/6	0.3275915888562546	0.9713759519570871	0	0	2.926505082095387	3.2659433899052694	ABCC4
GO_Biological_Process_2023	Lymphoid Progenitor Cell Differentiation (GO:0002320)	1/6	0.3275915888562546	0.9713759519570871	0	0	2.926505082095387	3.2659433899052694	LIG4
GO_Biological_Process_2023	Meiotic DNA Double-Strand Break Formation (GO:0042138)	1/6	0.3275915888562546	0.9713759519570871	0	0	2.926505082095387	3.2659433899052694	HORMAD1
GO_Biological_Process_2023	Membrane Biogenesis (GO:0044091)	1/6	0.3275915888562546	0.9713759519570871	0	0	2.926505082095387	3.2659433899052694	SERINC1
GO_Biological_Process_2023	Membrane Invagination (GO:0010324)	1/6	0.3275915888562546	0.9713759519570871	0	0	2.926505082095387	3.2659433899052694	FNBP1L
GO_Biological_Process_2023	Monoacylglycerol Biosynthetic Process (GO:0006640)	1/6	0.3275915888562546	0.9713759519570871	0	0	2.926505082095387	3.2659433899052694	PLA2G4A
GO_Biological_Process_2023	Negative Regulation Of CD4-positive, Alpha-Beta T Cell Proliferation (GO:2000562)	1/6	0.3275915888562546	0.9713759519570871	0	0	2.926505082095387	3.2659433899052694	TWSG1
GO_Biological_Process_2023	Negative Regulation Of Acute Inflammatory Response (GO:0002674)	1/6	0.3275915888562546	0.9713759519570871	0	0	2.926505082095387	3.2659433899052694	FCGR2B
GO_Biological_Process_2023	Negative Regulation Of Blood Vessel Endothelial Cell Proliferation Involved In Sprouting Angiogenesis (GO:1903588)	1/6	0.3275915888562546	0.9713759519570871	0	0	2.926505082095387	3.2659433899052694	PDCD10
GO_Biological_Process_2023	Negative Regulation Of Low-Density Lipoprotein Receptor Activity (GO:1905598)	1/6	0.3275915888562546	0.9713759519570871	0	0	2.926505082095387	3.2659433899052694	APP
GO_Biological_Process_2023	Negative Regulation Of p38MAPK Cascade (GO:1903753)	1/6	0.3275915888562546	0.9713759519570871	0	0	2.926505082095387	3.2659433899052694	PTPN22
GO_Biological_Process_2023	Negative Regulation Of Retinoic Acid Receptor Signaling Pathway (GO:0048387)	1/6	0.3275915888562546	0.9713759519570871	0	0	2.926505082095387	3.2659433899052694	CYP26C1
GO_Biological_Process_2023	Negative Regulation Of Ruffle Assembly (GO:1900028)	1/6	0.3275915888562546	0.9713759519570871	0	0	2.926505082095387	3.2659433899052694	KANK1
GO_Biological_Process_2023	Negative Regulation Of Type 2 Immune Response (GO:0002829)	1/6	0.3275915888562546	0.9713759519570871	0	0	2.926505082095387	3.2659433899052694	CCR2
GO_Biological_Process_2023	Neurotransmitter Receptor Transport, Endosome To Postsynaptic Membrane (GO:0098887)	1/6	0.3275915888562546	0.9713759519570871	0	0	2.926505082095387	3.2659433899052694	RAB11A
GO_Biological_Process_2023	Neurotransmitter Receptor Transport, Postsynaptic Endosome To Lysosome (GO:0098943)	1/6	0.3275915888562546	0.9713759519570871	0	0	2.926505082095387	3.2659433899052694	CACNG4
GO_Biological_Process_2023	Nuclear Polyadenylation-Dependent ncRNA Catabolic Process (GO:0071046)	1/6	0.3275915888562546	0.9713759519570871	0	0	2.926505082095387	3.2659433899052694	ZCCHC7
GO_Biological_Process_2023	Nuclear Polyadenylation-Dependent rRNA Catabolic Process (GO:0071035)	1/6	0.3275915888562546	0.9713759519570871	0	0	2.926505082095387	3.2659433899052694	ZCCHC7
GO_Biological_Process_2023	Nuclear Polyadenylation-Dependent tRNA Catabolic Process (GO:0071038)	1/6	0.3275915888562546	0.9713759519570871	0	0	2.926505082095387	3.2659433899052694	ZCCHC7
GO_Biological_Process_2023	Nuclear-Transcribed mRNA Catabolic Process, Deadenylation-Independent Decay (GO:0031086)	1/6	0.3275915888562546	0.9713759519570871	0	0	2.926505082095387	3.2659433899052694	DCP1B
GO_Biological_Process_2023	Nucleobase Catabolic Process (GO:0046113)	1/6	0.3275915888562546	0.9713759519570871	0	0	2.926505082095387	3.2659433899052694	DPYD
GO_Biological_Process_2023	Nucleoside Diphosphate Catabolic Process (GO:0009134)	1/6	0.3275915888562546	0.9713759519570871	0	0	2.926505082095387	3.2659433899052694	ENTPD5
GO_Biological_Process_2023	Nucleotide Catabolic Process (GO:0009166)	1/6	0.3275915888562546	0.9713759519570871	0	0	2.926505082095387	3.2659433899052694	SAMHD1
GO_Biological_Process_2023	Nucleotide Transport (GO:0006862)	1/6	0.3275915888562546	0.9713759519570871	0	0	2.926505082095387	3.2659433899052694	EPG5
GO_Biological_Process_2023	Parallel Actin Filament Bundle Assembly (GO:0030046)	1/6	0.3275915888562546	0.9713759519570871	0	0	2.926505082095387	3.2659433899052694	SPIRE2
GO_Biological_Process_2023	Peptide Transport (GO:0015833)	1/6	0.3275915888562546	0.9713759519570871	0	0	2.926505082095387	3.2659433899052694	TAP2
GO_Biological_Process_2023	Podocyte Development (GO:0072015)	1/6	0.3275915888562546	0.9713759519570871	0	0	2.926505082095387	3.2659433899052694	MYO1E
GO_Biological_Process_2023	Positive Regulation Of cAMP-mediated Signaling (GO:0043950)	1/6	0.3275915888562546	0.9713759519570871	0	0	2.926505082095387	3.2659433899052694	GPR61
GO_Biological_Process_2023	Positive Regulation Of Cysteine-Type Endopeptidase Activity Involved In Apoptotic Signaling Pathway (GO:2001269)	1/6	0.3275915888562546	0.9713759519570871	0	0	2.926505082095387	3.2659433899052694	JAK2
GO_Biological_Process_2023	Positive Regulation Of Lymphocyte Apoptotic Process (GO:0070230)	1/6	0.3275915888562546	0.9713759519570871	0	0	2.926505082095387	3.2659433899052694	IDO1
GO_Biological_Process_2023	Positive Regulation Of Receptor Catabolic Process (GO:2000646)	1/6	0.3275915888562546	0.9713759519570871	0	0	2.926505082095387	3.2659433899052694	DTX3L
GO_Biological_Process_2023	Protein Localization To Ciliary Membrane (GO:1903441)	1/6	0.3275915888562546	0.9713759519570871	0	0	2.926505082095387	3.2659433899052694	ARL13B
GO_Biological_Process_2023	Pyrimidine Nucleotide-Sugar Transmembrane Transport (GO:0090481)	1/6	0.3275915888562546	0.9713759519570871	0	0	2.926505082095387	3.2659433899052694	SLC35B4
GO_Biological_Process_2023	rDNA Heterochromatin Formation (GO:0000183)	1/6	0.3275915888562546	0.9713759519570871	0	0	2.926505082095387	3.2659433899052694	SMARCA5
GO_Biological_Process_2023	Receptor-Mediated Virion Attachment To Host Cell (GO:0046813)	1/6	0.3275915888562546	0.9713759519570871	0	0	2.926505082095387	3.2659433899052694	DPP4
GO_Biological_Process_2023	Regulation Of MDA-5 Signaling Pathway (GO:0039533)	1/6	0.3275915888562546	0.9713759519570871	0	0	2.926505082095387	3.2659433899052694	DDX60
GO_Biological_Process_2023	Regulation Of NK T Cell Proliferation (GO:0051140)	1/6	0.3275915888562546	0.9713759519570871	0	0	2.926505082095387	3.2659433899052694	JAK2
GO_Biological_Process_2023	Regulation Of Axon Guidance (GO:1902667)	1/6	0.3275915888562546	0.9713759519570871	0	0	2.926505082095387	3.2659433899052694	POU4F2
GO_Biological_Process_2023	Regulation Of Blood-Brain Barrier Permeability (GO:1905603)	1/6	0.3275915888562546	0.9713759519570871	0	0	2.926505082095387	3.2659433899052694	TJP2
GO_Biological_Process_2023	Regulation Of Centriole Elongation (GO:1903722)	1/6	0.3275915888562546	0.9713759519570871	0	0	2.926505082095387	3.2659433899052694	CENPJ
GO_Biological_Process_2023	Regulation Of Collagen Fibril Organization (GO:1904026)	1/6	0.3275915888562546	0.9713759519570871	0	0	2.926505082095387	3.2659433899052694	RB1
GO_Biological_Process_2023	Regulation Of Entry Of Bacterium Into Host Cell (GO:2000535)	1/6	0.3275915888562546	0.9713759519570871	0	0	2.926505082095387	3.2659433899052694	EXOC2
GO_Biological_Process_2023	Regulation Of Hemoglobin Biosynthetic Process (GO:0046984)	1/6	0.3275915888562546	0.9713759519570871	0	0	2.926505082095387	3.2659433899052694	KLF4
GO_Biological_Process_2023	Regulation Of Histamine Secretion By Mast Cell (GO:1903593)	1/6	0.3275915888562546	0.9713759519570871	0	0	2.926505082095387	3.2659433899052694	VAMP7
GO_Biological_Process_2023	Regulation Of Microglial Cell Migration (GO:1904139)	1/6	0.3275915888562546	0.9713759519570871	0	0	2.926505082095387	3.2659433899052694	P2RY12
GO_Biological_Process_2023	Regulation Of Mitochondrial Membrane Permeability Involved In Apoptotic Process (GO:1902108)	1/6	0.3275915888562546	0.9713759519570871	0	0	2.926505082095387	3.2659433899052694	THEM4
GO_Biological_Process_2023	Regulation Of Nuclease Activity (GO:0032069)	1/6	0.3275915888562546	0.9713759519570871	0	0	2.926505082095387	3.2659433899052694	OAS3
GO_Biological_Process_2023	Regulation Of Nucleotide-Binding Oligomerization Domain Containing 2 Signaling Pathway (GO:0070432)	1/6	0.3275915888562546	0.9713759519570871	0	0	2.926505082095387	3.2659433899052694	PTPN22
GO_Biological_Process_2023	Regulation Of Potassium Ion Export Across Plasma Membrane (GO:1903764)	1/6	0.3275915888562546	0.9713759519570871	0	0	2.926505082095387	3.2659433899052694	KCNE3
GO_Biological_Process_2023	Regulation Of Respiratory Gaseous Exchange (GO:0043576)	1/6	0.3275915888562546	0.9713759519570871	0	0	2.926505082095387	3.2659433899052694	GRPR
GO_Biological_Process_2023	Ribosomal Large Subunit Export From Nucleus (GO:0000055)	1/6	0.3275915888562546	0.9713759519570871	0	0	2.926505082095387	3.2659433899052694	XPO1
GO_Biological_Process_2023	Ribosomal Small Subunit Export From Nucleus (GO:0000056)	1/6	0.3275915888562546	0.9713759519570871	0	0	2.926505082095387	3.2659433899052694	XPO1
GO_Biological_Process_2023	Ribosome-Associated Ubiquitin-Dependent Protein Catabolic Process (GO:1990116)	1/6	0.3275915888562546	0.9713759519570871	0	0	2.926505082095387	3.2659433899052694	LTN1
GO_Biological_Process_2023	Serine Transport (GO:0032329)	1/6	0.3275915888562546	0.9713759519570871	0	0	2.926505082095387	3.2659433899052694	SFXN2
GO_Biological_Process_2023	Spinal Cord Dorsal/Ventral Patterning (GO:0021513)	1/6	0.3275915888562546	0.9713759519570871	0	0	2.926505082095387	3.2659433899052694	GLI2
GO_Biological_Process_2023	Substrate-Dependent Cell Migration, Cell Extension (GO:0006930)	1/6	0.3275915888562546	0.9713759519570871	0	0	2.926505082095387	3.2659433899052694	P2RY12
GO_Biological_Process_2023	Vascular Wound Healing (GO:0061042)	1/6	0.3275915888562546	0.9713759519570871	0	0	2.926505082095387	3.2659433899052694	GATA2
GO_Biological_Process_2023	Vesicle Fusion With Golgi Apparatus (GO:0048280)	1/6	0.3275915888562546	0.9713759519570871	0	0	2.926505082095387	3.2659433899052694	YIPF4
GO_Biological_Process_2023	Zinc Ion Import Into Organelle (GO:0062111)	1/6	0.3275915888562546	0.9713759519570871	0	0	2.926505082095387	3.2659433899052694	SLC30A6
GO_Biological_Process_2023	Activation Of GTPase Activity (GO:0090630)	8/102	0.3287499514605319	0.9713759519570871	0	0	1.2462197243409607	1.3863669066173077	TBCK;GRTP1;RASGRF1;AGAP2;TBC1D9;TSC1;EPHA1;SIPA1L3
GO_Biological_Process_2023	Regulation Of Double-Strand Break Repair (GO:2000779)	7/88	0.3326332892462894	0.9713759519570871	0	0	1.265339966832504	1.392778212529822	PBRM1;ACTL6A;UBE2V2;EP400;SPIRE2;DPF3;SMARCA2
GO_Biological_Process_2023	Positive Regulation Of Lymphocyte Proliferation (GO:0050671)	6/74	0.3361021019603355	0.9713759519570871	0	0	1.2918090313048296	1.408511434201973	ANXA1;BCL2;PDCD1LG2;JAK2;CD46;ZP3
GO_Biological_Process_2023	Regulation Of Cell Cycle G1/S Phase Transition (GO:1902806)	6/74	0.3361021019603355	0.9713759519570871	0	0	1.2918090313048296	1.408511434201973	PBRM1;METTL13;APC;ACTL6A;DPF3;SMARCA2
GO_Biological_Process_2023	Left/Right Pattern Formation (GO:0060972)	3/32	0.3366491003661391	0.9713759519570871	0	0	1.5141360408284503	1.6484613119410827	NPHP3;BBS7;PKD2
GO_Biological_Process_2023	Positive Regulation Of Telomere Maintenance Via Telomerase (GO:0032212)	3/32	0.3366491003661391	0.9713759519570871	0	0	1.5141360408284503	1.6484613119410827	NEK7;FBXO4;ATM
GO_Biological_Process_2023	Purine Ribonucleoside Triphosphate Metabolic Process (GO:0009205)	3/32	0.3366491003661391	0.9713759519570871	0	0	1.5141360408284503	1.6484613119410827	NT5E;ENPP3;GIMAP7
GO_Biological_Process_2023	Regulation Of Ubiquitin-Protein Transferase Activity (GO:0051438)	3/32	0.3366491003661391	0.9713759519570871	0	0	1.5141360408284503	1.6484613119410827	DTX3L;DCUN1D1;MAGEC2
GO_Biological_Process_2023	Respiratory System Development (GO:0060541)	3/32	0.3366491003661391	0.9713759519570871	0	0	1.5141360408284503	1.6484613119410827	ITGA3;NPHP3;GLI2
GO_Biological_Process_2023	Response To Light Stimulus (GO:0009416)	5/60	0.3387477840640043	0.9713759519570871	0	0	1.330837789661319	1.440631173109253	OPN3;ERCC4;REV1;USP1;UBE4B
GO_Biological_Process_2023	Response To Retinoic Acid (GO:0032526)	5/60	0.3387477840640043	0.9713759519570871	0	0	1.330837789661319	1.440631173109253	WNT5B;FZD4;HSD17B2;ATM;PAX2
GO_Biological_Process_2023	Regulation Of Interleukin-10 Production (GO:0032653)	4/46	0.3396860448115917	0.9713759519570871	0	0	1.3940886699507389	1.505244218812246	F2RL1;PDCD1LG2;CD46;FCGR2B
GO_Biological_Process_2023	Ribonucleoprotein Complex Biogenesis (GO:0022613)	9/118	0.3428403943165178	0.9713759519570871	0	0	1.2090386100664794	1.2942640594311736	NOP56;UTP6;XPO1;FCF1;C1ORF131;HEATR3;WDR12;UTP18;TMA16
GO_Biological_Process_2023	Positive Regulation Of DNA Repair (GO:0045739)	7/89	0.3431695972042605	0.9713759519570871	0	0	1.2498419328262411	1.3367440692451176	PBRM1;ACTL6A;UBE2V2;USP1;SPIRE2;DPF3;SMARCA2
GO_Biological_Process_2023	N-glycan Processing (GO:0006491)	2/19	0.3456801433515979	0.9713759519570871	0	0	1.7217159164135138	1.8288778783886104	ST8SIA1;MAN1C1
GO_Biological_Process_2023	NADP Metabolic Process (GO:0006739)	2/19	0.3456801433515979	0.9713759519570871	0	0	1.7217159164135138	1.8288778783886104	NNT;IDH1
GO_Biological_Process_2023	RNA-templated DNA Biosynthetic Process (GO:0006278)	2/19	0.3456801433515979	0.9713759519570871	0	0	1.7217159164135138	1.8288778783886104	RAD50;RPA1
GO_Biological_Process_2023	Bicarbonate Transport (GO:0015701)	2/19	0.3456801433515979	0.9713759519570871	0	0	1.7217159164135138	1.8288778783886104	SLC4A10;SLC4A3
GO_Biological_Process_2023	Cyclic Nucleotide Biosynthetic Process (GO:0009190)	2/19	0.3456801433515979	0.9713759519570871	0	0	1.7217159164135138	1.8288778783886104	ADCY9;ADCY7
GO_Biological_Process_2023	Glycosphingolipid Biosynthetic Process (GO:0006688)	2/19	0.3456801433515979	0.9713759519570871	0	0	1.7217159164135138	1.8288778783886104	ST8SIA1;B4GALT6
GO_Biological_Process_2023	Insulin Secretion (GO:0030073)	2/19	0.3456801433515979	0.9713759519570871	0	0	1.7217159164135138	1.8288778783886104	ANXA1;SNX19
GO_Biological_Process_2023	Interleukin-1-Mediated Signaling Pathway (GO:0070498)	2/19	0.3456801433515979	0.9713759519570871	0	0	1.7217159164135138	1.8288778783886104	PLCB1;MAP3K7
GO_Biological_Process_2023	Leukocyte Adhesion To Vascular Endothelial Cell (GO:0061756)	2/19	0.3456801433515979	0.9713759519570871	0	0	1.7217159164135138	1.8288778783886104	GOLPH3;ITGA4
GO_Biological_Process_2023	Mitotic Sister Chromatid Cohesion (GO:0007064)	2/19	0.3456801433515979	0.9713759519570871	0	0	1.7217159164135138	1.8288778783886104	RB1;STAG1
GO_Biological_Process_2023	Negative Regulation Of Axon Extension Involved In Axon Guidance (GO:0048843)	2/19	0.3456801433515979	0.9713759519570871	0	0	1.7217159164135138	1.8288778783886104	SEMA5B;SEMA3C
GO_Biological_Process_2023	Positive Regulation Of Hormone Secretion (GO:0046887)	2/19	0.3456801433515979	0.9713759519570871	0	0	1.7217159164135138	1.8288778783886104	VAMP7;HFE
GO_Biological_Process_2023	Purine Ribonucleotide Transport (GO:0015868)	2/19	0.3456801433515979	0.9713759519570871	0	0	1.7217159164135138	1.8288778783886104	SLC35B3;SLC25A24
GO_Biological_Process_2023	rRNA Catabolic Process (GO:0016075)	2/19	0.3456801433515979	0.9713759519570871	0	0	1.7217159164135138	1.8288778783886104	SLFN12;ZCCHC7
GO_Biological_Process_2023	Receptor Clustering (GO:0043113)	2/19	0.3456801433515979	0.9713759519570871	0	0	1.7217159164135138	1.8288778783886104	ITGA4;DNAJA3
GO_Biological_Process_2023	Regulation Of Cellular Response To Growth Factor Stimulus (GO:0090287)	2/19	0.3456801433515979	0.9713759519570871	0	0	1.7217159164135138	1.8288778783886104	TWSG1;ITGA3
GO_Biological_Process_2023	Regulation Of Lymphocyte Differentiation (GO:0045619)	2/19	0.3456801433515979	0.9713759519570871	0	0	1.7217159164135138	1.8288778783886104	PRKDC;CCR2
GO_Biological_Process_2023	Release Of Cytochrome C From Mitochondria (GO:0001836)	2/19	0.3456801433515979	0.9713759519570871	0	0	1.7217159164135138	1.8288778783886104	BCL2;MFF
GO_Biological_Process_2023	Steroid Hormone Biosynthetic Process (GO:0120178)	2/19	0.3456801433515979	0.9713759519570871	0	0	1.7217159164135138	1.8288778783886104	HSD17B2;HSD17B7
GO_Biological_Process_2023	Telomere Maintenance Via Telomerase (GO:0007004)	2/19	0.3456801433515979	0.9713759519570871	0	0	1.7217159164135138	1.8288778783886104	RAD50;RPA1
GO_Biological_Process_2023	Vesicle Docking (GO:0048278)	2/19	0.3456801433515979	0.9713759519570871	0	0	1.7217159164135138	1.8288778783886104	STX17;USO1
GO_Biological_Process_2023	Modification-Dependent Protein Catabolic Process (GO:0019941)	14/192	0.3461598510085225	0.9713759519570871	0	0	1.1519427729556064	1.2220438051523337	HACE1;UBE3C;DTX3L;RNF14;UHRF1;UBE4B;BFAR;CBL;FBXO22;KCTD6;MIB1;HERC4;NEDD4;PSMF1
GO_Biological_Process_2023	Defense Response To Symbiont (GO:0140546)	11/148	0.348697924103619	0.9713759519570871	0	0	1.1757806882826296	1.238742895888261	RTP4;RSAD2;RIPK3;OAS3;G3BP1;RNASE6;BCL2;F2RL1;RNASE2;DDX60;SAMHD1
GO_Biological_Process_2023	Negative Regulation Of Autophagy (GO:0010507)	5/61	0.3516617630304529	0.9713759519570871	0	0	1.3070028011204482	1.3659296312455451	BCL2;STK38L;PTPN22;TSC1;EIF4G3
GO_Biological_Process_2023	Cognition (GO:0050890)	4/47	0.3545228931256587	0.9713759519570871	0	0	1.3615951009695997	1.4119500963496594	CYFIP1;TTC8;BBS4;SLC8A2
GO_Biological_Process_2023	Regulation Of T Cell Differentiation (GO:0045580)	4/47	0.3545228931256587	0.9713759519570871	0	0	1.3615951009695997	1.4119500963496594	PBRM1;ACTL6A;SMARCA2;CCR2
GO_Biological_Process_2023	Regulation Of Wound Healing (GO:0061041)	4/47	0.3545228931256587	0.9713759519570871	0	0	1.3615951009695997	1.4119500963496594	KANK1;ANXA1;F2R;F2RL1
GO_Biological_Process_2023	Epithelial Tube Morphogenesis (GO:0060562)	3/33	0.3545408331065541	0.9713759519570871	0	0	1.4635865309318716	1.5176393494920966	PRKX;PKD2;GLI2
GO_Biological_Process_2023	Lung Development (GO:0030324)	3/33	0.3545408331065541	0.9713759519570871	0	0	1.4635865309318716	1.5176393494920966	ITGA3;NPHP3;GLI2
GO_Biological_Process_2023	Phosphatidic Acid Metabolic Process (GO:0046473)	3/33	0.3545408331065541	0.9713759519570871	0	0	1.4635865309318716	1.5176393494920966	AGPAT5;AGPAT1;AGPAT3
GO_Biological_Process_2023	Positive Regulation Of DNA Binding (GO:0043388)	3/33	0.3545408331065541	0.9713759519570871	0	0	1.4635865309318716	1.5176393494920966	RB1;EGF;POU4F2
GO_Biological_Process_2023	Positive Regulation Of Chromosome Organization (GO:2001252)	3/33	0.3545408331065541	0.9713759519570871	0	0	1.4635865309318716	1.5176393494920966	RAD50;LIG4;TERF2
GO_Biological_Process_2023	Positive Regulation Of Epidermal Growth Factor Receptor Signaling Pathway (GO:0045742)	3/33	0.3545408331065541	0.9713759519570871	0	0	1.4635865309318716	1.5176393494920966	CCDC88A;EGF;CBL
GO_Biological_Process_2023	Positive Regulation Of Ion Transmembrane Transporter Activity (GO:0032414)	3/33	0.3545408331065541	0.9713759519570871	0	0	1.4635865309318716	1.5176393494920966	TRPC6;ADRB2;CCR2
GO_Biological_Process_2023	Positive Regulation Of Small Molecule Metabolic Process (GO:0062013)	3/33	0.3545408331065541	0.9713759519570871	0	0	1.4635865309318716	1.5176393494920966	P2RX7;APP;ARNT
GO_Biological_Process_2023	Regulation Of NLRP3 Inflammasome Complex Assembly (GO:1900225)	3/33	0.3545408331065541	0.9713759519570871	0	0	1.4635865309318716	1.5176393494920966	NEK7;PTPN22;MEFV
GO_Biological_Process_2023	Regulation Of Cell Adhesion Mediated By Integrin (GO:0033628)	3/33	0.3545408331065541	0.9713759519570871	0	0	1.4635865309318716	1.5176393494920966	DPP4;P2RY12;PTPN11
GO_Biological_Process_2023	Regulation Of Protein Polymerization (GO:0032271)	3/33	0.3545408331065541	0.9713759519570871	0	0	1.4635865309318716	1.5176393494920966	FCHSD2;RASA1;MEGF9
GO_Biological_Process_2023	Regulation Of Type I Interferon-Mediated Signaling Pathway (GO:0060338)	3/33	0.3545408331065541	0.9713759519570871	0	0	1.4635865309318716	1.5176393494920966	OAS3;PTPN11;SAMHD1
GO_Biological_Process_2023	Ubiquitin-Dependent Protein Catabolic Process Via The Multivesicular Body Sorting Pathway (GO:0043162)	3/33	0.3545408331065541	0.9713759519570871	0	0	1.4635865309318716	1.5176393494920966	NEDD4;VPS37A;VPS36
GO_Biological_Process_2023	Vasculogenesis (GO:0001570)	3/33	0.3545408331065541	0.9713759519570871	0	0	1.4635865309318716	1.5176393494920966	RASA1;ITGB8;AGGF1
GO_Biological_Process_2023	Chromatin Organization (GO:0006325)	19/268	0.3556882519069698	0.9713759519570871	0	0	1.1177111300077391	1.155378697757272	RB1;PBRM1;PCGF6;SATB2;ACTL6A;CBX1;SMARCA5;BAZ1A;SMARCA2;TTI1;HMGN4;CFDP1;TADA2A;ZZZ3;HAT1;DPF3;BCOR;ASF1A;BPTF
GO_Biological_Process_2023	Intrinsic Apoptotic Signaling Pathway (GO:0097193)	8/105	0.3580534517762045	0.9713759519570871	0	0	1.2074823315827012	1.2401724972308044	PRKDC;CASP6;CHEK2;DNAJC10;ITPR1;BCL2;ATM;POU4F2
GO_Biological_Process_2023	Positive Regulation Of Protein Secretion (GO:0050714)	6/76	0.3592538004095372	0.9713759519570871	0	0	1.2547656425207443	1.2845364321742978	GOLPH3;GOLPH3L;F2RL1;ACSL4;IER3IP1;PPID
GO_Biological_Process_2023	Regulation Of Ras Protein Signal Transduction (GO:0046578)	6/76	0.3592538004095372	0.9713759519570871	0	0	1.2547656425207443	1.2845364321742978	KANK1;KBTBD6;PDCD10;DENND4A;RASGRF1;ETFA
GO_Biological_Process_2023	DNA Methylation (GO:0006306)	2/20	0.3693565286736929	0.9713759519570871	0	0	1.625978090766823	1.6194626324096546	METTL4;FOS
GO_Biological_Process_2023	Actin Filament-Based Transport (GO:0099515)	2/20	0.3693565286736929	0.9713759519570871	0	0	1.625978090766823	1.6194626324096546	MYO1E;FNBP1L
GO_Biological_Process_2023	Adenine Nucleotide Transport (GO:0051503)	2/20	0.3693565286736929	0.9713759519570871	0	0	1.625978090766823	1.6194626324096546	SLC35B3;SLC25A24
GO_Biological_Process_2023	Ameboidal-Type Cell Migration (GO:0001667)	2/20	0.3693565286736929	0.9713759519570871	0	0	1.625978090766823	1.6194626324096546	ITGA4;AMOT
GO_Biological_Process_2023	Cellular Response To Estradiol Stimulus (GO:0071392)	2/20	0.3693565286736929	0.9713759519570871	0	0	1.625978090766823	1.6194626324096546	SSTR2;POU4F2
GO_Biological_Process_2023	Endothelial Cell Development (GO:0001885)	2/20	0.3693565286736929	0.9713759519570871	0	0	1.625978090766823	1.6194626324096546	RAP1A;F2RL1
GO_Biological_Process_2023	Epithelial Cilium Movement Involved In Extracellular Fluid Movement (GO:0003351)	2/20	0.3693565286736929	0.9713759519570871	0	0	1.625978090766823	1.6194626324096546	DNAAF2;NPHP3
GO_Biological_Process_2023	Hydrogen Peroxide Catabolic Process (GO:0042744)	2/20	0.3693565286736929	0.9713759519570871	0	0	1.625978090766823	1.6194626324096546	PRDX3;CAT
GO_Biological_Process_2023	Long-Term Synaptic Potentiation (GO:0060291)	2/20	0.3693565286736929	0.9713759519570871	0	0	1.625978090766823	1.6194626324096546	GRIN2D;SLC8A2
GO_Biological_Process_2023	Microglial Cell Activation (GO:0001774)	2/20	0.3693565286736929	0.9713759519570871	0	0	1.625978090766823	1.6194626324096546	APP;JAK2
GO_Biological_Process_2023	Monocarboxylic Acid Catabolic Process (GO:0072329)	2/20	0.3693565286736929	0.9713759519570871	0	0	1.625978090766823	1.6194626324096546	CYP26C1;NUDT19
GO_Biological_Process_2023	Phosphatidylserine Metabolic Process (GO:0006658)	2/20	0.3693565286736929	0.9713759519570871	0	0	1.625978090766823	1.6194626324096546	OSBPL8;SERINC1
GO_Biological_Process_2023	Protein Deacylation (GO:0035601)	2/20	0.3693565286736929	0.9713759519570871	0	0	1.625978090766823	1.6194626324096546	LYPLA1;LYPLAL1
GO_Biological_Process_2023	Regulation Of Calcium Ion Import (GO:0090279)	2/20	0.3693565286736929	0.9713759519570871	0	0	1.625978090766823	1.6194626324096546	EGF;PKD2
GO_Biological_Process_2023	Regulation Of Meiotic Cell Cycle (GO:0051445)	2/20	0.3693565286736929	0.9713759519570871	0	0	1.625978090766823	1.6194626324096546	ANAPC4;ANAPC10
GO_Biological_Process_2023	Regulation Of Necroptotic Process (GO:0060544)	2/20	0.3693565286736929	0.9713759519570871	0	0	1.625978090766823	1.6194626324096546	RIPK3;CASP6
GO_Biological_Process_2023	Regulation Of Phosphatase Activity (GO:0010921)	2/20	0.3693565286736929	0.9713759519570871	0	0	1.625978090766823	1.6194626324096546	RIPK3;TSC1
GO_Biological_Process_2023	Regulation Of Smooth Muscle Contraction (GO:0006940)	2/20	0.3693565286736929	0.9713759519570871	0	0	1.625978090766823	1.6194626324096546	SETD3;F2R
GO_Biological_Process_2023	Regulation Of Spindle Organization (GO:0090224)	2/20	0.3693565286736929	0.9713759519570871	0	0	1.625978090766823	1.6194626324096546	CENPJ;GNAI1
GO_Biological_Process_2023	Sensory Perception Of Pain (GO:0019233)	2/20	0.3693565286736929	0.9713759519570871	0	0	1.625978090766823	1.6194626324096546	P2RX7;CCR2
GO_Biological_Process_2023	Stress-Activated Protein Kinase Signaling Cascade (GO:0031098)	2/20	0.3693565286736929	0.9713759519570871	0	0	1.625978090766823	1.6194626324096546	PDCD10;MAP3K7
GO_Biological_Process_2023	Cytoplasmic Microtubule Organization (GO:0031122)	4/48	0.3693578318752964	0.9713759519570871	0	0	1.3305785123966942	1.3252420552961928	CCDC88A;SLAIN2;TUBGCP4;RAB11A
GO_Biological_Process_2023	ADP Transport (GO:0015866)	1/7	0.3706385740381278	0.9713759519570871	0	0	2.4386239249413606	2.420402246964982	SLC25A24
GO_Biological_Process_2023	IMP Biosynthetic Process (GO:0006188)	1/7	0.3706385740381278	0.9713759519570871	0	0	2.4386239249413606	2.420402246964982	HPRT1
GO_Biological_Process_2023	L-alanine Transport (GO:0015808)	1/7	0.3706385740381278	0.9713759519570871	0	0	2.4386239249413606	2.420402246964982	SLC38A3
GO_Biological_Process_2023	T Cell Apoptotic Process (GO:0070231)	1/7	0.3706385740381278	0.9713759519570871	0	0	2.4386239249413606	2.420402246964982	CLC
GO_Biological_Process_2023	T-helper 17 Cell Lineage Commitment (GO:0072540)	1/7	0.3706385740381278	0.9713759519570871	0	0	2.4386239249413606	2.420402246964982	SLAMF6
GO_Biological_Process_2023	Adenylate Cyclase-Inhibiting G Protein-Coupled Acetylcholine Receptor Signaling Pathway (GO:0007197)	1/7	0.3706385740381278	0.9713759519570871	0	0	2.4386239249413606	2.420402246964982	HRH4
GO_Biological_Process_2023	Alditol Metabolic Process (GO:0019400)	1/7	0.3706385740381278	0.9713759519570871	0	0	2.4386239249413606	2.420402246964982	GALK2
GO_Biological_Process_2023	Amine Transport (GO:0015837)	1/7	0.3706385740381278	0.9713759519570871	0	0	2.4386239249413606	2.420402246964982	SLC44A1
GO_Biological_Process_2023	Amino-Acid Betaine Transport (GO:0015838)	1/7	0.3706385740381278	0.9713759519570871	0	0	2.4386239249413606	2.420402246964982	SLC22A5
GO_Biological_Process_2023	Anterograde Axonal Protein Transport (GO:0099641)	1/7	0.3706385740381278	0.9713759519570871	0	0	2.4386239249413606	2.420402246964982	RAB27B
GO_Biological_Process_2023	Aromatic Amino Acid Transport (GO:0015801)	1/7	0.3706385740381278	0.9713759519570871	0	0	2.4386239249413606	2.420402246964982	SLC38A3
GO_Biological_Process_2023	Aspartate Family Amino Acid Biosynthetic Process (GO:0009067)	1/7	0.3706385740381278	0.9713759519570871	0	0	2.4386239249413606	2.420402246964982	MTHFD1
GO_Biological_Process_2023	Atrial Cardiac Muscle Cell To AV Node Cell Signaling (GO:0086026)	1/7	0.3706385740381278	0.9713759519570871	0	0	2.4386239249413606	2.420402246964982	GJC1
GO_Biological_Process_2023	Axo-Dendritic Protein Transport (GO:0099640)	1/7	0.3706385740381278	0.9713759519570871	0	0	2.4386239249413606	2.420402246964982	RAB27B
GO_Biological_Process_2023	Axon Ensheathment In Central Nervous System (GO:0032291)	1/7	0.3706385740381278	0.9713759519570871	0	0	2.4386239249413606	2.420402246964982	B4GALT6
GO_Biological_Process_2023	Blood Coagulation, Intrinsic Pathway (GO:0007597)	1/7	0.3706385740381278	0.9713759519570871	0	0	2.4386239249413606	2.420402246964982	F8
GO_Biological_Process_2023	Cardiac Atrium Development (GO:0003230)	1/7	0.3706385740381278	0.9713759519570871	0	0	2.4386239249413606	2.420402246964982	NPHP3
GO_Biological_Process_2023	Cellular Response To Potassium Ion (GO:0035865)	1/7	0.3706385740381278	0.9713759519570871	0	0	2.4386239249413606	2.420402246964982	NEK7
GO_Biological_Process_2023	Collecting Duct Development (GO:0072044)	1/7	0.3706385740381278	0.9713759519570871	0	0	2.4386239249413606	2.420402246964982	PAX2
GO_Biological_Process_2023	Cyclic Nucleotide Transport (GO:0070729)	1/7	0.3706385740381278	0.9713759519570871	0	0	2.4386239249413606	2.420402246964982	ABCC4
GO_Biological_Process_2023	Cytochrome Complex Assembly (GO:0017004)	1/7	0.3706385740381278	0.9713759519570871	0	0	2.4386239249413606	2.420402246964982	COX18
GO_Biological_Process_2023	Dendritic Spine Maintenance (GO:0097062)	1/7	0.3706385740381278	0.9713759519570871	0	0	2.4386239249413606	2.420402246964982	ITGA3
GO_Biological_Process_2023	Establishment Of Golgi Localization (GO:0051683)	1/7	0.3706385740381278	0.9713759519570871	0	0	2.4386239249413606	2.420402246964982	PDCD10
GO_Biological_Process_2023	Glutathione Catabolic Process (GO:0006751)	1/7	0.3706385740381278	0.9713759519570871	0	0	2.4386239249413606	2.420402246964982	CHAC2
GO_Biological_Process_2023	Hyperosmotic Response (GO:0006972)	1/7	0.3706385740381278	0.9713759519570871	0	0	2.4386239249413606	2.420402246964982	RCSD1
GO_Biological_Process_2023	Inhibition Of Cysteine-Type Endopeptidase Activity (GO:0097340)	1/7	0.3706385740381278	0.9713759519570871	0	0	2.4386239249413606	2.420402246964982	CAST
GO_Biological_Process_2023	Kidney Epithelium Development (GO:0072073)	1/7	0.3706385740381278	0.9713759519570871	0	0	2.4386239249413606	2.420402246964982	PAX2
GO_Biological_Process_2023	Lens Fiber Cell Development (GO:0070307)	1/7	0.3706385740381278	0.9713759519570871	0	0	2.4386239249413606	2.420402246964982	WNT5B
GO_Biological_Process_2023	Leukocyte Aggregation (GO:0070486)	1/7	0.3706385740381278	0.9713759519570871	0	0	2.4386239249413606	2.420402246964982	CD44
GO_Biological_Process_2023	Lymphocyte Apoptotic Process (GO:0070227)	1/7	0.3706385740381278	0.9713759519570871	0	0	2.4386239249413606	2.420402246964982	CLC
GO_Biological_Process_2023	Malate Metabolic Process (GO:0006108)	1/7	0.3706385740381278	0.9713759519570871	0	0	2.4386239249413606	2.420402246964982	FH
GO_Biological_Process_2023	Methionine Metabolic Process (GO:0006555)	1/7	0.3706385740381278	0.9713759519570871	0	0	2.4386239249413606	2.420402246964982	MTHFD1
GO_Biological_Process_2023	Myoblast Migration (GO:0051451)	1/7	0.3706385740381278	0.9713759519570871	0	0	2.4386239249413606	2.420402246964982	ANXA1
GO_Biological_Process_2023	Negative Regulation Of CD8-positive, Alpha-Beta T Cell Activation (GO:2001186)	1/7	0.3706385740381278	0.9713759519570871	0	0	2.4386239249413606	2.420402246964982	HFE
GO_Biological_Process_2023	Negative Regulation Of T Cell Mediated Cytotoxicity (GO:0001915)	1/7	0.3706385740381278	0.9713759519570871	0	0	2.4386239249413606	2.420402246964982	FCGR2B
GO_Biological_Process_2023	Negative Regulation Of Appetite (GO:0032099)	1/7	0.3706385740381278	0.9713759519570871	0	0	2.4386239249413606	2.420402246964982	BBS4
GO_Biological_Process_2023	Negative Regulation Of cAMP-dependent Protein Kinase Activity (GO:2000480)	1/7	0.3706385740381278	0.9713759519570871	0	0	2.4386239249413606	2.420402246964982	PRKAR2B
GO_Biological_Process_2023	Negative Regulation Of Leukocyte Proliferation (GO:0070664)	1/7	0.3706385740381278	0.9713759519570871	0	0	2.4386239249413606	2.420402246964982	ENPP3
GO_Biological_Process_2023	Negative Regulation Of miRNA-mediated Gene Silencing (GO:0060965)	1/7	0.3706385740381278	0.9713759519570871	0	0	2.4386239249413606	2.420402246964982	ELAVL1
GO_Biological_Process_2023	Negative Regulation Of Mitochondrial Fusion (GO:0010637)	1/7	0.3706385740381278	0.9713759519570871	0	0	2.4386239249413606	2.420402246964982	OMA1
GO_Biological_Process_2023	Negative Regulation Of Neural Precursor Cell Proliferation (GO:2000178)	1/7	0.3706385740381278	0.9713759519570871	0	0	2.4386239249413606	2.420402246964982	GATA2
GO_Biological_Process_2023	Negative Regulation Of Phospholipase Activity (GO:0010519)	1/7	0.3706385740381278	0.9713759519570871	0	0	2.4386239249413606	2.420402246964982	ANXA1
GO_Biological_Process_2023	Neurotransmitter Receptor Diffusion Trapping (GO:0099628)	1/7	0.3706385740381278	0.9713759519570871	0	0	2.4386239249413606	2.420402246964982	CACNG4
GO_Biological_Process_2023	Neurotransmitter Receptor Transport, Endosome To Plasma Membrane (GO:0099639)	1/7	0.3706385740381278	0.9713759519570871	0	0	2.4386239249413606	2.420402246964982	RAB11A
GO_Biological_Process_2023	Nucleolar Chromatin Organization (GO:1990700)	1/7	0.3706385740381278	0.9713759519570871	0	0	2.4386239249413606	2.420402246964982	SMARCA5
GO_Biological_Process_2023	Phosphatidylserine Acyl-Chain Remodeling (GO:0036150)	1/7	0.3706385740381278	0.9713759519570871	0	0	2.4386239249413606	2.420402246964982	OSBPL8
GO_Biological_Process_2023	Plasma Membrane Phospholipid Scrambling (GO:0017121)	1/7	0.3706385740381278	0.9713759519570871	0	0	2.4386239249413606	2.420402246964982	P2RX7
GO_Biological_Process_2023	Plasma Membrane To Endosome Transport (GO:0048227)	1/7	0.3706385740381278	0.9713759519570871	0	0	2.4386239249413606	2.420402246964982	RAB11A
GO_Biological_Process_2023	Platelet Activating Factor Metabolic Process (GO:0046469)	1/7	0.3706385740381278	0.9713759519570871	0	0	2.4386239249413606	2.420402246964982	PLA2G4A
GO_Biological_Process_2023	Positive Regulation Of T-helper 2 Cell Cytokine Production (GO:2000553)	1/7	0.3706385740381278	0.9713759519570871	0	0	2.4386239249413606	2.420402246964982	RSAD2
GO_Biological_Process_2023	Positive Regulation Of Isomerase Activity (GO:0010912)	1/7	0.3706385740381278	0.9713759519570871	0	0	2.4386239249413606	2.420402246964982	UHRF1
GO_Biological_Process_2023	Positive Regulation Of Leukocyte Differentiation (GO:1902107)	1/7	0.3706385740381278	0.9713759519570871	0	0	2.4386239249413606	2.420402246964982	PRKDC
GO_Biological_Process_2023	Positive Regulation Of Melanin Biosynthetic Process (GO:0048023)	1/7	0.3706385740381278	0.9713759519570871	0	0	2.4386239249413606	2.420402246964982	OPN3
GO_Biological_Process_2023	Positive Regulation Of Natural Killer Cell Proliferation (GO:0032819)	1/7	0.3706385740381278	0.9713759519570871	0	0	2.4386239249413606	2.420402246964982	JAK2
GO_Biological_Process_2023	Positive Regulation Of Neuron Projection Arborization (GO:0150012)	1/7	0.3706385740381278	0.9713759519570871	0	0	2.4386239249413606	2.420402246964982	FZD4
GO_Biological_Process_2023	Positive Regulation Of Secondary Metabolite Biosynthetic Process (GO:1900378)	1/7	0.3706385740381278	0.9713759519570871	0	0	2.4386239249413606	2.420402246964982	OPN3
GO_Biological_Process_2023	Post-Translational Protein Targeting To Membrane, Translocation (GO:0031204)	1/7	0.3706385740381278	0.9713759519570871	0	0	2.4386239249413606	2.420402246964982	SEC63
GO_Biological_Process_2023	Postsynaptic Neurotransmitter Receptor Diffusion Trapping (GO:0098970)	1/7	0.3706385740381278	0.9713759519570871	0	0	2.4386239249413606	2.420402246964982	CACNG4
GO_Biological_Process_2023	Preassembly Of GPI Anchor In ER Membrane (GO:0016254)	1/7	0.3706385740381278	0.9713759519570871	0	0	2.4386239249413606	2.420402246964982	PIGN
GO_Biological_Process_2023	Protein Localization To Cytoplasmic Stress Granule (GO:1903608)	1/7	0.3706385740381278	0.9713759519570871	0	0	2.4386239249413606	2.420402246964982	TIA1
GO_Biological_Process_2023	Protein Localization To Presynapse (GO:1905383)	1/7	0.3706385740381278	0.9713759519570871	0	0	2.4386239249413606	2.420402246964982	RAB27B
GO_Biological_Process_2023	Proximal/Distal Pattern Formation (GO:0009954)	1/7	0.3706385740381278	0.9713759519570871	0	0	2.4386239249413606	2.420402246964982	GLI2
GO_Biological_Process_2023	Pyrimidine Nucleobase Catabolic Process (GO:0006208)	1/7	0.3706385740381278	0.9713759519570871	0	0	2.4386239249413606	2.420402246964982	DPYD
GO_Biological_Process_2023	Regulation Of CD4-positive, Alpha-Beta T Cell Activation (GO:2000514)	1/7	0.3706385740381278	0.9713759519570871	0	0	2.4386239249413606	2.420402246964982	TWSG1
GO_Biological_Process_2023	Regulation Of Chemokine (C-C Motif) Ligand 5 Production (GO:0071649)	1/7	0.3706385740381278	0.9713759519570871	0	0	2.4386239249413606	2.420402246964982	OAS3
GO_Biological_Process_2023	Regulation Of Cytoplasmic Translational Elongation (GO:1900247)	1/7	0.3706385740381278	0.9713759519570871	0	0	2.4386239249413606	2.420402246964982	CPEB3
GO_Biological_Process_2023	Regulation Of Dopamine Metabolic Process (GO:0042053)	1/7	0.3706385740381278	0.9713759519570871	0	0	2.4386239249413606	2.420402246964982	HPRT1
GO_Biological_Process_2023	Regulation Of Extracellular Matrix Constituent Secretion (GO:0003330)	1/7	0.3706385740381278	0.9713759519570871	0	0	2.4386239249413606	2.420402246964982	IER3IP1
GO_Biological_Process_2023	Regulation Of Lysosome Size (GO:0062196)	1/7	0.3706385740381278	0.9713759519570871	0	0	2.4386239249413606	2.420402246964982	SNAPIN
GO_Biological_Process_2023	Regulation Of Nitric Oxide Metabolic Process (GO:0080164)	1/7	0.3706385740381278	0.9713759519570871	0	0	2.4386239249413606	2.420402246964982	JAK2
GO_Biological_Process_2023	Regulation Of Phospholipase A2 Activity (GO:0032429)	1/7	0.3706385740381278	0.9713759519570871	0	0	2.4386239249413606	2.420402246964982	ANXA1
GO_Biological_Process_2023	Regulation Of Positive Chemotaxis (GO:0050926)	1/7	0.3706385740381278	0.9713759519570871	0	0	2.4386239249413606	2.420402246964982	F2RL1
GO_Biological_Process_2023	Regulation Of Protein Glycosylation (GO:0060049)	1/7	0.3706385740381278	0.9713759519570871	0	0	2.4386239249413606	2.420402246964982	FKTN
GO_Biological_Process_2023	Regulation Of Protein Localization To Cell Cortex (GO:1904776)	1/7	0.3706385740381278	0.9713759519570871	0	0	2.4386239249413606	2.420402246964982	GNAI1
GO_Biological_Process_2023	Regulation Of Protein Localization To Cilium (GO:1903564)	1/7	0.3706385740381278	0.9713759519570871	0	0	2.4386239249413606	2.420402246964982	CCDC88A
GO_Biological_Process_2023	Regulation Of Protein Localization To Nucleolus (GO:1904749)	1/7	0.3706385740381278	0.9713759519570871	0	0	2.4386239249413606	2.420402246964982	POLR1A
GO_Biological_Process_2023	Regulation Of Transforming Growth Factor Beta Activation (GO:1901388)	1/7	0.3706385740381278	0.9713759519570871	0	0	2.4386239249413606	2.420402246964982	ITGB8
GO_Biological_Process_2023	Regulation Of Wound Healing, Spreading Of Epidermal Cells (GO:1903689)	1/7	0.3706385740381278	0.9713759519570871	0	0	2.4386239249413606	2.420402246964982	PHLDB2
GO_Biological_Process_2023	Response To Potassium Ion (GO:0035864)	1/7	0.3706385740381278	0.9713759519570871	0	0	2.4386239249413606	2.420402246964982	NEK7
GO_Biological_Process_2023	siRNA Processing (GO:0030422)	1/7	0.3706385740381278	0.9713759519570871	0	0	2.4386239249413606	2.420402246964982	HENMT1
GO_Biological_Process_2023	Single Strand Break Repair (GO:0000012)	1/7	0.3706385740381278	0.9713759519570871	0	0	2.4386239249413606	2.420402246964982	LIG4
GO_Biological_Process_2023	Somatic Hypermutation Of Immunoglobulin Genes (GO:0016446)	1/7	0.3706385740381278	0.9713759519570871	0	0	2.4386239249413606	2.420402246964982	SAMHD1
GO_Biological_Process_2023	Spleen Development (GO:0048536)	1/7	0.3706385740381278	0.9713759519570871	0	0	2.4386239249413606	2.420402246964982	RIPK3
GO_Biological_Process_2023	Sulfur Amino Acid Biosynthetic Process (GO:0000097)	1/7	0.3706385740381278	0.9713759519570871	0	0	2.4386239249413606	2.420402246964982	MTHFD1
GO_Biological_Process_2023	tRNA Surveillance (GO:0106354)	1/7	0.3706385740381278	0.9713759519570871	0	0	2.4386239249413606	2.420402246964982	ZCCHC7
GO_Biological_Process_2023	Telomeric D-loop Disassembly (GO:0061820)	1/7	0.3706385740381278	0.9713759519570871	0	0	2.4386239249413606	2.420402246964982	TERF2
GO_Biological_Process_2023	Tryptophan Catabolic Process (GO:0006569)	1/7	0.3706385740381278	0.9713759519570871	0	0	2.4386239249413606	2.420402246964982	IDO1
GO_Biological_Process_2023	Tryptophan Metabolic Process (GO:0006568)	1/7	0.3706385740381278	0.9713759519570871	0	0	2.4386239249413606	2.420402246964982	IDO1
GO_Biological_Process_2023	Chloride Transport (GO:0006821)	6/77	0.3708694489072942	0.9713759519570871	0	0	1.2370265549339996	1.2270130328419682	CLIC4;SLC26A1;SLC4A10;ANO6;CLIC2;APOL1
GO_Biological_Process_2023	Negative Regulation Of Blood Vessel Morphogenesis (GO:2000181)	6/77	0.3708694489072942	0.9713759519570871	0	0	1.2370265549339996	1.2270130328419682	CXCL10;KRIT1;KLF4;AMOT;CCR2;GTF2I
GO_Biological_Process_2023	Positive Regulation Of Endothelial Cell Proliferation (GO:0001938)	6/77	0.3708694489072942	0.9713759519570871	0	0	1.2370265549339996	1.2270130328419682	ITGA4;EGF;PDCD6;ARNT;AGGF1;GATA2
GO_Biological_Process_2023	Positive Regulation Of Synaptic Transmission (GO:0050806)	6/77	0.3708694489072942	0.9713759519570871	0	0	1.2370265549339996	1.2270130328419682	APP;EIF2AK4;CACNG4;SLC8A2;CCR2;GRIN2D
GO_Biological_Process_2023	ATP Metabolic Process (GO:0046034)	3/34	0.3723687718834035	0.9713759519570871	0	0	1.416298279738298	1.3991194221458183	NT5E;PARG;ENPP3
GO_Biological_Process_2023	Apoptotic Mitochondrial Changes (GO:0008637)	3/34	0.3723687718834035	0.9713759519570871	0	0	1.416298279738298	1.3991194221458183	BCL2;THEM4;MFF
GO_Biological_Process_2023	Establishment Of Mitotic Spindle Localization (GO:0040001)	3/34	0.3723687718834035	0.9713759519570871	0	0	1.416298279738298	1.3991194221458183	UBXN2B;ZW10;SPDL1
GO_Biological_Process_2023	Microtubule Polymerization (GO:0046785)	3/34	0.3723687718834035	0.9713759519570871	0	0	1.416298279738298	1.3991194221458183	CENPJ;SLAIN2;TUBGCP4
GO_Biological_Process_2023	Negative Regulation Of Interleukin-6 Production (GO:0032715)	3/34	0.3723687718834035	0.9713759519570871	0	0	1.416298279738298	1.3991194221458183	CD200R1;PTPN22;CD200
GO_Biological_Process_2023	Regulation Of T Cell Receptor Signaling Pathway (GO:0050856)	3/34	0.3723687718834035	0.9713759519570871	0	0	1.416298279738298	1.3991194221458183	PTPN22;PTPRJ;GBP1
GO_Biological_Process_2023	Sister Chromatid Segregation (GO:0000819)	3/34	0.3723687718834035	0.9713759519570871	0	0	1.416298279738298	1.3991194221458183	RB1;KIFC1;ZW10
GO_Biological_Process_2023	Transcription Initiation-Coupled Chromatin Remodeling (GO:0045815)	3/34	0.3723687718834035	0.9713759519570871	0	0	1.416298279738298	1.3991194221458183	RBBP5;ASH2L;CTCFL
GO_Biological_Process_2023	Peptidyl-Serine Modification (GO:0018209)	12/166	0.3741736373677281	0.9713759519570871	0	0	1.140931623581466	1.1215760817132556	GALNT13;POGLUT1;CAB39;PRKDC;STK38;NEK7;STK38L;CDC7;ATM;PRKX;VRK2;HIPK3
GO_Biological_Process_2023	Endomembrane System Organization (GO:0010256)	14/196	0.3749544470094434	0.9713759519570871	0	0	1.1263823064770933	1.1049255514655778	HACE1;STX17;UBXN2B;ATP8B1;GOLPH3L;SNX10;DNAJC13;SEC23IP;GOLPH3;REEP5;ZW10;REEP3;RAB6B;TMED4
GO_Biological_Process_2023	Phosphatidylinositol Metabolic Process (GO:0046488)	5/63	0.3775425935039099	0.9713759519570871	0	0	1.2617985125084517	1.229082457063277	FIG4;PIP5K1B;PIP5K1C;PLCB1;MTM1
GO_Biological_Process_2023	Protein Polymerization (GO:0051258)	5/63	0.3775425935039099	0.9713759519570871	0	0	1.2617985125084517	1.229082457063277	ARL6;CENPJ;SPIRE2;JAK2;ARHGAP6
GO_Biological_Process_2023	Protein Localization To Organelle (GO:0033365)	10/137	0.3808412890514946	0.9713759519570871	0	0	1.1527683055366111	1.1128508842218297	TIA1;FAM149B1;ARL6;RPA1;SNX10;RCSD1;TRAM2;GBP1;BBS4;RAB11A
GO_Biological_Process_2023	Positive Regulation Of Tumor Necrosis Factor Production (GO:0032760)	6/78	0.3824973814932054	0.9713759519570871	0	0	1.21978021978022	1.1722496190926353	APP;OAS3;PTPRJ;PTPN11;JAK2;CCR2
GO_Biological_Process_2023	Regulation Of TOR Signaling (GO:0032006)	6/78	0.3824973814932054	0.9713759519570871	0	0	1.21978021978022	1.1722496190926353	TBCK;GOLPH3;PDCD6;TSC1;UBR1;TTI1
GO_Biological_Process_2023	Intrinsic Apoptotic Signaling Pathway In Response To DNA Damage (GO:0008630)	4/49	0.3841697708813394	0.9713759519570871	0	0	1.3009404388714734	1.2445716164800376	PRKDC;CHEK2;BCL2;ATM
GO_Biological_Process_2023	Negative Regulation Of DNA Metabolic Process (GO:0051053)	4/49	0.3841697708813394	0.9713759519570871	0	0	1.3009404388714734	1.2445716164800376	MSH2;MSH3;ERCC4;TERF2
GO_Biological_Process_2023	Negative Regulation Of Cysteine-Type Endopeptidase Activity Involved In Apoptotic Process (GO:0043154)	4/49	0.3841697708813394	0.9713759519570871	0	0	1.3009404388714734	1.2445716164800376	KLF4;PAX2;CD44;NAIP
GO_Biological_Process_2023	Positive Regulation Of Pathway-Restricted SMAD Protein Phosphorylation (GO:0010862)	4/49	0.3841697708813394	0.9713759519570871	0	0	1.3009404388714734	1.2445716164800376	TWSG1;HFE;BMP8B;INHBC
GO_Biological_Process_2023	Regulation Of Cell Communication (GO:0010646)	4/49	0.3841697708813394	0.9713759519570871	0	0	1.3009404388714734	1.2445716164800376	ANXA1;ITGB8;CDK13;YWHAG
GO_Biological_Process_2023	Protein O-linked Glycosylation (GO:0006493)	7/93	0.3856246613963169	0.9713759519570871	0	0	1.1914539907561337	1.135325501601273	C1GALT1C1;GALNT13;POGLUT1;EOGT;TMTC2;TMTC4;FKTN
GO_Biological_Process_2023	Chromatin Remodeling (GO:0006338)	16/228	0.3884713394268458	0.9713759519570871	0	0	1.1050871745880104	1.0448995788358906	RB1;PBRM1;PCGF6;DTX3L;SATB2;ACTL6A;SMARCA5;BAZ1A;SMARCA2;TTI1;CFDP1;TADA2A;DPF3;BCOR;ASF1A;BPTF
GO_Biological_Process_2023	Organonitrogen Compound Biosynthetic Process (GO:1901566)	9/123	0.3888526331241422	0.9713759519570871	0	0	1.1557000289867074	1.091622058621373	MOCS2;GOLPH3;SLC44A1;SPTLC2;SGMS1;ABHD3;ORMDL2;AKR1A1;PLA2G4A
GO_Biological_Process_2023	Action Potential (GO:0001508)	3/35	0.3900994388304045	0.9713759519570871	0	0	1.3719655442443226	1.29150470551972	KCNE3;KCNA1;SLC4A3
GO_Biological_Process_2023	Cellular Response To Amino Acid Stimulus (GO:0071230)	3/35	0.3900994388304045	0.9713759519570871	0	0	1.3719655442443226	1.29150470551972	CPEB1;UBR1;CPEB3
GO_Biological_Process_2023	Establishment Of Spindle Orientation (GO:0051294)	3/35	0.3900994388304045	0.9713759519570871	0	0	1.3719655442443226	1.29150470551972	UBXN2B;ZW10;SPDL1
GO_Biological_Process_2023	Glutamate Receptor Signaling Pathway (GO:0007215)	3/35	0.3900994388304045	0.9713759519570871	0	0	1.3719655442443226	1.29150470551972	GRID2;PLCB1;GRIN2D
GO_Biological_Process_2023	Positive Regulation Of Telomere Maintenance Via Telomere Lengthening (GO:1904358)	3/35	0.3900994388304045	0.9713759519570871	0	0	1.3719655442443226	1.29150470551972	NEK7;FBXO4;ATM
GO_Biological_Process_2023	Regulation Of Cellular Senescence (GO:2000772)	3/35	0.3900994388304045	0.9713759519570871	0	0	1.3719655442443226	1.29150470551972	RBL1;NEK4;TERF2
GO_Biological_Process_2023	Regulation Of mRNA Processing (GO:0050684)	3/35	0.3900994388304045	0.9713759519570871	0	0	1.3719655442443226	1.29150470551972	TIA1;PTCD2;CWC22
GO_Biological_Process_2023	Regulation Of Postsynaptic Membrane Potential (GO:0060078)	3/35	0.3900994388304045	0.9713759519570871	0	0	1.3719655442443226	1.29150470551972	GRID2;RAB3GAP1;GRIN2D
GO_Biological_Process_2023	Regulation Of Regulated Secretory Pathway (GO:1903305)	3/35	0.3900994388304045	0.9713759519570871	0	0	1.3719655442443226	1.29150470551972	PREPL;SNAPIN;RAB27A
GO_Biological_Process_2023	Regulation Of Sodium Ion Transport (GO:0002028)	3/35	0.3900994388304045	0.9713759519570871	0	0	1.3719655442443226	1.29150470551972	P2RX7;NKAIN3;NEDD4
GO_Biological_Process_2023	Positive Regulation Of T Cell Differentiation (GO:0045582)	5/64	0.390480585880857	0.9713759519570871	0	0	1.2403456297773348	1.1663925357730554	PBRM1;ACTL6A;CD46;SMARCA2;GLI2
GO_Biological_Process_2023	Positive Regulation Of Type I Interferon Production (GO:0032481)	5/64	0.390480585880857	0.9713759519570871	0	0	1.2403456297773348	1.1663925357730554	POLR3B;OAS3;G3BP1;PTPN22;PTPN11
GO_Biological_Process_2023	Anaphase-Promoting Complex-Dependent Catabolic Process (GO:0031145)	2/21	0.3926848969204243	0.9713759519570871	0	0	1.5403179309776789	1.4398087629700502	ANAPC4;ANAPC10
GO_Biological_Process_2023	Cellular Response To Nerve Growth Factor Stimulus (GO:1990090)	2/21	0.3926848969204243	0.9713759519570871	0	0	1.5403179309776789	1.4398087629700502	RAP1A;KIDINS220
GO_Biological_Process_2023	Endocardial Cushion Morphogenesis (GO:0003203)	2/21	0.3926848969204243	0.9713759519570871	0	0	1.5403179309776789	1.4398087629700502	SMAD2;APC
GO_Biological_Process_2023	Histone H2A Acetylation (GO:0043968)	2/21	0.3926848969204243	0.9713759519570871	0	0	1.5403179309776789	1.4398087629700502	ACTL6A;EP400
GO_Biological_Process_2023	Negative Regulation Of Reactive Oxygen Species Metabolic Process (GO:2000378)	2/21	0.3926848969204243	0.9713759519570871	0	0	1.5403179309776789	1.4398087629700502	ABCD2;PAX2
GO_Biological_Process_2023	Porphyrin-Containing Compound Biosynthetic Process (GO:0006779)	2/21	0.3926848969204243	0.9713759519570871	0	0	1.5403179309776789	1.4398087629700502	SUCLA2;CPOX
GO_Biological_Process_2023	Positive Regulation Of G2/M Transition Of Mitotic Cell Cycle (GO:0010971)	2/21	0.3926848969204243	0.9713759519570871	0	0	1.5403179309776789	1.4398087629700502	CDC7;RAB11A
GO_Biological_Process_2023	Positive Regulation Of T Cell Cytokine Production (GO:0002726)	2/21	0.3926848969204243	0.9713759519570871	0	0	1.5403179309776789	1.4398087629700502	RSAD2;MAP3K7
GO_Biological_Process_2023	Positive Regulation Of Dendritic Spine Development (GO:0060999)	2/21	0.3926848969204243	0.9713759519570871	0	0	1.5403179309776789	1.4398087629700502	CAPRIN1;CPEB3
GO_Biological_Process_2023	Positive Regulation Of Transcription Regulatory Region DNA Binding (GO:2000679)	2/21	0.3926848969204243	0.9713759519570871	0	0	1.5403179309776789	1.4398087629700502	RB1;POU4F2
GO_Biological_Process_2023	Regulation Of Anoikis (GO:2000209)	2/21	0.3926848969204243	0.9713759519570871	0	0	1.5403179309776789	1.4398087629700502	BCL2;ZNF304
GO_Biological_Process_2023	Regulation Of Cardiac Conduction (GO:1903779)	2/21	0.3926848969204243	0.9713759519570871	0	0	1.5403179309776789	1.4398087629700502	TMEM65;SLC8A2
GO_Biological_Process_2023	Regulation Of Neurotransmitter Transport (GO:0051588)	2/21	0.3926848969204243	0.9713759519570871	0	0	1.5403179309776789	1.4398087629700502	MCTP1;MYOF
GO_Biological_Process_2023	Cellular Response To Salt (GO:1902075)	8/109	0.3974966082388783	0.9713759519570871	0	0	1.1594121676318576	1.0696375822334545	P2RY12;P2RX7;CPNE8;CLIC4;NEK7;PKD2;ADCY7;SLC25A24
GO_Biological_Process_2023	Neuron Projection Guidance (GO:0097485)	9/124	0.3981089521539813	0.9713759519570871	0	0	1.145588889268977	1.0551212329493238	CYFIP1;SEMA5B;SEMA3C;PALLD;FEZ2;MYCBP2;EMB;POU4F2;GLI2
GO_Biological_Process_2023	Blood Circulation (GO:0008015)	4/50	0.3989386013226605	0.9713759519570871	0	0	1.2725909772386534	1.1694446219867622	CXCL10;GCLC;MYOF;GCLM
GO_Biological_Process_2023	Positive Regulation Of DNA Biosynthetic Process (GO:2000573)	5/65	0.403398503278122	0.9713759519570871	0	0	1.219607843137255	1.1071970318509758	NEK7;FBXO4;USP1;ATM;KLF4
GO_Biological_Process_2023	Regulation Of Cell-Matrix Adhesion (GO:0001952)	5/65	0.403398503278122	0.9713759519570871	0	0	1.219607843137255	1.1071970318509758	PEAK1;RASA1;TSC1;PIK3CB;EPHA1
GO_Biological_Process_2023	Regulation Of Translational Initiation (GO:0006446)	5/65	0.403398503278122	0.9713759519570871	0	0	1.219607843137255	1.1071970318509758	EIF5B;IMPACT;MTIF2;EIF2AK4;EIF4G3
GO_Biological_Process_2023	Response To Lipid (GO:0033993)	8/110	0.4073804710303294	0.9713759519570871	0	0	1.147983721790603	1.0308982353652418	PAQR8;PRDX3;ANXA1;F2R;HSD17B2;PTPN22;JAK2;HNRNPA0
GO_Biological_Process_2023	DNA Damage Response, Signal Transduction By P53 Class Mediator (GO:0030330)	3/36	0.407701871275863	0.9713759519570871	0	0	1.3303196412045275	1.193588163698983	TFAP4;CHEK2;ATM
GO_Biological_Process_2023	Base-Excision Repair (GO:0006284)	3/36	0.407701871275863	0.9713759519570871	0	0	1.3303196412045275	1.193588163698983	PRMT6;PARG;RPA1
GO_Biological_Process_2023	Blood Vessel Diameter Maintenance (GO:0097746)	3/36	0.407701871275863	0.9713759519570871	0	0	1.3303196412045275	1.193588163698983	GCLC;F2RL1;GCLM
GO_Biological_Process_2023	Histone H3 Acetylation (GO:0043966)	3/36	0.407701871275863	0.9713759519570871	0	0	1.3303196412045275	1.193588163698983	TADA2A;ZZZ3;MAP3K7
GO_Biological_Process_2023	Lytic Vacuole Organization (GO:0080171)	3/36	0.407701871275863	0.9713759519570871	0	0	1.3303196412045275	1.193588163698983	ZFYVE26;SNAPIN;SPG11
GO_Biological_Process_2023	Negative Regulation Of Protein Kinase B Signaling (GO:0051898)	3/36	0.407701871275863	0.9713759519570871	0	0	1.3303196412045275	1.193588163698983	PDCD6;PTPRJ;PIK3CB
GO_Biological_Process_2023	Positive Regulation Of Interferon-Beta Production (GO:0032728)	3/36	0.407701871275863	0.9713759519570871	0	0	1.3303196412045275	1.193588163698983	POLR3B;OAS3;PTPN11
GO_Biological_Process_2023	Regulation Of T Cell Mediated Cytotoxicity (GO:0001914)	3/36	0.407701871275863	0.9713759519570871	0	0	1.3303196412045275	1.193588163698983	RIPK3;HFE;CD1E
GO_Biological_Process_2023	Regulation Of Trans-Synaptic Signaling (GO:0099177)	3/36	0.407701871275863	0.9713759519570871	0	0	1.3303196412045275	1.193588163698983	PXK;GRID2;GRID1
GO_Biological_Process_2023	Substrate Adhesion-Dependent Cell Spreading (GO:0034446)	3/36	0.407701871275863	0.9713759519570871	0	0	1.3303196412045275	1.193588163698983	ITGA4;PEAK1;EPHA1
GO_Biological_Process_2023	tRNA Methylation (GO:0030488)	3/36	0.407701871275863	0.9713759519570871	0	0	1.3303196412045275	1.193588163698983	METTL2B;TRMT13;MTO1
GO_Biological_Process_2023	DNA Damage Response, Signal Transduction By P53 Class Mediator Resulting In Transcription Of P21 Class Mediator (GO:0006978)	1/8	0.4109317397829701	0.9713759519570871	0	0	2.090137384117056	1.8588180371668923	TFAP4
GO_Biological_Process_2023	GMP Metabolic Process (GO:0046037)	1/8	0.4109317397829701	0.9713759519570871	0	0	2.090137384117056	1.8588180371668923	HPRT1
GO_Biological_Process_2023	Golgi Ribbon Formation (GO:0090161)	1/8	0.4109317397829701	0.9713759519570871	0	0	2.090137384117056	1.8588180371668923	GOLPH3
GO_Biological_Process_2023	T-helper 17 Cell Differentiation (GO:0072539)	1/8	0.4109317397829701	0.9713759519570871	0	0	2.090137384117056	1.8588180371668923	SLAMF6
GO_Biological_Process_2023	Actin Filament Network Formation (GO:0051639)	1/8	0.4109317397829701	0.9713759519570871	0	0	2.090137384117056	1.8588180371668923	SPIRE2
GO_Biological_Process_2023	Angiotensin Maturation (GO:0002003)	1/8	0.4109317397829701	0.9713759519570871	0	0	2.090137384117056	1.8588180371668923	CPA3
GO_Biological_Process_2023	Anoikis (GO:0043276)	1/8	0.4109317397829701	0.9713759519570871	0	0	2.090137384117056	1.8588180371668923	MAP3K7
GO_Biological_Process_2023	Astral Microtubule Organization (GO:0030953)	1/8	0.4109317397829701	0.9713759519570871	0	0	2.090137384117056	1.8588180371668923	RAB11A
GO_Biological_Process_2023	Bone Resorption (GO:0045453)	1/8	0.4109317397829701	0.9713759519570871	0	0	2.090137384117056	1.8588180371668923	ZNF675
GO_Biological_Process_2023	Cellular Response To Muramyl Dipeptide (GO:0071225)	1/8	0.4109317397829701	0.9713759519570871	0	0	2.090137384117056	1.8588180371668923	PTPN22
GO_Biological_Process_2023	Collagen-Activated Signaling Pathway (GO:0038065)	1/8	0.4109317397829701	0.9713759519570871	0	0	2.090137384117056	1.8588180371668923	JAK2
GO_Biological_Process_2023	Embryonic Placenta Development (GO:0001892)	1/8	0.4109317397829701	0.9713759519570871	0	0	2.090137384117056	1.8588180371668923	PKD2
GO_Biological_Process_2023	Fat-Soluble Vitamin Catabolic Process (GO:0042363)	1/8	0.4109317397829701	0.9713759519570871	0	0	2.090137384117056	1.8588180371668923	CYP26C1
GO_Biological_Process_2023	Formation Of Translation Preinitiation Complex (GO:0001731)	1/8	0.4109317397829701	0.9713759519570871	0	0	2.090137384117056	1.8588180371668923	EIF2D
GO_Biological_Process_2023	Glucan Metabolic Process (GO:0044042)	1/8	0.4109317397829701	0.9713759519570871	0	0	2.090137384117056	1.8588180371668923	UGP2
GO_Biological_Process_2023	Inner Ear Receptor Cell Development (GO:0060119)	1/8	0.4109317397829701	0.9713759519570871	0	0	2.090137384117056	1.8588180371668923	IFT88
GO_Biological_Process_2023	Integrin Activation (GO:0033622)	1/8	0.4109317397829701	0.9713759519570871	0	0	2.090137384117056	1.8588180371668923	KRIT1
GO_Biological_Process_2023	Internal Protein Amino Acid Acetylation (GO:0006475)	1/8	0.4109317397829701	0.9713759519570871	0	0	2.090137384117056	1.8588180371668923	HAT1
GO_Biological_Process_2023	Kynurenine Metabolic Process (GO:0070189)	1/8	0.4109317397829701	0.9713759519570871	0	0	2.090137384117056	1.8588180371668923	IDO1
GO_Biological_Process_2023	Lactation (GO:0007595)	1/8	0.4109317397829701	0.9713759519570871	0	0	2.090137384117056	1.8588180371668923	OXTR
GO_Biological_Process_2023	Leptin-Mediated Signaling Pathway (GO:0033210)	1/8	0.4109317397829701	0.9713759519570871	0	0	2.090137384117056	1.8588180371668923	BBS4
GO_Biological_Process_2023	Maintenance Of Apical/Basal Cell Polarity (GO:0035090)	1/8	0.4109317397829701	0.9713759519570871	0	0	2.090137384117056	1.8588180371668923	PDZD11
GO_Biological_Process_2023	Maintenance Of Epithelial Cell Apical/Basal Polarity (GO:0045199)	1/8	0.4109317397829701	0.9713759519570871	0	0	2.090137384117056	1.8588180371668923	PDZD11
GO_Biological_Process_2023	Manganese Ion Transport (GO:0006828)	1/8	0.4109317397829701	0.9713759519570871	0	0	2.090137384117056	1.8588180371668923	TMEM165
GO_Biological_Process_2023	Mesodermal Cell Differentiation (GO:0048333)	1/8	0.4109317397829701	0.9713759519570871	0	0	2.090137384117056	1.8588180371668923	ITGA3
GO_Biological_Process_2023	Mitochondrial Fragmentation Involved In Apoptotic Process (GO:0043653)	1/8	0.4109317397829701	0.9713759519570871	0	0	2.090137384117056	1.8588180371668923	MFF
GO_Biological_Process_2023	ncRNA Export From Nucleus (GO:0097064)	1/8	0.4109317397829701	0.9713759519570871	0	0	2.090137384117056	1.8588180371668923	TSC1
GO_Biological_Process_2023	Negative Regulation By Host Of Viral Genome Replication (GO:0044828)	1/8	0.4109317397829701	0.9713759519570871	0	0	2.090137384117056	1.8588180371668923	EIF2AK4
GO_Biological_Process_2023	Negative Regulation Of T Cell Cytokine Production (GO:0002725)	1/8	0.4109317397829701	0.9713759519570871	0	0	2.090137384117056	1.8588180371668923	HFE
GO_Biological_Process_2023	Negative Regulation Of Cytoplasmic Translation (GO:2000766)	1/8	0.4109317397829701	0.9713759519570871	0	0	2.090137384117056	1.8588180371668923	CPEB3
GO_Biological_Process_2023	Negative Regulation Of Leukocyte Degranulation (GO:0043301)	1/8	0.4109317397829701	0.9713759519570871	0	0	2.090137384117056	1.8588180371668923	FCGR2B
GO_Biological_Process_2023	Negative Regulation Of Long-Term Synaptic Potentiation (GO:1900272)	1/8	0.4109317397829701	0.9713759519570871	0	0	2.090137384117056	1.8588180371668923	APP
GO_Biological_Process_2023	Negative Regulation Of Mitotic Nuclear Division (GO:0045839)	1/8	0.4109317397829701	0.9713759519570871	0	0	2.090137384117056	1.8588180371668923	USP44
GO_Biological_Process_2023	Negative Regulation Of Production Of Molecular Mediator Of Immune Response (GO:0002701)	1/8	0.4109317397829701	0.9713759519570871	0	0	2.090137384117056	1.8588180371668923	FCGR2B
GO_Biological_Process_2023	Negative Regulation Of Protein Import Into Nucleus (GO:0042308)	1/8	0.4109317397829701	0.9713759519570871	0	0	2.090137384117056	1.8588180371668923	UFM1
GO_Biological_Process_2023	Negative Regulation Of Systemic Arterial Blood Pressure (GO:0003085)	1/8	0.4109317397829701	0.9713759519570871	0	0	2.090137384117056	1.8588180371668923	ADRB2
GO_Biological_Process_2023	Negative Regulation Of Ubiquitin Protein Ligase Activity (GO:1904667)	1/8	0.4109317397829701	0.9713759519570871	0	0	2.090137384117056	1.8588180371668923	USP44
GO_Biological_Process_2023	Neuronal Action Potential (GO:0019228)	1/8	0.4109317397829701	0.9713759519570871	0	0	2.090137384117056	1.8588180371668923	KCNA1
GO_Biological_Process_2023	Neurotransmitter Reuptake (GO:0098810)	1/8	0.4109317397829701	0.9713759519570871	0	0	2.090137384117056	1.8588180371668923	SLC18B1
GO_Biological_Process_2023	Nicotinamide Nucleotide Biosynthetic Process (GO:0019359)	1/8	0.4109317397829701	0.9713759519570871	0	0	2.090137384117056	1.8588180371668923	NMNAT3
GO_Biological_Process_2023	Nucleoside Diphosphate Metabolic Process (GO:0009132)	1/8	0.4109317397829701	0.9713759519570871	0	0	2.090137384117056	1.8588180371668923	ENTPD5
GO_Biological_Process_2023	p38MAPK Cascade (GO:0038066)	1/8	0.4109317397829701	0.9713759519570871	0	0	2.090137384117056	1.8588180371668923	MAP3K7
GO_Biological_Process_2023	Peroxisome Fission (GO:0016559)	1/8	0.4109317397829701	0.9713759519570871	0	0	2.090137384117056	1.8588180371668923	MFF
GO_Biological_Process_2023	Phosphatidylglycerol Acyl-Chain Remodeling (GO:0036148)	1/8	0.4109317397829701	0.9713759519570871	0	0	2.090137384117056	1.8588180371668923	PLA2G4F
GO_Biological_Process_2023	Positive Regulation Of CD8-positive, Alpha-Beta T Cell Activation (GO:2001187)	1/8	0.4109317397829701	0.9713759519570871	0	0	2.090137384117056	1.8588180371668923	PTPN22
GO_Biological_Process_2023	Positive Regulation Of NK T Cell Activation (GO:0051135)	1/8	0.4109317397829701	0.9713759519570871	0	0	2.090137384117056	1.8588180371668923	JAK2
GO_Biological_Process_2023	Positive Regulation Of Adaptive Immune Response (GO:0002821)	1/8	0.4109317397829701	0.9713759519570871	0	0	2.090137384117056	1.8588180371668923	EIF2AK4
GO_Biological_Process_2023	Positive Regulation Of Blood Vessel Endothelial Cell Proliferation Involved In Sprouting Angiogenesis (GO:1903589)	1/8	0.4109317397829701	0.9713759519570871	0	0	2.090137384117056	1.8588180371668923	GATA2
GO_Biological_Process_2023	Positive Regulation Of Calcium Ion Transport Into Cytosol (GO:0010524)	1/8	0.4109317397829701	0.9713759519570871	0	0	2.090137384117056	1.8588180371668923	P2RX7
GO_Biological_Process_2023	Positive Regulation Of Calcium Ion-Dependent Exocytosis (GO:0045956)	1/8	0.4109317397829701	0.9713759519570871	0	0	2.090137384117056	1.8588180371668923	ZP3
GO_Biological_Process_2023	Positive Regulation Of Chromatin Binding (GO:0035563)	1/8	0.4109317397829701	0.9713759519570871	0	0	2.090137384117056	1.8588180371668923	DTX3L
GO_Biological_Process_2023	Positive Regulation Of Dendritic Spine Morphogenesis (GO:0061003)	1/8	0.4109317397829701	0.9713759519570871	0	0	2.090137384117056	1.8588180371668923	CAPRIN1
GO_Biological_Process_2023	Positive Regulation Of Extracellular Matrix Assembly (GO:1901203)	1/8	0.4109317397829701	0.9713759519570871	0	0	2.090137384117056	1.8588180371668923	PHLDB2
GO_Biological_Process_2023	Positive Regulation Of Fatty Acid Beta-Oxidation (GO:0032000)	1/8	0.4109317397829701	0.9713759519570871	0	0	2.090137384117056	1.8588180371668923	ABCD2
GO_Biological_Process_2023	Positive Regulation Of Mast Cell Degranulation (GO:0043306)	1/8	0.4109317397829701	0.9713759519570871	0	0	2.090137384117056	1.8588180371668923	VAMP7
GO_Biological_Process_2023	Positive Regulation Of Membrane Invagination (GO:1905155)	1/8	0.4109317397829701	0.9713759519570871	0	0	2.090137384117056	1.8588180371668923	F2RL1
GO_Biological_Process_2023	Positive Regulation Of Monocyte Chemotactic Protein-1 Production (GO:0071639)	1/8	0.4109317397829701	0.9713759519570871	0	0	2.090137384117056	1.8588180371668923	OAS3
GO_Biological_Process_2023	Positive Regulation Of Peptide Secretion (GO:0002793)	1/8	0.4109317397829701	0.9713759519570871	0	0	2.090137384117056	1.8588180371668923	HFE
GO_Biological_Process_2023	Positive Regulation Of Protein Localization To Early Endosome (GO:1902966)	1/8	0.4109317397829701	0.9713759519570871	0	0	2.090137384117056	1.8588180371668923	EGF
GO_Biological_Process_2023	Positive Regulation Of Protein Localization To Endosome (GO:1905668)	1/8	0.4109317397829701	0.9713759519570871	0	0	2.090137384117056	1.8588180371668923	EGF
GO_Biological_Process_2023	Positive Regulation Of Sequestering Of Triglyceride (GO:0010890)	1/8	0.4109317397829701	0.9713759519570871	0	0	2.090137384117056	1.8588180371668923	OSBPL11
GO_Biological_Process_2023	Proteasome Assembly (GO:0043248)	1/8	0.4109317397829701	0.9713759519570871	0	0	2.090137384117056	1.8588180371668923	PSMG1
GO_Biological_Process_2023	Protein K29-linked Ubiquitination (GO:0035519)	1/8	0.4109317397829701	0.9713759519570871	0	0	2.090137384117056	1.8588180371668923	UBE3C
GO_Biological_Process_2023	Protein Hexamerization (GO:0034214)	1/8	0.4109317397829701	0.9713759519570871	0	0	2.090137384117056	1.8588180371668923	UGDH
GO_Biological_Process_2023	Pyrimidine-Containing Compound Catabolic Process (GO:0072529)	1/8	0.4109317397829701	0.9713759519570871	0	0	2.090137384117056	1.8588180371668923	DPYD
GO_Biological_Process_2023	Pyrimidine-Containing Compound Metabolic Process (GO:0072527)	1/8	0.4109317397829701	0.9713759519570871	0	0	2.090137384117056	1.8588180371668923	ENPP3
GO_Biological_Process_2023	Regulation Of CD8-positive, Alpha-Beta T Cell Proliferation (GO:2000564)	1/8	0.4109317397829701	0.9713759519570871	0	0	2.090137384117056	1.8588180371668923	PTPN22
GO_Biological_Process_2023	Regulation Of Wnt Signaling Pathway, Planar Cell Polarity Pathway (GO:2000095)	1/8	0.4109317397829701	0.9713759519570871	0	0	2.090137384117056	1.8588180371668923	NPHP3
GO_Biological_Process_2023	Regulation Of Angiotensin Levels In Blood (GO:0002002)	1/8	0.4109317397829701	0.9713759519570871	0	0	2.090137384117056	1.8588180371668923	CPA3
GO_Biological_Process_2023	Regulation Of Cell Killing (GO:0031341)	1/8	0.4109317397829701	0.9713759519570871	0	0	2.090137384117056	1.8588180371668923	CFH
GO_Biological_Process_2023	Regulation Of Dendritic Cell Antigen Processing And Presentation (GO:0002604)	1/8	0.4109317397829701	0.9713759519570871	0	0	2.090137384117056	1.8588180371668923	FCGR2B
GO_Biological_Process_2023	Regulation Of Dendritic Spine Maintenance (GO:1902950)	1/8	0.4109317397829701	0.9713759519570871	0	0	2.090137384117056	1.8588180371668923	FCGR2B
GO_Biological_Process_2023	Regulation Of Fertilization (GO:0080154)	1/8	0.4109317397829701	0.9713759519570871	0	0	2.090137384117056	1.8588180371668923	PLCB1
GO_Biological_Process_2023	Regulation Of Fibroblast Apoptotic Process (GO:2000269)	1/8	0.4109317397829701	0.9713759519570871	0	0	2.090137384117056	1.8588180371668923	IER3IP1
GO_Biological_Process_2023	Regulation Of Heme Biosynthetic Process (GO:0070453)	1/8	0.4109317397829701	0.9713759519570871	0	0	2.090137384117056	1.8588180371668923	TMEM14A
GO_Biological_Process_2023	Regulation Of Mitochondrial Gene Expression (GO:0062125)	1/8	0.4109317397829701	0.9713759519570871	0	0	2.090137384117056	1.8588180371668923	METTL4
GO_Biological_Process_2023	Regulation Of Mitotic Centrosome Separation (GO:0046602)	1/8	0.4109317397829701	0.9713759519570871	0	0	2.090137384117056	1.8588180371668923	UBXN2B
GO_Biological_Process_2023	Regulation Of Mitotic Sister Chromatid Segregation (GO:0033047)	1/8	0.4109317397829701	0.9713759519570871	0	0	2.090137384117056	1.8588180371668923	USP44
GO_Biological_Process_2023	Regulation Of Morphogenesis Of An Epithelium (GO:1905330)	1/8	0.4109317397829701	0.9713759519570871	0	0	2.090137384117056	1.8588180371668923	CXCL10
GO_Biological_Process_2023	Regulation Of Nephron Tubule Epithelial Cell Differentiation (GO:0072182)	1/8	0.4109317397829701	0.9713759519570871	0	0	2.090137384117056	1.8588180371668923	PAX2
GO_Biological_Process_2023	Regulation Of Nuclear Cell Cycle DNA Replication (GO:0033262)	1/8	0.4109317397829701	0.9713759519570871	0	0	2.090137384117056	1.8588180371668923	CDC7
GO_Biological_Process_2023	Regulation Of Protein Localization To Early Endosome (GO:1902965)	1/8	0.4109317397829701	0.9713759519570871	0	0	2.090137384117056	1.8588180371668923	EGF
GO_Biological_Process_2023	Regulation Of Sterol Biosynthetic Process (GO:0106118)	1/8	0.4109317397829701	0.9713759519570871	0	0	2.090137384117056	1.8588180371668923	MBTPS2
GO_Biological_Process_2023	Regulation Of Vesicle Fusion (GO:0031338)	1/8	0.4109317397829701	0.9713759519570871	0	0	2.090137384117056	1.8588180371668923	ANXA1
GO_Biological_Process_2023	Response To Magnesium Ion (GO:0032026)	1/8	0.4109317397829701	0.9713759519570871	0	0	2.090137384117056	1.8588180371668923	KCNA1
GO_Biological_Process_2023	Serotonin Uptake (GO:0051610)	1/8	0.4109317397829701	0.9713759519570871	0	0	2.090137384117056	1.8588180371668923	SLC18B1
GO_Biological_Process_2023	Somite Development (GO:0061053)	1/8	0.4109317397829701	0.9713759519570871	0	0	2.090137384117056	1.8588180371668923	MTHFD1
GO_Biological_Process_2023	Tricarboxylic Acid Metabolic Process (GO:0072350)	1/8	0.4109317397829701	0.9713759519570871	0	0	2.090137384117056	1.8588180371668923	IDH1
GO_Biological_Process_2023	Tyrosine Phosphorylation Of STAT Protein (GO:0007260)	1/8	0.4109317397829701	0.9713759519570871	0	0	2.090137384117056	1.8588180371668923	JAK2
GO_Biological_Process_2023	SMAD Protein Signal Transduction (GO:0060395)	4/51	0.4136452157746428	0.9713759519570871	0	0	1.2454478756753151	1.099414926664055	SMAD2;BMP8B;FOS;INHBC
GO_Biological_Process_2023	Negative Regulation Of Gene Expression, Epigenetic (GO:0045814)	4/51	0.4136452157746428	0.9713759519570871	0	0	1.2454478756753151	1.099414926664055	RB1;UHRF1;SMARCA5;MPHOSPH8
GO_Biological_Process_2023	Regulation Of Release Of Sequestered Calcium Ion Into Cytosol (GO:0051279)	4/51	0.4136452157746428	0.9713759519570871	0	0	1.2454478756753151	1.099414926664055	CXCL10;CXCL9;F2R;CLIC2
GO_Biological_Process_2023	Regulation Of Synapse Assembly (GO:0051963)	4/51	0.4136452157746428	0.9713759519570871	0	0	1.2454478756753151	1.099414926664055	GRID2;RAP2A;MYCBP2;PDLIM5
GO_Biological_Process_2023	Regulation Of Telomere Maintenance Via Telomerase (GO:0032210)	4/51	0.4136452157746428	0.9713759519570871	0	0	1.2454478756753151	1.099414926664055	NEK7;FBXO4;ATM;TERF2
GO_Biological_Process_2023	Sensory Perception (GO:0007600)	4/51	0.4136452157746428	0.9713759519570871	0	0	1.2454478756753151	1.099414926664055	P2RX7;TTC8;BBS4;CCR2
GO_Biological_Process_2023	Fc-epsilon Receptor Signaling Pathway (GO:0038095)	2/22	0.4156128213325757	0.9713759519570871	0	0	1.4632237871674492	1.2847121971901467	MAP2K4;MAP3K7
GO_Biological_Process_2023	Inositol Phosphate Metabolic Process (GO:0043647)	2/22	0.4156128213325757	0.9713759519570871	0	0	1.4632237871674492	1.2847121971901467	NUDT9;MINPP1
GO_Biological_Process_2023	Mitochondrial Cytochrome C Oxidase Assembly (GO:0033617)	2/22	0.4156128213325757	0.9713759519570871	0	0	1.4632237871674492	1.2847121971901467	COX18;FASTKD3
GO_Biological_Process_2023	Negative Regulation Of Myeloid Cell Differentiation (GO:0045638)	2/22	0.4156128213325757	0.9713759519570871	0	0	1.4632237871674492	1.2847121971901467	CTR9;LEO1
GO_Biological_Process_2023	Negative Regulation Of Protein Localization To Nucleus (GO:1900181)	2/22	0.4156128213325757	0.9713759519570871	0	0	1.4632237871674492	1.2847121971901467	UFM1;POLR1A
GO_Biological_Process_2023	Organelle Fission (GO:0048285)	2/22	0.4156128213325757	0.9713759519570871	0	0	1.4632237871674492	1.2847121971901467	MTFR1;MFF
GO_Biological_Process_2023	Placenta Development (GO:0001890)	2/22	0.4156128213325757	0.9713759519570871	0	0	1.4632237871674492	1.2847121971901467	ITGB8;PKD2
GO_Biological_Process_2023	Platelet Dense Granule Organization (GO:0060155)	2/22	0.4156128213325757	0.9713759519570871	0	0	1.4632237871674492	1.2847121971901467	F2R;HPS5
GO_Biological_Process_2023	Positive Regulation Of Protein Autophosphorylation (GO:0031954)	2/22	0.4156128213325757	0.9713759519570871	0	0	1.4632237871674492	1.2847121971901467	RAD50;RAP2A
GO_Biological_Process_2023	Regulation Of Vascular Endothelial Growth Factor Receptor Signaling Pathway (GO:0030947)	2/22	0.4156128213325757	0.9713759519570871	0	0	1.4632237871674492	1.2847121971901467	PDCD6;NEDD4
GO_Biological_Process_2023	Negative Regulation Of Immune Response (GO:0050777)	5/66	0.4162831176405393	0.9713759519570871	0	0	1.1995499839279975	1.0512732253029378	PRKDC;WDR41;ENPP3;FCGR2B;CCR2
GO_Biological_Process_2023	Negative Regulation Of Transferase Activity (GO:0051348)	3/37	0.4251475670368234	0.9713759519570871	0	0	1.2911234971670735	1.104322398779909	PRDX3;DTX3L;ERCC4
GO_Biological_Process_2023	Cytosolic Transport (GO:0016482)	9/127	0.4258912570858836	0.9713759519570871	0	0	1.1162837216125032	0.952827669682096	PREPL;PXK;SNX1;CCDC91;ANKRD27;SNX16;VPS13C;RCSD1;RAB6B
GO_Biological_Process_2023	Regulation Of Anatomical Structure Morphogenesis (GO:0022603)	9/127	0.4258912570858836	0.9713759519570871	0	0	1.1162837216125032	0.952827669682096	RAP2A;POGLUT1;FMNL2;PDCD10;ZMYM4;NEDD4;KRIT1;PDLIM5;PHLDB2
GO_Biological_Process_2023	Positive Regulation Of Tumor Necrosis Factor Superfamily Cytokine Production (GO:1903557)	6/82	0.4289284061134902	0.9713759519570871	0	0	1.1553333884160952	0.977949576431637	APP;OAS3;PTPRJ;PTPN11;JAK2;CCR2
GO_Biological_Process_2023	Extrinsic Apoptotic Signaling Pathway (GO:0097191)	5/67	0.429121715086676	0.9713759519570871	0	0	1.1801391524351676	0.9984150499328251	P2RX7;CASP8AP2;CASP10;BCL2;JAK2
GO_Biological_Process_2023	Positive Regulation Of GTPase Activity (GO:0043547)	16/234	0.4292740441383807	0.9713759519570871	0	0	1.0743235396585762	0.90851219366417	DOCK6;GRTP1;DOCK8;F2R;RASGRF1;AGAP2;WDR41;TBC1D9;TSC1;SIPA1L3;RASGRP3;TBCK;RAP1A;F2RL1;EPHA1;RAB3GAP1
GO_Biological_Process_2023	Cell-Cell Signaling By Wnt (GO:0198738)	2/23	0.4380960004950975	0.9713759519570871	0	0	1.3934719427677174	1.150056380769227	FZD4;PKD2
GO_Biological_Process_2023	Cellular Response To Interleukin-6 (GO:0071354)	2/23	0.4380960004950975	0.9713759519570871	0	0	1.3934719427677174	1.150056380769227	CTR9;JAK2
GO_Biological_Process_2023	Cytosolic Pattern Recognition Receptor Signaling Pathway (GO:0002753)	2/23	0.4380960004950975	0.9713759519570871	0	0	1.3934719427677174	1.150056380769227	OAS3;MAP3K7
GO_Biological_Process_2023	Endocardial Cushion Development (GO:0003197)	2/23	0.4380960004950975	0.9713759519570871	0	0	1.3934719427677174	1.150056380769227	SMAD2;APC
GO_Biological_Process_2023	Heparan Sulfate Proteoglycan Biosynthetic Process (GO:0015012)	2/23	0.4380960004950975	0.9713759519570871	0	0	1.3934719427677174	1.150056380769227	UGDH;GLCE
GO_Biological_Process_2023	Histone mRNA Metabolic Process (GO:0008334)	2/23	0.4380960004950975	0.9713759519570871	0	0	1.3934719427677174	1.150056380769227	CPSF2;LSM1
GO_Biological_Process_2023	Lymphocyte Activation Involved In Immune Response (GO:0002285)	2/23	0.4380960004950975	0.9713759519570871	0	0	1.3934719427677174	1.150056380769227	F2RL1;EIF2AK4
GO_Biological_Process_2023	Negative Regulation Of Lymphocyte Activation (GO:0051250)	2/23	0.4380960004950975	0.9713759519570871	0	0	1.3934719427677174	1.150056380769227	PTPN22;FCGR2B
GO_Biological_Process_2023	Negative Regulation Of Neuron Differentiation (GO:0045665)	2/23	0.4380960004950975	0.9713759519570871	0	0	1.3934719427677174	1.150056380769227	EIF2AK4;POU4F2
GO_Biological_Process_2023	Nuclear Membrane Reassembly (GO:0031468)	2/23	0.4380960004950975	0.9713759519570871	0	0	1.3934719427677174	1.150056380769227	UBXN2B;REEP3
GO_Biological_Process_2023	Positive Regulation Of Cell-Substrate Junction Organization (GO:0150117)	2/23	0.4380960004950975	0.9713759519570871	0	0	1.3934719427677174	1.150056380769227	PTPRJ;TSC1
GO_Biological_Process_2023	Positive Regulation Of Epithelial Cell Apoptotic Process (GO:1904037)	2/23	0.4380960004950975	0.9713759519570871	0	0	1.3934719427677174	1.150056380769227	ITGA4;ANO6
GO_Biological_Process_2023	Protein Localization To Cell Junction (GO:1902414)	2/23	0.4380960004950975	0.9713759519570871	0	0	1.3934719427677174	1.150056380769227	STAU2;TJP2
GO_Biological_Process_2023	Regulation Of Axon Extension Involved In Axon Guidance (GO:0048841)	2/23	0.4380960004950975	0.9713759519570871	0	0	1.3934719427677174	1.150056380769227	SEMA5B;SEMA3C
GO_Biological_Process_2023	Regulation Of Cellular Response To Transforming Growth Factor Beta Stimulus (GO:1903844)	2/23	0.4380960004950975	0.9713759519570871	0	0	1.3934719427677174	1.150056380769227	SMAD2;ITGA3
GO_Biological_Process_2023	Regulation Of Cholesterol Metabolic Process (GO:0090181)	2/23	0.4380960004950975	0.9713759519570871	0	0	1.3934719427677174	1.150056380769227	ARV1;MBTPS2
GO_Biological_Process_2023	Regulation Of Toll-Like Receptor 4 Signaling Pathway (GO:0034143)	2/23	0.4380960004950975	0.9713759519570871	0	0	1.3934719427677174	1.150056380769227	F2RL1;PTPN22
GO_Biological_Process_2023	Rescue Of Stalled Ribosome (GO:0072344)	2/23	0.4380960004950975	0.9713759519570871	0	0	1.3934719427677174	1.150056380769227	RNF14;LTN1
GO_Biological_Process_2023	MAPK Cascade (GO:0000165)	7/98	0.4387858373333196	0.9713759519570871	0	0	1.1256873527101336	0.9272780079336445	SBK2;MAP2K4;EGF;MAP3K7;DUSP6;POU4F2;RASGRP3
GO_Biological_Process_2023	Positive Regulation Of Cold-Induced Thermogenesis (GO:0120162)	7/98	0.4387858373333196	0.9713759519570871	0	0	1.1256873527101336	0.9272780079336445	OXTR;FH;APC;ADRB2;OMA1;JAK2;CCR2
GO_Biological_Process_2023	B Cell Differentiation (GO:0030183)	5/68	0.4419021094705544	0.9713759519570871	0	0	1.161344537815126	0.9484316356543492	CR2;ITGA4;MSH2;BLNK;PTPRJ
GO_Biological_Process_2023	Neuropeptide Signaling Pathway (GO:0007218)	5/68	0.4419021094705544	0.9713759519570871	0	0	1.161344537815126	0.9484316356543492	CYSLTR1;CYSLTR2;KISS1R;SSTR2;SSTR4
GO_Biological_Process_2023	Connective Tissue Development (GO:0061448)	3/38	0.4424104174179324	0.9713759519570871	0	0	1.2541671327889026	1.0227949707317836	SPTLC2;ITGB8;CD44
GO_Biological_Process_2023	Heart Looping (GO:0001947)	3/38	0.4424104174179324	0.9713759519570871	0	0	1.2541671327889026	1.0227949707317836	NPHP3;BBS7;PKD2
GO_Biological_Process_2023	Membrane Fission (GO:0090148)	3/38	0.4424104174179324	0.9713759519570871	0	0	1.2541671327889026	1.0227949707317836	VPS37A;VPS36;EXOC2
GO_Biological_Process_2023	Negative Regulation Of Epithelial Cell Apoptotic Process (GO:1904036)	3/38	0.4424104174179324	0.9713759519570871	0	0	1.2541671327889026	1.0227949707317836	CAST;KRIT1;GATA2
GO_Biological_Process_2023	Regulation Of Telomere Maintenance (GO:0032204)	3/38	0.4424104174179324	0.9713759519570871	0	0	1.2541671327889026	1.0227949707317836	RAD50;ERCC4;TERF2
GO_Biological_Process_2023	Response To Peptide (GO:1901652)	3/38	0.4424104174179324	0.9713759519570871	0	0	1.2541671327889026	1.0227949707317836	ANXA1;REG1A;GNAI1
GO_Biological_Process_2023	Cellular Response To Alcohol (GO:0097306)	4/53	0.4428004409113387	0.9713759519570871	0	0	1.194485317638027	0.9730708396609924	GOLPH3;PTGER2;ADCY7;GNAI1
GO_Biological_Process_2023	Negative Regulation Of Viral Genome Replication (GO:0045071)	4/53	0.4428004409113387	0.9713759519570871	0	0	1.194485317638027	0.9730708396609924	FAM111A;RSAD2;OAS3;MPHOSPH8
GO_Biological_Process_2023	Regulation Of Alternative mRNA Splicing, Via Spliceosome (GO:0000381)	4/53	0.4428004409113387	0.9713759519570871	0	0	1.194485317638027	0.9730708396609924	SMU1;TIA1;FAM172A;HNRNPA0
GO_Biological_Process_2023	Protein Homooligomerization (GO:0051260)	9/129	0.4443736031249474	0.9713759519570871	0	0	1.0975609756097562	0.8902203167081046	SIGMAR1;APIP;CBY1;ACOT13;HPRT1;PKD2;SAMHD1;ELAVL1;CRYZ
GO_Biological_Process_2023	Regulation Of Cell Cycle (GO:0051726)	20/298	0.4461427936084778	0.9713759519570871	0	0	1.0529861824825857	0.849882220117816	RB1;ANKRD17;ACTL6A;NEK7;TSC1;ETFA;LIN9;WDR12;PKD2;NUDT6;HOXD10;ANAPC10;THAP1;TBRG1;THAP5;TADA2A;ZZZ3;EP400;ANAPC4;ATM
GO_Biological_Process_2023	Regulation Of Interleukin-6 Production (GO:0032675)	8/114	0.4468225180835375	0.9713759519570871	0	0	1.1044262489616707	0.8897189547145798	APP;CD200R1;F2R;F2RL1;PTPN22;IL16;PTPN11;CD200
GO_Biological_Process_2023	Response To Endoplasmic Reticulum Stress (GO:0034976)	8/114	0.4468225180835375	0.9713759519570871	0	0	1.1044262489616707	0.8897189547145798	UFM1;TMX1;UBA5;DNAJC10;RASGRF1;ITPR1;BCL2;MBTPS2
GO_Biological_Process_2023	B Cell Homeostasis (GO:0001782)	1/9	0.4486471252687746	0.9713759519570871	0	0	1.8287724784988273	1.4657951800433693	GAPT
GO_Biological_Process_2023	DNA Damage Response, Signal Transduction Resulting In Transcription (GO:0042772)	1/9	0.4486471252687746	0.9713759519570871	0	0	1.8287724784988273	1.4657951800433693	TFAP4
GO_Biological_Process_2023	ESCRT III Complex Disassembly (GO:1904903)	1/9	0.4486471252687746	0.9713759519570871	0	0	1.8287724784988273	1.4657951800433693	VTA1
GO_Biological_Process_2023	ESCRT Complex Disassembly (GO:1904896)	1/9	0.4486471252687746	0.9713759519570871	0	0	1.8287724784988273	1.4657951800433693	VTA1
GO_Biological_Process_2023	Golgi Inheritance (GO:0048313)	1/9	0.4486471252687746	0.9713759519570871	0	0	1.8287724784988273	1.4657951800433693	PDCD10
GO_Biological_Process_2023	I-kappaB Phosphorylation (GO:0007252)	1/9	0.4486471252687746	0.9713759519570871	0	0	1.8287724784988273	1.4657951800433693	MAP3K7
GO_Biological_Process_2023	IMP Metabolic Process (GO:0046040)	1/9	0.4486471252687746	0.9713759519570871	0	0	1.8287724784988273	1.4657951800433693	HPRT1
GO_Biological_Process_2023	SNARE Complex Assembly (GO:0035493)	1/9	0.4486471252687746	0.9713759519570871	0	0	1.8287724784988273	1.4657951800433693	VAMP4
GO_Biological_Process_2023	Wnt Signaling Pathway Involved In Midbrain Dopaminergic Neuron Differentiation (GO:1904953)	1/9	0.4486471252687746	0.9713759519570871	0	0	1.8287724784988273	1.4657951800433693	FZD1
GO_Biological_Process_2023	[2Fe-2S] Cluster Assembly (GO:0044571)	1/9	0.4486471252687746	0.9713759519570871	0	0	1.8287724784988273	1.4657951800433693	HSCB
GO_Biological_Process_2023	Actin-Mediated Cell Contraction (GO:0070252)	1/9	0.4486471252687746	0.9713759519570871	0	0	1.8287724784988273	1.4657951800433693	EPDR1
GO_Biological_Process_2023	Adherens Junction Assembly (GO:0034333)	1/9	0.4486471252687746	0.9713759519570871	0	0	1.8287724784988273	1.4657951800433693	PIP5K1C
GO_Biological_Process_2023	Alpha-Linolenic Acid Metabolic Process (GO:0036109)	1/9	0.4486471252687746	0.9713759519570871	0	0	1.8287724784988273	1.4657951800433693	SCP2
GO_Biological_Process_2023	Amino Sugar Metabolic Process (GO:0006040)	1/9	0.4486471252687746	0.9713759519570871	0	0	1.8287724784988273	1.4657951800433693	EXTL2
GO_Biological_Process_2023	Aminoglycan Metabolic Process (GO:0006022)	1/9	0.4486471252687746	0.9713759519570871	0	0	1.8287724784988273	1.4657951800433693	HEXB
GO_Biological_Process_2023	Apical Protein Localization (GO:0045176)	1/9	0.4486471252687746	0.9713759519570871	0	0	1.8287724784988273	1.4657951800433693	ATP8B1
GO_Biological_Process_2023	Arachidonate Transport (GO:1903963)	1/9	0.4486471252687746	0.9713759519570871	0	0	1.8287724784988273	1.4657951800433693	ANXA1
GO_Biological_Process_2023	Arachidonic Acid Secretion (GO:0050482)	1/9	0.4486471252687746	0.9713759519570871	0	0	1.8287724784988273	1.4657951800433693	ANXA1
GO_Biological_Process_2023	Autophagy Of Peroxisome (GO:0030242)	1/9	0.4486471252687746	0.9713759519570871	0	0	1.8287724784988273	1.4657951800433693	ATM
GO_Biological_Process_2023	Carnitine Metabolic Process (GO:0009437)	1/9	0.4486471252687746	0.9713759519570871	0	0	1.8287724784988273	1.4657951800433693	CROT
GO_Biological_Process_2023	Cell Differentiation Involved In Metanephros Development (GO:0072202)	1/9	0.4486471252687746	0.9713759519570871	0	0	1.8287724784988273	1.4657951800433693	PAX2
GO_Biological_Process_2023	Cellular Response To Prostaglandin Stimulus (GO:0071379)	1/9	0.4486471252687746	0.9713759519570871	0	0	1.8287724784988273	1.4657951800433693	PTGER2
GO_Biological_Process_2023	Dicarboxylic Acid Biosynthetic Process (GO:0043650)	1/9	0.4486471252687746	0.9713759519570871	0	0	1.8287724784988273	1.4657951800433693	MTHFD1
GO_Biological_Process_2023	Dosage Compensation (GO:0007549)	1/9	0.4486471252687746	0.9713759519570871	0	0	1.8287724784988273	1.4657951800433693	LRIF1
GO_Biological_Process_2023	Epithelial Cilium Movement Involved In Determination Of Left/Right Asymmetry (GO:0060287)	1/9	0.4486471252687746	0.9713759519570871	0	0	1.8287724784988273	1.4657951800433693	NPHP3
GO_Biological_Process_2023	Ether Lipid Biosynthetic Process (GO:0008611)	1/9	0.4486471252687746	0.9713759519570871	0	0	1.8287724784988273	1.4657951800433693	PLA2G4A
GO_Biological_Process_2023	Glucan Biosynthetic Process (GO:0009250)	1/9	0.4486471252687746	0.9713759519570871	0	0	1.8287724784988273	1.4657951800433693	UGP2
GO_Biological_Process_2023	Glycogen Biosynthetic Process (GO:0005978)	1/9	0.4486471252687746	0.9713759519570871	0	0	1.8287724784988273	1.4657951800433693	UGP2
GO_Biological_Process_2023	Glycosphingolipid Catabolic Process (GO:0046479)	1/9	0.4486471252687746	0.9713759519570871	0	0	1.8287724784988273	1.4657951800433693	HEXB
GO_Biological_Process_2023	Granulocyte Migration (GO:0097530)	1/9	0.4486471252687746	0.9713759519570871	0	0	1.8287724784988273	1.4657951800433693	ANXA1
GO_Biological_Process_2023	Histone Ubiquitination (GO:0016574)	1/9	0.4486471252687746	0.9713759519570871	0	0	1.8287724784988273	1.4657951800433693	UHRF1
GO_Biological_Process_2023	Homologous Recombination (GO:0035825)	1/9	0.4486471252687746	0.9713759519570871	0	0	1.8287724784988273	1.4657951800433693	RAD50
GO_Biological_Process_2023	Intestinal Cholesterol Absorption (GO:0030299)	1/9	0.4486471252687746	0.9713759519570871	0	0	1.8287724784988273	1.4657951800433693	LIMA1
GO_Biological_Process_2023	Lipid Import Into Cell (GO:0140354)	1/9	0.4486471252687746	0.9713759519570871	0	0	1.8287724784988273	1.4657951800433693	ACSL3
GO_Biological_Process_2023	Long-Chain Fatty Acid Import Into Cell (GO:0044539)	1/9	0.4486471252687746	0.9713759519570871	0	0	1.8287724784988273	1.4657951800433693	ACSL3
GO_Biological_Process_2023	Mesenchymal To Epithelial Transition (GO:0060231)	1/9	0.4486471252687746	0.9713759519570871	0	0	1.8287724784988273	1.4657951800433693	PAX2
GO_Biological_Process_2023	Mitochondrial DNA Replication (GO:0006264)	1/9	0.4486471252687746	0.9713759519570871	0	0	1.8287724784988273	1.4657951800433693	TEFM
GO_Biological_Process_2023	Mitotic Nuclear Membrane Organization (GO:0101024)	1/9	0.4486471252687746	0.9713759519570871	0	0	1.8287724784988273	1.4657951800433693	REEP3
GO_Biological_Process_2023	Mitotic Nuclear Membrane Reassembly (GO:0007084)	1/9	0.4486471252687746	0.9713759519570871	0	0	1.8287724784988273	1.4657951800433693	REEP3
GO_Biological_Process_2023	Myelin Maintenance (GO:0043217)	1/9	0.4486471252687746	0.9713759519570871	0	0	1.8287724784988273	1.4657951800433693	ABCD2
GO_Biological_Process_2023	Necroptotic Process (GO:0070266)	1/9	0.4486471252687746	0.9713759519570871	0	0	1.8287724784988273	1.4657951800433693	RIPK3
GO_Biological_Process_2023	Negative Regulation Of Alpha-Beta T Cell Proliferation (GO:0046642)	1/9	0.4486471252687746	0.9713759519570871	0	0	1.8287724784988273	1.4657951800433693	TWSG1
GO_Biological_Process_2023	Negative Regulation Of Bone Resorption (GO:0045779)	1/9	0.4486471252687746	0.9713759519570871	0	0	1.8287724784988273	1.4657951800433693	P2RX7
GO_Biological_Process_2023	Negative Regulation Of Delayed Rectifier Potassium Channel Activity (GO:1902260)	1/9	0.4486471252687746	0.9713759519570871	0	0	1.8287724784988273	1.4657951800433693	KCNE3
GO_Biological_Process_2023	Negative Regulation Of Extracellular Matrix Organization (GO:1903054)	1/9	0.4486471252687746	0.9713759519570871	0	0	1.8287724784988273	1.4657951800433693	DPP4
GO_Biological_Process_2023	Negative Regulation Of Heterotypic Cell-Cell Adhesion (GO:0034115)	1/9	0.4486471252687746	0.9713759519570871	0	0	1.8287724784988273	1.4657951800433693	KLF4
GO_Biological_Process_2023	Negative Regulation Of Protein Autophosphorylation (GO:0031953)	1/9	0.4486471252687746	0.9713759519570871	0	0	1.8287724784988273	1.4657951800433693	IMPACT
GO_Biological_Process_2023	Negative Regulation Of Receptor Binding (GO:1900121)	1/9	0.4486471252687746	0.9713759519570871	0	0	1.8287724784988273	1.4657951800433693	HFE
GO_Biological_Process_2023	Negative Regulation Of Sodium Ion Transmembrane Transport (GO:1902306)	1/9	0.4486471252687746	0.9713759519570871	0	0	1.8287724784988273	1.4657951800433693	NEDD4
GO_Biological_Process_2023	Negative Regulation Of Transcription By RNA Polymerase I (GO:0016479)	1/9	0.4486471252687746	0.9713759519570871	0	0	1.8287724784988273	1.4657951800433693	SMARCA5
GO_Biological_Process_2023	Negative Regulation Of Vascular Endothelial Growth Factor Signaling Pathway (GO:1900747)	1/9	0.4486471252687746	0.9713759519570871	0	0	1.8287724784988273	1.4657951800433693	PIK3CB
GO_Biological_Process_2023	Neuron Remodeling (GO:0016322)	1/9	0.4486471252687746	0.9713759519570871	0	0	1.8287724784988273	1.4657951800433693	APP
GO_Biological_Process_2023	Neurotransmitter Receptor Transport To Postsynaptic Membrane (GO:0098969)	1/9	0.4486471252687746	0.9713759519570871	0	0	1.8287724784988273	1.4657951800433693	RAB11A
GO_Biological_Process_2023	Nuclear mRNA Surveillance (GO:0071028)	1/9	0.4486471252687746	0.9713759519570871	0	0	1.8287724784988273	1.4657951800433693	ZCCHC7
GO_Biological_Process_2023	Ornithine Metabolic Process (GO:0006591)	1/9	0.4486471252687746	0.9713759519570871	0	0	1.8287724784988273	1.4657951800433693	ALDH18A1
GO_Biological_Process_2023	Peptidyl-Lysine Dimethylation (GO:0018027)	1/9	0.4486471252687746	0.9713759519570871	0	0	1.8287724784988273	1.4657951800433693	SETD3
GO_Biological_Process_2023	Phosphatidylcholine Catabolic Process (GO:0034638)	1/9	0.4486471252687746	0.9713759519570871	0	0	1.8287724784988273	1.4657951800433693	PLA2G4A
GO_Biological_Process_2023	Phosphatidylethanolamine Biosynthetic Process (GO:0006646)	1/9	0.4486471252687746	0.9713759519570871	0	0	1.8287724784988273	1.4657951800433693	CEPT1
GO_Biological_Process_2023	Phosphatidylglycerol Biosynthetic Process (GO:0006655)	1/9	0.4486471252687746	0.9713759519570871	0	0	1.8287724784988273	1.4657951800433693	CRLS1
GO_Biological_Process_2023	Positive Regulation Of RIG-I Signaling Pathway (GO:1900246)	1/9	0.4486471252687746	0.9713759519570871	0	0	1.8287724784988273	1.4657951800433693	DDX60
GO_Biological_Process_2023	Positive Regulation Of T Cell Apoptotic Process (GO:0070234)	1/9	0.4486471252687746	0.9713759519570871	0	0	1.8287724784988273	1.4657951800433693	IDO1
GO_Biological_Process_2023	Positive Regulation Of Leukocyte Apoptotic Process (GO:2000108)	1/9	0.4486471252687746	0.9713759519570871	0	0	1.8287724784988273	1.4657951800433693	PIK3CB
GO_Biological_Process_2023	Positive Regulation Of miRNA-mediated Gene Silencing (GO:2000637)	1/9	0.4486471252687746	0.9713759519570871	0	0	1.8287724784988273	1.4657951800433693	LIMD1
GO_Biological_Process_2023	Positive Regulation Of Protein Acetylation (GO:1901985)	1/9	0.4486471252687746	0.9713759519570871	0	0	1.8287724784988273	1.4657951800433693	FAM161A
GO_Biological_Process_2023	Positive Regulation Of Protein Kinase A Signaling (GO:0010739)	1/9	0.4486471252687746	0.9713759519570871	0	0	1.8287724784988273	1.4657951800433693	ADRB2
GO_Biological_Process_2023	Positive Regulation Of Smooth Muscle Contraction (GO:0045987)	1/9	0.4486471252687746	0.9713759519570871	0	0	1.8287724784988273	1.4657951800433693	F2R
GO_Biological_Process_2023	Positive Regulation Of Vasculogenesis (GO:2001214)	1/9	0.4486471252687746	0.9713759519570871	0	0	1.8287724784988273	1.4657951800433693	RAP1A
GO_Biological_Process_2023	Protein O-linked Glycosylation Via Threonine (GO:0018243)	1/9	0.4486471252687746	0.9713759519570871	0	0	1.8287724784988273	1.4657951800433693	GALNT13
GO_Biological_Process_2023	Regulation Of CD4-positive, Alpha-Beta T Cell Proliferation (GO:2000561)	1/9	0.4486471252687746	0.9713759519570871	0	0	1.8287724784988273	1.4657951800433693	TWSG1
GO_Biological_Process_2023	Regulation Of CD8-positive, Alpha-Beta T Cell Activation (GO:2001185)	1/9	0.4486471252687746	0.9713759519570871	0	0	1.8287724784988273	1.4657951800433693	HFE
GO_Biological_Process_2023	Regulation Of Cell-Cell Adhesion Involved In Gastrulation (GO:0070587)	1/9	0.4486471252687746	0.9713759519570871	0	0	1.8287724784988273	1.4657951800433693	KLF4
GO_Biological_Process_2023	Regulation Of Cell-Cell Adhesion Mediated By Integrin (GO:0033632)	1/9	0.4486471252687746	0.9713759519570871	0	0	1.8287724784988273	1.4657951800433693	DPP4
GO_Biological_Process_2023	Regulation Of Cellular Response To Oxidative Stress (GO:1900407)	1/9	0.4486471252687746	0.9713759519570871	0	0	1.8287724784988273	1.4657951800433693	FBLN5
GO_Biological_Process_2023	Regulation Of Ceramide Biosynthetic Process (GO:2000303)	1/9	0.4486471252687746	0.9713759519570871	0	0	1.8287724784988273	1.4657951800433693	ORMDL2
GO_Biological_Process_2023	Regulation Of Complement Activation (GO:0030449)	1/9	0.4486471252687746	0.9713759519570871	0	0	1.8287724784988273	1.4657951800433693	CFH
GO_Biological_Process_2023	Regulation Of Complement-Dependent Cytotoxicity (GO:1903659)	1/9	0.4486471252687746	0.9713759519570871	0	0	1.8287724784988273	1.4657951800433693	CFH
GO_Biological_Process_2023	Regulation Of Leukocyte Mediated Cytotoxicity (GO:0001910)	1/9	0.4486471252687746	0.9713759519570871	0	0	1.8287724784988273	1.4657951800433693	RIPK3
GO_Biological_Process_2023	Regulation Of Long-Term Synaptic Depression (GO:1900452)	1/9	0.4486471252687746	0.9713759519570871	0	0	1.8287724784988273	1.4657951800433693	GRID2
GO_Biological_Process_2023	Regulation Of Mast Cell Activation (GO:0033003)	1/9	0.4486471252687746	0.9713759519570871	0	0	1.8287724784988273	1.4657951800433693	MILR1
GO_Biological_Process_2023	Regulation Of Mast Cell Activation Involved In Immune Response (GO:0033006)	1/9	0.4486471252687746	0.9713759519570871	0	0	1.8287724784988273	1.4657951800433693	ENPP3
GO_Biological_Process_2023	Regulation Of Protein Acetylation (GO:1901983)	1/9	0.4486471252687746	0.9713759519570871	0	0	1.8287724784988273	1.4657951800433693	FAM161A
GO_Biological_Process_2023	Regulation Of Protein Lipidation (GO:1903059)	1/9	0.4486471252687746	0.9713759519570871	0	0	1.8287724784988273	1.4657951800433693	RAB3GAP1
GO_Biological_Process_2023	Regulation Of Protein Localization To Centrosome (GO:1904779)	1/9	0.4486471252687746	0.9713759519570871	0	0	1.8287724784988273	1.4657951800433693	UBXN2B
GO_Biological_Process_2023	Regulation Of Receptor Binding (GO:1900120)	1/9	0.4486471252687746	0.9713759519570871	0	0	1.8287724784988273	1.4657951800433693	HFE
GO_Biological_Process_2023	Regulation Of Tau-Protein Kinase Activity (GO:1902947)	1/9	0.4486471252687746	0.9713759519570871	0	0	1.8287724784988273	1.4657951800433693	RB1
GO_Biological_Process_2023	Regulation Of Transmembrane Transporter Activity (GO:0022898)	1/9	0.4486471252687746	0.9713759519570871	0	0	1.8287724784988273	1.4657951800433693	BCL2
GO_Biological_Process_2023	Response To Laminar Fluid Shear Stress (GO:0034616)	1/9	0.4486471252687746	0.9713759519570871	0	0	1.8287724784988273	1.4657951800433693	KLF4
GO_Biological_Process_2023	Serotonin Transport (GO:0006837)	1/9	0.4486471252687746	0.9713759519570871	0	0	1.8287724784988273	1.4657951800433693	SLC18B1
GO_Biological_Process_2023	Telomeric Loop Disassembly (GO:0090657)	1/9	0.4486471252687746	0.9713759519570871	0	0	1.8287724784988273	1.4657951800433693	TERF2
GO_Biological_Process_2023	Type II Interferon-Mediated Signaling Pathway (GO:0060333)	1/9	0.4486471252687746	0.9713759519570871	0	0	1.8287724784988273	1.4657951800433693	JAK2
GO_Biological_Process_2023	Regulation Of Cysteine-Type Endopeptidase Activity Involved In Apoptotic Process (GO:0043281)	6/84	0.4519610166501336	0.9713759519570871	0	0	1.1255886970172684	0.8938967871110434	PDCD6;F2R;KLF4;PAX2;CD44;NAIP
GO_Biological_Process_2023	Phagocytosis (GO:0006909)	5/69	0.4546126530699803	0.9713759519570871	0	0	1.1431372549019607	0.9011459973237708	ANXA1;VAMP7;ELMO1;PIP5K1C;FCGR2B
GO_Biological_Process_2023	Endoplasmic Reticulum Organization (GO:0007029)	4/54	0.4572159241336188	0.9713759519570871	0	0	1.1705329153605015	0.916058495340198	RAB10;REEP5;REEP3;TRAM2
GO_Biological_Process_2023	Negative Regulation Of TOR Signaling (GO:0032007)	4/54	0.4572159241336188	0.9713759519570871	0	0	1.1705329153605015	0.916058495340198	PDCD6;TSC1;ATM;UBR1
GO_Biological_Process_2023	Nucleosome Assembly (GO:0006334)	4/54	0.4572159241336188	0.9713759519570871	0	0	1.1705329153605015	0.916058495340198	HAT1;SMARCA5;BAZ1A;ASF1A
GO_Biological_Process_2023	Organelle Disassembly (GO:1903008)	4/54	0.4572159241336188	0.9713759519570871	0	0	1.1705329153605015	0.916058495340198	UFM1;UBA5;EIF2D;MTIF2
GO_Biological_Process_2023	Positive Regulation Of Leukocyte Chemotaxis (GO:0002690)	4/54	0.4572159241336188	0.9713759519570871	0	0	1.1705329153605015	0.916058495340198	CXCL10;F2RL1;ANO6;CCR2
GO_Biological_Process_2023	Ribosomal Large Subunit Biogenesis (GO:0042273)	4/54	0.4572159241336188	0.9713759519570871	0	0	1.1705329153605015	0.916058495340198	NEDD4;HEATR3;WDR12;TMA16
GO_Biological_Process_2023	Positive Regulation Of Cellular Catabolic Process (GO:0031331)	10/146	0.459423066426798	0.9713759519570871	0	0	1.0759610930986567	0.8368650862204299	P2RX7;APP;ABCD2;DTX3L;TTC5;RFPL2;ARNT;PIK3CB;MEFV;TRIM22
GO_Biological_Process_2023	Carboxylic Acid Transmembrane Transport (GO:1905039)	3/39	0.4594666319452302	0.9713759519570871	0	0	1.2192638997650744	0.9482080717420592	SLC16A7;SLC38A6;SLC38A3
GO_Biological_Process_2023	Heterochromatin Organization (GO:0070828)	3/39	0.4594666319452302	0.9713759519570871	0	0	1.2192638997650744	0.9482080717420592	RB1;UHRF1;SMARCA5
GO_Biological_Process_2023	Internal Peptidyl-Lysine Acetylation (GO:0018393)	3/39	0.4594666319452302	0.9713759519570871	0	0	1.2192638997650744	0.9482080717420592	TADA2A;ACTL6A;EP400
GO_Biological_Process_2023	Negative Regulation Of Lymphocyte Proliferation (GO:0050672)	3/39	0.4594666319452302	0.9713759519570871	0	0	1.2192638997650744	0.9482080717420592	ATM;PDCD1LG2;FCGR2B
GO_Biological_Process_2023	Negative Regulation Of Protein Secretion (GO:0050709)	3/39	0.4594666319452302	0.9713759519570871	0	0	1.2192638997650744	0.9482080717420592	RSAD2;F2R;CD200
GO_Biological_Process_2023	Negative Regulation Of Transport (GO:0051051)	3/39	0.4594666319452302	0.9713759519570871	0	0	1.2192638997650744	0.9482080717420592	PXK;MCTP1;EGF
GO_Biological_Process_2023	Regulation Of Nitric Oxide Biosynthetic Process (GO:0045428)	3/39	0.4594666319452302	0.9713759519570871	0	0	1.2192638997650744	0.9482080717420592	PKD2;JAK2;KLF4
GO_Biological_Process_2023	Regulation Of Receptor-Mediated Endocytosis (GO:0048259)	3/39	0.4594666319452302	0.9713759519570871	0	0	1.2192638997650744	0.9482080717420592	HFE;PIK3CB;CBL
GO_Biological_Process_2023	Regulation Of Organelle Organization (GO:0033043)	7/100	0.4598848928353746	0.9713759519570871	0	0	1.1013607683146238	0.8555139754808184	PRMT6;SLC30A9;CLIC4;GOLPH3;PDCD10;MFF;MTM1
GO_Biological_Process_2023	ERK1 And ERK2 Cascade (GO:0070371)	2/24	0.4600974340906913	0.9713759519570871	0	0	1.3300611751315976	1.0325490995490911	EGF;DUSP6
GO_Biological_Process_2023	Natural Killer Cell Mediated Cytotoxicity (GO:0042267)	2/24	0.4600974340906913	0.9713759519570871	0	0	1.3300611751315976	1.0325490995490911	VAMP7;SLAMF7
GO_Biological_Process_2023	Negative Regulation Of Cell Junction Assembly (GO:1901889)	2/24	0.4600974340906913	0.9713759519570871	0	0	1.3300611751315976	1.0325490995490911	ARHGAP6;PHLDB2
GO_Biological_Process_2023	Negative Regulation Of Ion Transmembrane Transporter Activity (GO:0032413)	2/24	0.4600974340906913	0.9713759519570871	0	0	1.3300611751315976	1.0325490995490911	CAB39;NEDD4
GO_Biological_Process_2023	Positive Regulation Of ERBB Signaling Pathway (GO:1901186)	2/24	0.4600974340906913	0.9713759519570871	0	0	1.3300611751315976	1.0325490995490911	CCDC88A;CBL
GO_Biological_Process_2023	Positive Regulation Of Cell Cycle G2/M Phase Transition (GO:1902751)	2/24	0.4600974340906913	0.9713759519570871	0	0	1.3300611751315976	1.0325490995490911	CDC7;RAB11A
GO_Biological_Process_2023	Positive Regulation Of Interleukin-17 Production (GO:0032740)	2/24	0.4600974340906913	0.9713759519570871	0	0	1.3300611751315976	1.0325490995490911	SLAMF6;JAK2
GO_Biological_Process_2023	Positive Regulation Of Peptidyl-Threonine Phosphorylation (GO:0010800)	2/24	0.4600974340906913	0.9713759519570871	0	0	1.3300611751315976	1.0325490995490911	CAB39;EGF
GO_Biological_Process_2023	Protein Kinase B Signaling (GO:0043491)	2/24	0.4600974340906913	0.9713759519570871	0	0	1.3300611751315976	1.0325490995490911	THEM4;PAX2
GO_Biological_Process_2023	Regulation Of Cytoplasmic Translation (GO:2000765)	2/24	0.4600974340906913	0.9713759519570871	0	0	1.3300611751315976	1.0325490995490911	CPEB1;CPEB3
GO_Biological_Process_2023	Regulation Of Heterotypic Cell-Cell Adhesion (GO:0034114)	2/24	0.4600974340906913	0.9713759519570871	0	0	1.3300611751315976	1.0325490995490911	KLF4;CD44
GO_Biological_Process_2023	Regulation Of Ruffle Assembly (GO:1900027)	2/24	0.4600974340906913	0.9713759519570871	0	0	1.3300611751315976	1.0325490995490911	P2RY12;KANK1
GO_Biological_Process_2023	Regulation Of Ryanodine-Sensitive Calcium-Release Channel Activity (GO:0060314)	2/24	0.4600974340906913	0.9713759519570871	0	0	1.3300611751315976	1.0325490995490911	PKD2;CLIC2
GO_Biological_Process_2023	Regulation Of Viral Life Cycle (GO:1903900)	2/24	0.4600974340906913	0.9713759519570871	0	0	1.3300611751315976	1.0325490995490911	RFPL2;TRIM22
GO_Biological_Process_2023	Secondary Alcohol Biosynthetic Process (GO:1902653)	2/24	0.4600974340906913	0.9713759519570871	0	0	1.3300611751315976	1.0325490995490911	ARV1;HSD17B7
GO_Biological_Process_2023	Stress Granule Assembly (GO:0034063)	2/24	0.4600974340906913	0.9713759519570871	0	0	1.3300611751315976	1.0325490995490911	TIA1;G3BP1
GO_Biological_Process_2023	Mitotic Spindle Organization (GO:0007052)	6/85	0.4634001355036439	0.9713759519570871	0	0	1.111281123939352	0.8547578506685585	STAG1;KIFC1;CHEK2;NUF2;TBCE;RAB11A
GO_Biological_Process_2023	Mitochondrion Organization (GO:0007005)	11/162	0.4645493695485803	0.9713759519570871	0	0	1.0659642311044313	0.8172613885628008	PRDX3;PTCD2;MTX2;VPS13C;DNAJA3;CHCHD7;MTFR1;MPV17;OMA1;MFF;MTM1
GO_Biological_Process_2023	Sulfur Compound Biosynthetic Process (GO:0044272)	5/70	0.4672422443819166	0.9713759519570871	0	0	1.1254901960784314	0.856393853958841	UGDH;GLCE;MAT2B;PAPSS2;PAPSS1
GO_Biological_Process_2023	Protein Modification By Small Protein Conjugation (GO:0032446)	24/364	0.4703406570156322	0.9713759519570871	0	0	1.0329711502435368	0.7791681188182155	SHPRH;HACE1;MOCS3;USP5;RNF14;UBA5;MYCBP2;DCUN1D1;UBE2E2;UBR1;MEFV;CBL;MIB1;RNF223;KLHL9;HERC4;UFM1;NEDD4;HLTF;FBXO4;UBE2V2;TRIM35;TRIM14;TRIM47
GO_Biological_Process_2023	Purine Ribonucleotide Biosynthetic Process (GO:0009152)	4/55	0.471502932068448	0.9713759519570871	0	0	1.1475198229762125	0.8627397806922478	ADCY9;ADCY7;PAPSS2;PAPSS1
GO_Biological_Process_2023	Response To Peptide Hormone (GO:0043434)	4/55	0.471502932068448	0.9713759519570871	0	0	1.1475198229762125	0.8627397806922478	ANXA1;REG1A;TSC1;GNAI1
GO_Biological_Process_2023	Exocytosis (GO:0006887)	6/86	0.47477668090898	0.9713759519570871	0	0	1.097331240188383	0.8174138162288155	RAB10;VAMP7;STX17;RAB27A;EXOC2;RAB11A
GO_Biological_Process_2023	Regulation Of Mitotic Cell Cycle Phase Transition (GO:1901990)	6/86	0.47477668090898	0.9713759519570871	0	0	1.097331240188383	0.8174138162288155	PBRM1;TFAP4;ZW10;ACTL6A;DPF3;SMARCA2
GO_Biological_Process_2023	Cellular Response To Oxidative Stress (GO:0034599)	8/117	0.4761434046763487	0.9713759519570871	0	0	1.0738560960129249	0.7968400966121749	PRDX3;ARNT;ATM;MPV17;VRK2;FOS;PKD2;SLC25A24
GO_Biological_Process_2023	Positive Regulation Of Protein Serine/Threonine Kinase Activity (GO:0071902)	8/117	0.4761434046763487	0.9713759519570871	0	0	1.0738560960129249	0.7968400966121749	CCND2;CAB39;PDCD10;EGF;DIRAS2;ADRB2;PKD2;SLC8A2
GO_Biological_Process_2023	Negative Regulation Of Secretion By Cell (GO:1903531)	3/40	0.4762946546546966	0.9713759519570871	0	0	1.1862473279857777	0.8798617001101582	ANXA1;RSAD2;WDR41
GO_Biological_Process_2023	Nucleic Acid-Templated Transcription (GO:0097659)	3/40	0.4762946546546966	0.9713759519570871	0	0	1.1862473279857777	0.8798617001101582	SMAD2;MED20;THAP1
GO_Biological_Process_2023	Positive Regulation Of Wound Healing (GO:0090303)	3/40	0.4762946546546966	0.9713759519570871	0	0	1.1862473279857777	0.8798617001101582	KANK1;ANXA1;F2R
GO_Biological_Process_2023	Regulation Of Cytosolic Calcium Ion Concentration (GO:0051480)	3/40	0.4762946546546966	0.9713759519570871	0	0	1.1862473279857777	0.8798617001101582	TRPC6;SLC35G1;SLC8A2
GO_Biological_Process_2023	Regulation Of Glycolytic Process (GO:0006110)	3/40	0.4762946546546966	0.9713759519570871	0	0	1.1862473279857777	0.8798617001101582	P2RX7;APP;ARNT
GO_Biological_Process_2023	Positive Regulation Of Cell Migration (GO:0030335)	18/272	0.476708800449835	0.9713759519570871	0	0	1.0369367458227785	0.7682140237905869	ACVR1;SEMA5B;WNT5B;SEMA3C;FZD4;EGF;F2R;ELP3;RAB11A;ZNF609;APC;PDCD10;F2RL1;ATM;ZNF304;EPHA1;ZP3;CCR2
GO_Biological_Process_2023	Activation Of Protein Kinase B Activity (GO:0032148)	2/25	0.4815866714664568	0.9713759519570871	0	0	1.272164387289923	0.9295311581676852	OSBPL8;CCDC88A
GO_Biological_Process_2023	Cholesterol Biosynthetic Process (GO:0006695)	2/25	0.4815866714664568	0.9713759519570871	0	0	1.272164387289923	0.9295311581676852	ARV1;HSD17B7
GO_Biological_Process_2023	Metanephros Development (GO:0001656)	2/25	0.4815866714664568	0.9713759519570871	0	0	1.272164387289923	0.9295311581676852	PKD2;PAX2
GO_Biological_Process_2023	Negative Regulation Of Intrinsic Apoptotic Signaling Pathway In Response To DNA Damage (GO:1902230)	2/25	0.4815866714664568	0.9713759519570871	0	0	1.272164387289923	0.9295311581676852	BCL2;CD44
GO_Biological_Process_2023	Negative Regulation Of Proteolysis Involved In Protein Catabolic Process (GO:1903051)	2/25	0.4815866714664568	0.9713759519570871	0	0	1.272164387289923	0.9295311581676852	HFE;PSMF1
GO_Biological_Process_2023	Negative Regulation Of Signaling Receptor Activity (GO:2000272)	2/25	0.4815866714664568	0.9713759519570871	0	0	1.272164387289923	0.9295311581676852	HFE;CBL
GO_Biological_Process_2023	Negative Regulation Of Stress Fiber Assembly (GO:0051497)	2/25	0.4815866714664568	0.9713759519570871	0	0	1.272164387289923	0.9295311581676852	ARHGAP6;PHLDB2
GO_Biological_Process_2023	Negative Regulation Of Telomere Maintenance Via Telomere Lengthening (GO:1904357)	2/25	0.4815866714664568	0.9713759519570871	0	0	1.272164387289923	0.9295311581676852	ERCC4;TERF2
GO_Biological_Process_2023	Peptide Hormone Secretion (GO:0030072)	2/25	0.4815866714664568	0.9713759519570871	0	0	1.272164387289923	0.9295311581676852	ANXA1;SNX19
GO_Biological_Process_2023	Positive Regulation Of Glucose Import (GO:0046326)	2/25	0.4815866714664568	0.9713759519570871	0	0	1.272164387289923	0.9295311581676852	OSBPL8;PTPN11
GO_Biological_Process_2023	Positive Regulation Of Interleukin-2 Production (GO:0032743)	2/25	0.4815866714664568	0.9713759519570871	0	0	1.272164387289923	0.9295311581676852	MAP3K7;CCR2
GO_Biological_Process_2023	Regulation Of Chondrocyte Differentiation (GO:0032330)	2/25	0.4815866714664568	0.9713759519570871	0	0	1.272164387289923	0.9295311581676852	TRPS1;PTPN11
GO_Biological_Process_2023	Regulation Of Hippo Signaling (GO:0035330)	2/25	0.4815866714664568	0.9713759519570871	0	0	1.272164387289923	0.9295311581676852	LIMD1;CIT
GO_Biological_Process_2023	Regulation Of Intracellular Estrogen Receptor Signaling Pathway (GO:0033146)	2/25	0.4815866714664568	0.9713759519570871	0	0	1.272164387289923	0.9295311581676852	UFM1;UBA5
GO_Biological_Process_2023	Regulation Of Postsynapse Organization (GO:0099175)	2/25	0.4815866714664568	0.9713759519570871	0	0	1.272164387289923	0.9295311581676852	PDLIM5;FCGR2B
GO_Biological_Process_2023	Secretory Granule Organization (GO:0033363)	2/25	0.4815866714664568	0.9713759519570871	0	0	1.272164387289923	0.9295311581676852	F2R;HPS5
GO_Biological_Process_2023	Wound Healing, Spreading Of Cells (GO:0044319)	2/25	0.4815866714664568	0.9713759519570871	0	0	1.272164387289923	0.9295311581676852	PDCD10;CD44
GO_Biological_Process_2023	L-serine Metabolic Process (GO:0006563)	1/10	0.4839495246357977	0.9713759519570871	0	0	1.6254886630179828	1.1797384909139514	PSAT1
GO_Biological_Process_2023	SRP-dependent Cotranslational Protein Targeting To Membrane (GO:0006614)	1/10	0.4839495246357977	0.9713759519570871	0	0	1.6254886630179828	1.1797384909139514	SEC63
GO_Biological_Process_2023	T-helper Cell Lineage Commitment (GO:0002295)	1/10	0.4839495246357977	0.9713759519570871	0	0	1.6254886630179828	1.1797384909139514	SLAMF6
GO_Biological_Process_2023	UDP-N-acetylglucosamine Metabolic Process (GO:0006047)	1/10	0.4839495246357977	0.9713759519570871	0	0	1.6254886630179828	1.1797384909139514	B4GALNT2
GO_Biological_Process_2023	Alpha-Amino Acid Biosynthetic Process (GO:1901607)	1/10	0.4839495246357977	0.9713759519570871	0	0	1.6254886630179828	1.1797384909139514	MTHFD1
GO_Biological_Process_2023	Angiogenesis Involved In Wound Healing (GO:0060055)	1/10	0.4839495246357977	0.9713759519570871	0	0	1.6254886630179828	1.1797384909139514	GATA2
GO_Biological_Process_2023	Aromatic Amino Acid Family Catabolic Process (GO:0009074)	1/10	0.4839495246357977	0.9713759519570871	0	0	1.6254886630179828	1.1797384909139514	IDO1
GO_Biological_Process_2023	Cellular Response To Forskolin (GO:1904322)	1/10	0.4839495246357977	0.9713759519570871	0	0	1.6254886630179828	1.1797384909139514	GNAI1
GO_Biological_Process_2023	Cellular Response To Interleukin-15 (GO:0071350)	1/10	0.4839495246357977	0.9713759519570871	0	0	1.6254886630179828	1.1797384909139514	PLCB1
GO_Biological_Process_2023	Cellular Response To Leucine (GO:0071233)	1/10	0.4839495246357977	0.9713759519570871	0	0	1.6254886630179828	1.1797384909139514	UBR1
GO_Biological_Process_2023	Engulfment Of Apoptotic Cell (GO:0043652)	1/10	0.4839495246357977	0.9713759519570871	0	0	1.6254886630179828	1.1797384909139514	XKR7
GO_Biological_Process_2023	Epithelial Cell Apoptotic Process (GO:1904019)	1/10	0.4839495246357977	0.9713759519570871	0	0	1.6254886630179828	1.1797384909139514	CASP6
GO_Biological_Process_2023	Establishment Of Epithelial Cell Apical/Basal Polarity (GO:0045198)	1/10	0.4839495246357977	0.9713759519570871	0	0	1.6254886630179828	1.1797384909139514	RAP2A
GO_Biological_Process_2023	Fatty Acid Beta-Oxidation Using acyl-CoA Dehydrogenase (GO:0033539)	1/10	0.4839495246357977	0.9713759519570871	0	0	1.6254886630179828	1.1797384909139514	ETFA
GO_Biological_Process_2023	Formation Of Extrachromosomal Circular DNA (GO:0001325)	1/10	0.4839495246357977	0.9713759519570871	0	0	1.6254886630179828	1.1797384909139514	SMARCAL1
GO_Biological_Process_2023	Hematopoietic Stem Cell Proliferation (GO:0071425)	1/10	0.4839495246357977	0.9713759519570871	0	0	1.6254886630179828	1.1797384909139514	WNT2B
GO_Biological_Process_2023	Induction Of Positive Chemotaxis (GO:0050930)	1/10	0.4839495246357977	0.9713759519570871	0	0	1.6254886630179828	1.1797384909139514	IL16
GO_Biological_Process_2023	Insulin-Like Growth Factor Receptor Signaling Pathway (GO:0048009)	1/10	0.4839495246357977	0.9713759519570871	0	0	1.6254886630179828	1.1797384909139514	PLCB1
GO_Biological_Process_2023	Interleukin-15-Mediated Signaling Pathway (GO:0035723)	1/10	0.4839495246357977	0.9713759519570871	0	0	1.6254886630179828	1.1797384909139514	PLCB1
GO_Biological_Process_2023	Kinetochore Organization (GO:0051383)	1/10	0.4839495246357977	0.9713759519570871	0	0	1.6254886630179828	1.1797384909139514	NUF2
GO_Biological_Process_2023	Meiotic Sister Chromatid Cohesion (GO:0051177)	1/10	0.4839495246357977	0.9713759519570871	0	0	1.6254886630179828	1.1797384909139514	HORMAD1
GO_Biological_Process_2023	Mesonephros Development (GO:0001823)	1/10	0.4839495246357977	0.9713759519570871	0	0	1.6254886630179828	1.1797384909139514	PAX2
GO_Biological_Process_2023	Midbrain Dopaminergic Neuron Differentiation (GO:1904948)	1/10	0.4839495246357977	0.9713759519570871	0	0	1.6254886630179828	1.1797384909139514	FZD1
GO_Biological_Process_2023	Mitochondrial Protein Processing (GO:0034982)	1/10	0.4839495246357977	0.9713759519570871	0	0	1.6254886630179828	1.1797384909139514	OMA1
GO_Biological_Process_2023	Mitotic G1/S Transition Checkpoint Signaling (GO:0044819)	1/10	0.4839495246357977	0.9713759519570871	0	0	1.6254886630179828	1.1797384909139514	PRKDC
GO_Biological_Process_2023	Negative Regulation Of B Cell Proliferation (GO:0030889)	1/10	0.4839495246357977	0.9713759519570871	0	0	1.6254886630179828	1.1797384909139514	FCGR2B
GO_Biological_Process_2023	Negative Regulation Of Activated T Cell Proliferation (GO:0046007)	1/10	0.4839495246357977	0.9713759519570871	0	0	1.6254886630179828	1.1797384909139514	PDCD1LG2
GO_Biological_Process_2023	Negative Regulation Of Adenylate Cyclase Activity (GO:0007194)	1/10	0.4839495246357977	0.9713759519570871	0	0	1.6254886630179828	1.1797384909139514	CCR2
GO_Biological_Process_2023	Negative Regulation Of Dephosphorylation (GO:0035305)	1/10	0.4839495246357977	0.9713759519570871	0	0	1.6254886630179828	1.1797384909139514	YWHAB
GO_Biological_Process_2023	Negative Regulation Of Exocytosis (GO:0045920)	1/10	0.4839495246357977	0.9713759519570871	0	0	1.6254886630179828	1.1797384909139514	WDR41
GO_Biological_Process_2023	Negative Regulation Of Inclusion Body Assembly (GO:0090084)	1/10	0.4839495246357977	0.9713759519570871	0	0	1.6254886630179828	1.1797384909139514	SACS
GO_Biological_Process_2023	Negative Regulation Of Mitochondrial Outer Membrane Permeabilization Involved In Apoptotic Signaling Pathway (GO:1901029)	1/10	0.4839495246357977	0.9713759519570871	0	0	1.6254886630179828	1.1797384909139514	TMEM14A
GO_Biological_Process_2023	Negative Regulation Of Response To Cytokine Stimulus (GO:0060761)	1/10	0.4839495246357977	0.9713759519570871	0	0	1.6254886630179828	1.1797384909139514	KLF4
GO_Biological_Process_2023	Negative Regulation Of Sodium Ion Transmembrane Transporter Activity (GO:2000650)	1/10	0.4839495246357977	0.9713759519570871	0	0	1.6254886630179828	1.1797384909139514	NEDD4
GO_Biological_Process_2023	Negative Regulation Of Sprouting Angiogenesis (GO:1903671)	1/10	0.4839495246357977	0.9713759519570871	0	0	1.6254886630179828	1.1797384909139514	PIK3CB
GO_Biological_Process_2023	Omega-Hydroxylase P450 Pathway (GO:0097267)	1/10	0.4839495246357977	0.9713759519570871	0	0	1.6254886630179828	1.1797384909139514	CYP2U1
GO_Biological_Process_2023	Phenol-Containing Compound Biosynthetic Process (GO:0046189)	1/10	0.4839495246357977	0.9713759519570871	0	0	1.6254886630179828	1.1797384909139514	DDC
GO_Biological_Process_2023	Phosphate Ion Transmembrane Transport (GO:0035435)	1/10	0.4839495246357977	0.9713759519570871	0	0	1.6254886630179828	1.1797384909139514	SLC37A2
GO_Biological_Process_2023	Positive Regulation Of DNA-templated DNA Replication (GO:2000105)	1/10	0.4839495246357977	0.9713759519570871	0	0	1.6254886630179828	1.1797384909139514	CDC7
GO_Biological_Process_2023	Positive Regulation Of Actin Filament Depolymerization (GO:0030836)	1/10	0.4839495246357977	0.9713759519570871	0	0	1.6254886630179828	1.1797384909139514	F2RL1
GO_Biological_Process_2023	Positive Regulation Of Epidermal Growth Factor-Activated Receptor Activity (GO:0045741)	1/10	0.4839495246357977	0.9713759519570871	0	0	1.6254886630179828	1.1797384909139514	EGF
GO_Biological_Process_2023	Positive Regulation Of Integrin Activation (GO:0033625)	1/10	0.4839495246357977	0.9713759519570871	0	0	1.6254886630179828	1.1797384909139514	P2RY12
GO_Biological_Process_2023	Positive Regulation Of Nitric-Oxide Synthase Biosynthetic Process (GO:0051770)	1/10	0.4839495246357977	0.9713759519570871	0	0	1.6254886630179828	1.1797384909139514	JAK2
GO_Biological_Process_2023	Positive Regulation Of Non-Canonical Wnt Signaling Pathway (GO:2000052)	1/10	0.4839495246357977	0.9713759519570871	0	0	1.6254886630179828	1.1797384909139514	WNT5B
GO_Biological_Process_2023	Positive Regulation Of Post-Transcriptional Gene Silencing By RNA (GO:1900370)	1/10	0.4839495246357977	0.9713759519570871	0	0	1.6254886630179828	1.1797384909139514	LIMD1
GO_Biological_Process_2023	Positive Regulation Of Protein Depolymerization (GO:1901881)	1/10	0.4839495246357977	0.9713759519570871	0	0	1.6254886630179828	1.1797384909139514	F2RL1
GO_Biological_Process_2023	Positive Regulation Of Transcription From RNA Polymerase II Promoter In Response To Endoplasmic Reticulum Stress (GO:1990440)	1/10	0.4839495246357977	0.9713759519570871	0	0	1.6254886630179828	1.1797384909139514	MBTPS2
GO_Biological_Process_2023	Protein Kinase C-activating G Protein-Coupled Receptor Signaling Pathway (GO:0007205)	1/10	0.4839495246357977	0.9713759519570871	0	0	1.6254886630179828	1.1797384909139514	F2R
GO_Biological_Process_2023	Protein Localization To Endosome (GO:0036010)	1/10	0.4839495246357977	0.9713759519570871	0	0	1.6254886630179828	1.1797384909139514	RCSD1
GO_Biological_Process_2023	Receptor-Mediated Endocytosis Of Virus By Host Cell (GO:0019065)	1/10	0.4839495246357977	0.9713759519570871	0	0	1.6254886630179828	1.1797384909139514	DPP4
GO_Biological_Process_2023	Regulation Of ERAD Pathway (GO:1904292)	1/10	0.4839495246357977	0.9713759519570871	0	0	1.6254886630179828	1.1797384909139514	RNFT1
GO_Biological_Process_2023	Regulation Of T-helper 2 Cell Cytokine Production (GO:2000551)	1/10	0.4839495246357977	0.9713759519570871	0	0	1.6254886630179828	1.1797384909139514	RSAD2
GO_Biological_Process_2023	Regulation Of Chromatin Binding (GO:0035561)	1/10	0.4839495246357977	0.9713759519570871	0	0	1.6254886630179828	1.1797384909139514	DTX3L
GO_Biological_Process_2023	Regulation Of Dendritic Cell Differentiation (GO:2001198)	1/10	0.4839495246357977	0.9713759519570871	0	0	1.6254886630179828	1.1797384909139514	FCGR2B
GO_Biological_Process_2023	Regulation Of Glycoprotein Biosynthetic Process (GO:0010559)	1/10	0.4839495246357977	0.9713759519570871	0	0	1.6254886630179828	1.1797384909139514	FKTN
GO_Biological_Process_2023	Regulation Of Inclusion Body Assembly (GO:0090083)	1/10	0.4839495246357977	0.9713759519570871	0	0	1.6254886630179828	1.1797384909139514	SACS
GO_Biological_Process_2023	Regulation Of mRNA Polyadenylation (GO:1900363)	1/10	0.4839495246357977	0.9713759519570871	0	0	1.6254886630179828	1.1797384909139514	CPEB3
GO_Biological_Process_2023	Regulation Of Melanin Biosynthetic Process (GO:0048021)	1/10	0.4839495246357977	0.9713759519570871	0	0	1.6254886630179828	1.1797384909139514	OPN3
GO_Biological_Process_2023	Regulation Of Mitochondrial Depolarization (GO:0051900)	1/10	0.4839495246357977	0.9713759519570871	0	0	1.6254886630179828	1.1797384909139514	BCL2
GO_Biological_Process_2023	Regulation Of Mitotic Sister Chromatid Separation (GO:0010965)	1/10	0.4839495246357977	0.9713759519570871	0	0	1.6254886630179828	1.1797384909139514	USP44
GO_Biological_Process_2023	Regulation Of Toll-Like Receptor 2 Signaling Pathway (GO:0034135)	1/10	0.4839495246357977	0.9713759519570871	0	0	1.6254886630179828	1.1797384909139514	F2RL1
GO_Biological_Process_2023	Response To Corticosteroid (GO:0031960)	1/10	0.4839495246357977	0.9713759519570871	0	0	1.6254886630179828	1.1797384909139514	PDCD7
GO_Biological_Process_2023	Response To Forskolin (GO:1904321)	1/10	0.4839495246357977	0.9713759519570871	0	0	1.6254886630179828	1.1797384909139514	GNAI1
GO_Biological_Process_2023	Response To Leucine (GO:0043201)	1/10	0.4839495246357977	0.9713759519570871	0	0	1.6254886630179828	1.1797384909139514	UBR1
GO_Biological_Process_2023	Response To Prostaglandin E (GO:0034695)	1/10	0.4839495246357977	0.9713759519570871	0	0	1.6254886630179828	1.1797384909139514	PTGER2
GO_Biological_Process_2023	Response To Sterol (GO:0036314)	1/10	0.4839495246357977	0.9713759519570871	0	0	1.6254886630179828	1.1797384909139514	SMAD2
GO_Biological_Process_2023	Signal Release (GO:0023061)	1/10	0.4839495246357977	0.9713759519570871	0	0	1.6254886630179828	1.1797384909139514	ABCC4
GO_Biological_Process_2023	T-Circle Formation (GO:0090656)	1/10	0.4839495246357977	0.9713759519570871	0	0	1.6254886630179828	1.1797384909139514	SMARCAL1
GO_Biological_Process_2023	Telomere Maintenance Via Telomere Trimming (GO:0090737)	1/10	0.4839495246357977	0.9713759519570871	0	0	1.6254886630179828	1.1797384909139514	SMARCAL1
GO_Biological_Process_2023	Protein Localization (GO:0008104)	23/351	0.4844687115493078	0.9713759519570871	0	0	1.0260007373343425	0.7435452260733436	RTP4;ARL11;GRID2;STXBP3;STX17;ARL6;ATP8B1;LRBA;PDCD6;USO1;CBY1;FBLN5;CEP128;SNX1;RAP2A;SEC23IP;AKAP11;UNC50;EIF2D;BBS7;RAB6B;BBS4;TMED4
GO_Biological_Process_2023	post-Golgi Vesicle-Mediated Transport (GO:0006892)	4/56	0.4856474334519389	0.9713759519570871	0	0	1.1253918495297806	0.8128394314925226	RAB10;RABIF;VPS13C;EXOC2
GO_Biological_Process_2023	Negative Regulation Of DNA Recombination (GO:0045910)	3/41	0.4928750757036733	0.9713759519570871	0	0	1.154968470510654	0.8171396537334541	RMI2;MSH2;MSH3
GO_Biological_Process_2023	Non-Canonical Wnt Signaling Pathway (GO:0035567)	3/41	0.4928750757036733	0.9713759519570871	0	0	1.154968470510654	0.8171396537334541	FZD1;DAAM1;FZD4
GO_Biological_Process_2023	Positive Regulation Of Ossification (GO:0045778)	3/41	0.4928750757036733	0.9713759519570871	0	0	1.154968470510654	0.8171396537334541	P2RX7;ANO6;PTPN11
GO_Biological_Process_2023	Regulation Of Protein Kinase Activity (GO:0045859)	8/119	0.4954849462021385	0.9713759519570871	0	0	1.0543940166581676	0.7404147809707858	RB1;DBNDD1;RAP1A;RAP2B;AGAP2;DUSP19;EPHA1;YWHAG
GO_Biological_Process_2023	Cellular Response To Metal Ion (GO:0071248)	9/135	0.4992155430646017	0.9713759519570871	0	0	1.0449589749353714	0.7259511053326189	CPNE8;CLIC4;HFE;KCNA1;NEK7;FOS;PKD2;ADCY7;SLC25A24
GO_Biological_Process_2023	Myeloid Cell Differentiation (GO:0030099)	4/57	0.499636390024949	0.9713759519570871	0	0	1.1040988939492518	0.7661062502351806	PRDX3;UBA5;PRKX;JAK2
GO_Biological_Process_2023	Positive Regulation Of Inflammatory Response (GO:0050729)	7/104	0.5014993718023915	0.9713759519570871	0	0	1.0557170738818118	0.7286062256866526	APP;VAMP7;IL16;MEFV;ZP3;NAIP;CCR2
GO_Biological_Process_2023	Fc Receptor Signaling Pathway (GO:0038093)	2/26	0.5025391256252429	0.9713759519570871	0	0	1.2190923317683882	0.8388352217972503	MAP2K4;MAP3K7
GO_Biological_Process_2023	cAMP-mediated Signaling (GO:0019933)	2/26	0.5025391256252429	0.9713759519570871	0	0	1.2190923317683882	0.8388352217972503	ATF1;PDE7A
GO_Biological_Process_2023	Camera-Type Eye Development (GO:0043010)	2/26	0.5025391256252429	0.9713759519570871	0	0	1.2190923317683882	0.8388352217972503	PAX2;RAB3GAP1
GO_Biological_Process_2023	Mitotic G1 DNA Damage Checkpoint Signaling (GO:0031571)	2/26	0.5025391256252429	0.9713759519570871	0	0	1.2190923317683882	0.8388352217972503	PRKDC;CHEK2
GO_Biological_Process_2023	Negative Regulation Of Endothelial Cell Apoptotic Process (GO:2000352)	2/26	0.5025391256252429	0.9713759519570871	0	0	1.2190923317683882	0.8388352217972503	KRIT1;GATA2
GO_Biological_Process_2023	Nuclear Membrane Organization (GO:0071763)	2/26	0.5025391256252429	0.9713759519570871	0	0	1.2190923317683882	0.8388352217972503	UBXN2B;TMEM43
GO_Biological_Process_2023	Organelle Fusion (GO:0048284)	2/26	0.5025391256252429	0.9713759519570871	0	0	1.2190923317683882	0.8388352217972503	CYP26C1;MFF
GO_Biological_Process_2023	Organelle Membrane Fusion (GO:0090174)	2/26	0.5025391256252429	0.9713759519570871	0	0	1.2190923317683882	0.8388352217972503	VAMP7;STX17
GO_Biological_Process_2023	Positive Regulation Of Erythrocyte Differentiation (GO:0045648)	2/26	0.5025391256252429	0.9713759519570871	0	0	1.2190923317683882	0.8388352217972503	PRKDC;ARNT
GO_Biological_Process_2023	Positive Regulation Of Monooxygenase Activity (GO:0032770)	2/26	0.5025391256252429	0.9713759519570871	0	0	1.2190923317683882	0.8388352217972503	PIK3CB;TERF2
GO_Biological_Process_2023	Protein Localization To Cell Surface (GO:0034394)	2/26	0.5025391256252429	0.9713759519570871	0	0	1.2190923317683882	0.8388352217972503	UNC50;FBLN5
GO_Biological_Process_2023	Regulation Of Potassium Ion Transmembrane Transporter Activity (GO:1901016)	2/26	0.5025391256252429	0.9713759519570871	0	0	1.2190923317683882	0.8388352217972503	CAB39;NEDD4
GO_Biological_Process_2023	Regulation Of Reactive Oxygen Species Biosynthetic Process (GO:1903426)	2/26	0.5025391256252429	0.9713759519570871	0	0	1.2190923317683882	0.8388352217972503	ABCD2;RAB27A
GO_Biological_Process_2023	Regulation Of Vasoconstriction (GO:0019229)	2/26	0.5025391256252429	0.9713759519570871	0	0	1.2190923317683882	0.8388352217972503	OXTR;F2R
GO_Biological_Process_2023	Telomere Maintenance Via Telomere Lengthening (GO:0010833)	2/26	0.5025391256252429	0.9713759519570871	0	0	1.2190923317683882	0.8388352217972503	RAD50;RPA1
GO_Biological_Process_2023	Positive Regulation Of Programmed Cell Death (GO:0043068)	16/245	0.5038830212104841	0.9713759519570871	0	0	1.022110441656072	0.7005658816141199	TNFAIP8;ANO6;OMA1;RRP1B;DUSP6;POU4F2;SAV1;TFAP4;APC;CASP6;BCL2;TRIM35;ATM;GBP1;PPID;GBP3
GO_Biological_Process_2023	Monocarboxylic Acid Transport (GO:0015718)	5/73	0.5045425771816142	0.9713759519570871	0	0	1.075663206459054	0.7358644780950964	ABCC4;LYPLA1;ABCD3;ATP8B1;SLC16A7
GO_Biological_Process_2023	Amino Acid Transmembrane Transport (GO:0003333)	3/42	0.5091905380609741	0.9713759519570871	0	0	1.1252936570086138	0.7594978175506697	SLC38A6;SFXN2;SLC38A3
GO_Biological_Process_2023	Branching Morphogenesis Of An Epithelial Tube (GO:0048754)	3/42	0.5091905380609741	0.9713759519570871	0	0	1.1252936570086138	0.7594978175506697	PKD2;PAX2;GLI2
GO_Biological_Process_2023	Ceramide Biosynthetic Process (GO:0046513)	3/42	0.5091905380609741	0.9713759519570871	0	0	1.1252936570086138	0.7594978175506697	SGMS1;SPTLC2;B4GALT6
GO_Biological_Process_2023	Determination Of Heart Left/Right Asymmetry (GO:0061371)	3/42	0.5091905380609741	0.9713759519570871	0	0	1.1252936570086138	0.7594978175506697	NPHP3;BBS7;PKD2
GO_Biological_Process_2023	Embryonic Heart Tube Morphogenesis (GO:0003143)	3/42	0.5091905380609741	0.9713759519570871	0	0	1.1252936570086138	0.7594978175506697	NPHP3;BBS7;PKD2
GO_Biological_Process_2023	Keratinocyte Differentiation (GO:0030216)	3/42	0.5091905380609741	0.9713759519570871	0	0	1.1252936570086138	0.7594978175506697	CLIC4;ANXA1;OPN3
GO_Biological_Process_2023	Lysosome Localization (GO:0032418)	3/42	0.5091905380609741	0.9713759519570871	0	0	1.1252936570086138	0.7594978175506697	MILR1;SNAPIN;FCER1A
GO_Biological_Process_2023	Stress-Activated MAPK Cascade (GO:0051403)	3/42	0.5091905380609741	0.9713759519570871	0	0	1.1252936570086138	0.7594978175506697	MAP2K4;TNFRSF19;MAP3K7
GO_Biological_Process_2023	Cellular Response To Organic Cyclic Compound (GO:0071407)	10/152	0.511035202930613	0.9713759519570871	0	0	1.0301652434290784	0.6915672355925438	P2RY12;P2RX7;GOLPH3;RAP1A;CASP6;EPG5;PKD2;SSTR2;GNAI1;POU4F2
GO_Biological_Process_2023	Cellular Response To Organonitrogen Compound (GO:0071417)	7/105	0.5117455044002343	0.9713759519570871	0	0	1.044888340253619	0.6999997880300939	P2RY12;P2RX7;CPEB1;GOLPH3;RAP1A;CPEB3;PKD2
GO_Biological_Process_2023	Regulation Of Bone Mineralization (GO:0030500)	4/58	0.5134577394520363	0.9713759519570871	0	0	1.083594566353187	0.7223106493703607	P2RX7;S1PR1;ANO6;BCOR
GO_Biological_Process_2023	Response To Organic Cyclic Compound (GO:0014070)	4/58	0.5134577394520363	0.9713759519570871	0	0	1.083594566353187	0.7223106493703607	ATF1;PAQR8;ANXA1;MRGPRX1
GO_Biological_Process_2023	Selective Autophagy (GO:0061912)	4/58	0.5134577394520363	0.9713759519570871	0	0	1.083594566353187	0.7223106493703607	UFM1;UBA5;LRBA;ATM
GO_Biological_Process_2023	AMP Metabolic Process (GO:0046033)	1/11	0.5169932047081399	0.9713759519570871	0	0	1.4628616106333072	0.9650871781007502	NT5E
GO_Biological_Process_2023	Golgi To Lysosome Transport (GO:0090160)	1/11	0.5169932047081399	0.9713759519570871	0	0	1.4628616106333072	0.9650871781007502	CCDC91
GO_Biological_Process_2023	P-body Assembly (GO:0033962)	1/11	0.5169932047081399	0.9713759519570871	0	0	1.4628616106333072	0.9650871781007502	LIMD1
GO_Biological_Process_2023	Cellular Response To Growth Hormone Stimulus (GO:0071378)	1/11	0.5169932047081399	0.9713759519570871	0	0	1.4628616106333072	0.9650871781007502	JAK2
GO_Biological_Process_2023	Central Nervous System Myelination (GO:0022010)	1/11	0.5169932047081399	0.9713759519570871	0	0	1.4628616106333072	0.9650871781007502	B4GALT6
GO_Biological_Process_2023	Cochlea Morphogenesis (GO:0090103)	1/11	0.5169932047081399	0.9713759519570871	0	0	1.4628616106333072	0.9650871781007502	PAX2
GO_Biological_Process_2023	Desensitization Of G Protein-Coupled Receptor Signaling Pathway (GO:0002029)	1/11	0.5169932047081399	0.9713759519570871	0	0	1.4628616106333072	0.9650871781007502	ADRB2
GO_Biological_Process_2023	Dosage Compensation By Inactivation Of X Chromosome (GO:0009048)	1/11	0.5169932047081399	0.9713759519570871	0	0	1.4628616106333072	0.9650871781007502	LRIF1
GO_Biological_Process_2023	Endoplasmic Reticulum Membrane Organization (GO:0090158)	1/11	0.5169932047081399	0.9713759519570871	0	0	1.4628616106333072	0.9650871781007502	REEP5
GO_Biological_Process_2023	Erythrocyte Development (GO:0048821)	1/11	0.5169932047081399	0.9713759519570871	0	0	1.4628616106333072	0.9650871781007502	HEATR3
GO_Biological_Process_2023	Ganglion Development (GO:0061548)	1/11	0.5169932047081399	0.9713759519570871	0	0	1.4628616106333072	0.9650871781007502	POU4F2
GO_Biological_Process_2023	Glutamine Family Amino Acid Biosynthetic Process (GO:0009084)	1/11	0.5169932047081399	0.9713759519570871	0	0	1.4628616106333072	0.9650871781007502	ALDH18A1
GO_Biological_Process_2023	Glycerol Metabolic Process (GO:0006071)	1/11	0.5169932047081399	0.9713759519570871	0	0	1.4628616106333072	0.9650871781007502	GALK2
GO_Biological_Process_2023	Heterocycle Biosynthetic Process (GO:0018130)	1/11	0.5169932047081399	0.9713759519570871	0	0	1.4628616106333072	0.9650871781007502	MOCS2
GO_Biological_Process_2023	Inner Ear Receptor Cell Stereocilium Organization (GO:0060122)	1/11	0.5169932047081399	0.9713759519570871	0	0	1.4628616106333072	0.9650871781007502	IFT88
GO_Biological_Process_2023	Intestinal Absorption (GO:0050892)	1/11	0.5169932047081399	0.9713759519570871	0	0	1.4628616106333072	0.9650871781007502	TJP2
GO_Biological_Process_2023	Intestinal Lipid Absorption (GO:0098856)	1/11	0.5169932047081399	0.9713759519570871	0	0	1.4628616106333072	0.9650871781007502	LIMA1
GO_Biological_Process_2023	Intracellular Copper Ion Homeostasis (GO:0006878)	1/11	0.5169932047081399	0.9713759519570871	0	0	1.4628616106333072	0.9650871781007502	APP
GO_Biological_Process_2023	Intrinsic Apoptotic Signaling Pathway In Response To Oxidative Stress (GO:0008631)	1/11	0.5169932047081399	0.9713759519570871	0	0	1.4628616106333072	0.9650871781007502	PDCD10
GO_Biological_Process_2023	Magnesium Ion Transport (GO:0015693)	1/11	0.5169932047081399	0.9713759519570871	0	0	1.4628616106333072	0.9650871781007502	NIPAL2
GO_Biological_Process_2023	Mitochondrial Genome Maintenance (GO:0000002)	1/11	0.5169932047081399	0.9713759519570871	0	0	1.4628616106333072	0.9650871781007502	MPV17
GO_Biological_Process_2023	Mitochondrion Distribution (GO:0048311)	1/11	0.5169932047081399	0.9713759519570871	0	0	1.4628616106333072	0.9650871781007502	MTM1
GO_Biological_Process_2023	Negative Regulation Of CD4-positive, Alpha-Beta T Cell Activation (GO:2000515)	1/11	0.5169932047081399	0.9713759519570871	0	0	1.4628616106333072	0.9650871781007502	TWSG1
GO_Biological_Process_2023	Negative Regulation Of RNA Metabolic Process (GO:0051253)	1/11	0.5169932047081399	0.9713759519570871	0	0	1.4628616106333072	0.9650871781007502	RPS26
GO_Biological_Process_2023	Negative Regulation Of Amyloid Fibril Formation (GO:1905907)	1/11	0.5169932047081399	0.9713759519570871	0	0	1.4628616106333072	0.9650871781007502	VBP1
GO_Biological_Process_2023	Negative Regulation Of Bone Remodeling (GO:0046851)	1/11	0.5169932047081399	0.9713759519570871	0	0	1.4628616106333072	0.9650871781007502	P2RX7
GO_Biological_Process_2023	Negative Regulation Of calcineurin-NFAT Signaling Cascade (GO:0070885)	1/11	0.5169932047081399	0.9713759519570871	0	0	1.4628616106333072	0.9650871781007502	RCAN1
GO_Biological_Process_2023	Negative Regulation Of Calcineurin-Mediated Signaling (GO:0106057)	1/11	0.5169932047081399	0.9713759519570871	0	0	1.4628616106333072	0.9650871781007502	RCAN1
GO_Biological_Process_2023	Negative Regulation Of Cellular Response To Vascular Endothelial Growth Factor Stimulus (GO:1902548)	1/11	0.5169932047081399	0.9713759519570871	0	0	1.4628616106333072	0.9650871781007502	PIK3CB
GO_Biological_Process_2023	Negative Regulation Of Cyclase Activity (GO:0031280)	1/11	0.5169932047081399	0.9713759519570871	0	0	1.4628616106333072	0.9650871781007502	CCR2
GO_Biological_Process_2023	Negative Regulation Of Platelet-Derived Growth Factor Receptor Signaling Pathway (GO:0010642)	1/11	0.5169932047081399	0.9713759519570871	0	0	1.4628616106333072	0.9650871781007502	PTPRJ
GO_Biological_Process_2023	Negative Regulation Of Reactive Oxygen Species Biosynthetic Process (GO:1903427)	1/11	0.5169932047081399	0.9713759519570871	0	0	1.4628616106333072	0.9650871781007502	ABCD2
GO_Biological_Process_2023	Negative Regulation Of Vascular Permeability (GO:0043116)	1/11	0.5169932047081399	0.9713759519570871	0	0	1.4628616106333072	0.9650871781007502	PTPRJ
GO_Biological_Process_2023	Negative Regulation Of Voltage-Gated Potassium Channel Activity (GO:1903817)	1/11	0.5169932047081399	0.9713759519570871	0	0	1.4628616106333072	0.9650871781007502	KCNE3
GO_Biological_Process_2023	Nucleoside Phosphate Biosynthetic Process (GO:1901293)	1/11	0.5169932047081399	0.9713759519570871	0	0	1.4628616106333072	0.9650871781007502	NMNAT3
GO_Biological_Process_2023	Nucleotide-Binding Oligomerization Domain Containing Signaling Pathway (GO:0070423)	1/11	0.5169932047081399	0.9713759519570871	0	0	1.4628616106333072	0.9650871781007502	MAP3K7
GO_Biological_Process_2023	Pentose-Phosphate Shunt (GO:0006098)	1/11	0.5169932047081399	0.9713759519570871	0	0	1.4628616106333072	0.9650871781007502	RPE
GO_Biological_Process_2023	Phosphatidylinositol-3-Phosphate Biosynthetic Process (GO:0036092)	1/11	0.5169932047081399	0.9713759519570871	0	0	1.4628616106333072	0.9650871781007502	PIK3CB
GO_Biological_Process_2023	Podocyte Differentiation (GO:0072112)	1/11	0.5169932047081399	0.9713759519570871	0	0	1.4628616106333072	0.9650871781007502	MYO1E
GO_Biological_Process_2023	Positive Regulation Of Behavior (GO:0048520)	1/11	0.5169932047081399	0.9713759519570871	0	0	1.4628616106333072	0.9650871781007502	GRPR
GO_Biological_Process_2023	Positive Regulation Of Branching Involved In Ureteric Bud Morphogenesis (GO:0090190)	1/11	0.5169932047081399	0.9713759519570871	0	0	1.4628616106333072	0.9650871781007502	PAX2
GO_Biological_Process_2023	Positive Regulation Of Coagulation (GO:0050820)	1/11	0.5169932047081399	0.9713759519570871	0	0	1.4628616106333072	0.9650871781007502	F2R
GO_Biological_Process_2023	Positive Regulation Of Hemostasis (GO:1900048)	1/11	0.5169932047081399	0.9713759519570871	0	0	1.4628616106333072	0.9650871781007502	F2R
GO_Biological_Process_2023	Positive Regulation Of Metaphase/Anaphase Transition Of Cell Cycle (GO:1902101)	1/11	0.5169932047081399	0.9713759519570871	0	0	1.4628616106333072	0.9650871781007502	RB1
GO_Biological_Process_2023	Positive Regulation Of Mitotic Metaphase/Anaphase Transition (GO:0045842)	1/11	0.5169932047081399	0.9713759519570871	0	0	1.4628616106333072	0.9650871781007502	RB1
GO_Biological_Process_2023	Positive Regulation Of Muscle Contraction (GO:0045933)	1/11	0.5169932047081399	0.9713759519570871	0	0	1.4628616106333072	0.9650871781007502	F2R
GO_Biological_Process_2023	Positive Regulation Of Platelet Aggregation (GO:1901731)	1/11	0.5169932047081399	0.9713759519570871	0	0	1.4628616106333072	0.9650871781007502	JAK2
GO_Biological_Process_2023	Positive Regulation Of Pseudopodium Assembly (GO:0031274)	1/11	0.5169932047081399	0.9713759519570871	0	0	1.4628616106333072	0.9650871781007502	F2RL1
GO_Biological_Process_2023	pre-mRNA Cleavage Required For Polyadenylation (GO:0098789)	1/11	0.5169932047081399	0.9713759519570871	0	0	1.4628616106333072	0.9650871781007502	CPSF2
GO_Biological_Process_2023	Presynapse Organization (GO:0099172)	1/11	0.5169932047081399	0.9713759519570871	0	0	1.4628616106333072	0.9650871781007502	FZD1
GO_Biological_Process_2023	Programmed Necrotic Cell Death (GO:0097300)	1/11	0.5169932047081399	0.9713759519570871	0	0	1.4628616106333072	0.9650871781007502	RIPK3
GO_Biological_Process_2023	Purine Ribonucleoside Monophosphate Metabolic Process (GO:0009167)	1/11	0.5169932047081399	0.9713759519570871	0	0	1.4628616106333072	0.9650871781007502	HPRT1
GO_Biological_Process_2023	Pyrimidine Nucleobase Metabolic Process (GO:0006206)	1/11	0.5169932047081399	0.9713759519570871	0	0	1.4628616106333072	0.9650871781007502	DPYD
GO_Biological_Process_2023	Regulation Of Alcohol Biosynthetic Process (GO:1902930)	1/11	0.5169932047081399	0.9713759519570871	0	0	1.4628616106333072	0.9650871781007502	MBTPS2
GO_Biological_Process_2023	Regulation Of Cytoplasmic Transport (GO:1903649)	1/11	0.5169932047081399	0.9713759519570871	0	0	1.4628616106333072	0.9650871781007502	DNAJC13
GO_Biological_Process_2023	Regulation Of mRNA 3'-End Processing (GO:0031440)	1/11	0.5169932047081399	0.9713759519570871	0	0	1.4628616106333072	0.9650871781007502	LEO1
GO_Biological_Process_2023	Regulation Of Mitochondrial Fusion (GO:0010635)	1/11	0.5169932047081399	0.9713759519570871	0	0	1.4628616106333072	0.9650871781007502	OMA1
GO_Biological_Process_2023	Regulation Of Monocyte Chemotactic Protein-1 Production (GO:0071637)	1/11	0.5169932047081399	0.9713759519570871	0	0	1.4628616106333072	0.9650871781007502	OAS3
GO_Biological_Process_2023	Regulation Of Muscle System Process (GO:0090257)	1/11	0.5169932047081399	0.9713759519570871	0	0	1.4628616106333072	0.9650871781007502	KCNA1
GO_Biological_Process_2023	Regulation Of Pseudopodium Assembly (GO:0031272)	1/11	0.5169932047081399	0.9713759519570871	0	0	1.4628616106333072	0.9650871781007502	F2RL1
GO_Biological_Process_2023	Regulation Of Response To Oxidative Stress (GO:1902882)	1/11	0.5169932047081399	0.9713759519570871	0	0	1.4628616106333072	0.9650871781007502	MCTP1
GO_Biological_Process_2023	Telomere Maintenance In Response To DNA Damage (GO:0043247)	1/11	0.5169932047081399	0.9713759519570871	0	0	1.4628616106333072	0.9650871781007502	TERF2
GO_Biological_Process_2023	Tetrahydrofolate Metabolic Process (GO:0046653)	1/11	0.5169932047081399	0.9713759519570871	0	0	1.4628616106333072	0.9650871781007502	MTHFD1
GO_Biological_Process_2023	Visual Learning (GO:0008542)	1/11	0.5169932047081399	0.9713759519570871	0	0	1.4628616106333072	0.9650871781007502	APP
GO_Biological_Process_2023	T Cell Activation Involved In Immune Response (GO:0002286)	2/27	0.5229354485685094	0.9713759519570871	0	0	1.170266040688576	0.7586802534119493	F2RL1;EIF2AK4
GO_Biological_Process_2023	Activation Of Phospholipase C Activity (GO:0007202)	2/27	0.5229354485685094	0.9713759519570871	0	0	1.170266040688576	0.7586802534119493	P2RY12;ARHGAP6
GO_Biological_Process_2023	Cell Surface Receptor Signaling Pathway Involved In Cell-Cell Signaling (GO:1905114)	2/27	0.5229354485685094	0.9713759519570871	0	0	1.170266040688576	0.7586802534119493	P2RX7;FZD4
GO_Biological_Process_2023	Cellular Response To Acid Chemical (GO:0071229)	2/27	0.5229354485685094	0.9713759519570871	0	0	1.170266040688576	0.7586802534119493	CPEB1;CPEB3
GO_Biological_Process_2023	Glycerophospholipid Catabolic Process (GO:0046475)	2/27	0.5229354485685094	0.9713759519570871	0	0	1.170266040688576	0.7586802534119493	PLA2G4F;PLA2G4A
GO_Biological_Process_2023	In Utero Embryonic Development (GO:0001701)	2/27	0.5229354485685094	0.9713759519570871	0	0	1.170266040688576	0.7586802534119493	LIG4;PKD2
GO_Biological_Process_2023	Peptidyl-Lysine Methylation (GO:0018022)	2/27	0.5229354485685094	0.9713759519570871	0	0	1.170266040688576	0.7586802534119493	SETD3;METTL18
GO_Biological_Process_2023	Positive Regulation Of Nitric Oxide Biosynthetic Process (GO:0045429)	2/27	0.5229354485685094	0.9713759519570871	0	0	1.170266040688576	0.7586802534119493	PKD2;KLF4
GO_Biological_Process_2023	Positive Regulation Of Response To Wounding (GO:1903036)	2/27	0.5229354485685094	0.9713759519570871	0	0	1.170266040688576	0.7586802534119493	KANK1;ANXA1
GO_Biological_Process_2023	Positive Regulation Of Ubiquitin-Protein Transferase Activity (GO:0051443)	2/27	0.5229354485685094	0.9713759519570871	0	0	1.170266040688576	0.7586802534119493	DCUN1D1;MAGEC2
GO_Biological_Process_2023	DNA-templated DNA Replication Maintenance Of Fidelity (GO:0045005)	3/43	0.5252256418768816	0.9713759519570871	0	0	1.0971025841816755	0.7064543209543611	SMARCAL1;FAM111A;ASF1A
GO_Biological_Process_2023	Ephrin Receptor Signaling Pathway (GO:0048013)	3/43	0.5252256418768816	0.9713759519570871	0	0	1.0971025841816755	0.7064543209543611	RASA1;PTPN11;EPHA1
GO_Biological_Process_2023	Positive Regulation Of Cell-Matrix Adhesion (GO:0001954)	3/43	0.5252256418768816	0.9713759519570871	0	0	1.0971025841816755	0.7064543209543611	PTPRJ;TSC1;EPHA1
GO_Biological_Process_2023	Positive Regulation Of miRNA Transcription (GO:1902895)	3/43	0.5252256418768816	0.9713759519570871	0	0	1.0971025841816755	0.7064543209543611	FOS;GATA2;KLF4
GO_Biological_Process_2023	Positive Regulation Of Receptor-Mediated Endocytosis (GO:0048260)	3/43	0.5252256418768816	0.9713759519570871	0	0	1.0971025841816755	0.7064543209543611	EGF;HFE;CBL
GO_Biological_Process_2023	Positive Regulation Of Transcription Elongation By RNA Polymerase II (GO:0032968)	3/43	0.5252256418768816	0.9713759519570871	0	0	1.0971025841816755	0.7064543209543611	MED20;LEO1;CDK13
GO_Biological_Process_2023	Regulation Of Primary Metabolic Process (GO:0080090)	3/43	0.5252256418768816	0.9713759519570871	0	0	1.0971025841816755	0.7064543209543611	PM20D2;BBS4;TM6SF2
GO_Biological_Process_2023	Cellular Response To Chemokine (GO:1990869)	4/59	0.5271003754694317	0.9713759519570871	0	0	1.0638358506697063	0.6812424815211217	CXCL10;CXCL9;DOCK8;CCR2
GO_Biological_Process_2023	Heart Morphogenesis (GO:0003007)	4/59	0.5271003754694317	0.9713759519570871	0	0	1.0638358506697063	0.6812424815211217	MESP2;ACVR1;SMAD2;APC
GO_Biological_Process_2023	Regulation Of Type I Interferon Production (GO:0032479)	4/59	0.5271003754694317	0.9713759519570871	0	0	1.0638358506697063	0.6812424815211217	POLA1;G3BP1;PTPN22;PTPN11
GO_Biological_Process_2023	Regulation Of Stress Fiber Assembly (GO:0051492)	5/75	0.5288260637636881	0.9713759519570871	0	0	1.0448179271708684	0.6656490119747077	CCDC88A;TSC1;EPHA1;ARHGAP6;PHLDB2
GO_Biological_Process_2023	Lymphocyte Differentiation (GO:0030098)	6/91	0.5304559735814767	0.9713759519570871	0	0	1.0325053098162342	0.6546272765448637	CR2;ITGA4;MSH2;BLNK;PTPN22;PTPRJ
GO_Biological_Process_2023	Negative Regulation Of Translation (GO:0017148)	7/107	0.5320094108382114	0.9713759519570871	0	0	1.0238805970149254	0.6461650041380422	TIA1;CPEB1;NHLRC3;CAPRIN1;TSC1;EIF2AK4;CPEB3
GO_Biological_Process_2023	Ribosome Biogenesis (GO:0042254)	10/155	0.5363055641553057	0.9713759519570871	0	0	1.008688569101276	0.628464621354433	NOP56;UTP6;XPO1;FCF1;C1ORF131;HEATR3;TSC1;WDR12;UTP18;TMA16
GO_Biological_Process_2023	Histone Acetylation (GO:0016573)	4/60	0.5405541247203325	0.9713759519570871	0	0	1.0447828034034932	0.6427091207949032	TADA2A;ACTL6A;EP400;MAP3K7
GO_Biological_Process_2023	protein-DNA Complex Organization (GO:0071824)	4/60	0.5405541247203325	0.9713759519570871	0	0	1.0447828034034932	0.6427091207949032	HMGN4;ZZZ3;CBX1;TCF4
GO_Biological_Process_2023	Positive Regulation Of Interleukin-6 Production (GO:0032755)	5/76	0.5407677661844619	0.9713759519570871	0	0	1.0300469483568075	0.6332371830014505	APP;F2R;F2RL1;IL16;PTPN11
GO_Biological_Process_2023	Negative Regulation Of Immune System Process (GO:0002683)	3/44	0.5409668470621065	0.9713759519570871	0	0	1.0702866856389786	0.6575812315375952	WDR41;FCGR2B;CD200
GO_Biological_Process_2023	Positive Regulation Of Chemotaxis (GO:0050921)	3/44	0.5409668470621065	0.9713759519570871	0	0	1.0702866856389786	0.6575812315375952	P2RY12;F2RL1;CCR2
GO_Biological_Process_2023	Regulation Of B Cell Proliferation (GO:0030888)	3/44	0.5409668470621065	0.9713759519570871	0	0	1.0702866856389786	0.6575812315375952	BCL2;ATM;FCGR2B
GO_Biological_Process_2023	Regulation Of DNA Recombination (GO:0000018)	3/44	0.5409668470621065	0.9713759519570871	0	0	1.0702866856389786	0.6575812315375952	RAD50;MSH2;MSH3
GO_Biological_Process_2023	Regulation Of Transport (GO:0051049)	3/44	0.5409668470621065	0.9713759519570871	0	0	1.0702866856389786	0.6575812315375952	TMEM102;REEP5;RAB11A
GO_Biological_Process_2023	B Cell Activation (GO:0042113)	6/92	0.541303059896667	0.9713759519570871	0	0	1.0204446716074622	0.6263244205234353	CR2;ITGA4;MSH2;BLNK;BCL2;PTPRJ
GO_Biological_Process_2023	Lipid Transport (GO:0006869)	7/108	0.5420168967187162	0.9713759519570871	0	0	1.0136887215822918	0.6208418717271248	OSBPL8;ABCC4;LYPLA1;ABCD3;SCP2;ABCA6;ATP8B1
GO_Biological_Process_2023	Positive Regulation Of DNA Metabolic Process (GO:0051054)	7/108	0.5420168967187162	0.9713759519570871	0	0	1.0136887215822918	0.6208418717271248	RAD50;EGF;ACTL6A;SMARCA5;BAZ1A;TERF2;GLI2
GO_Biological_Process_2023	Positive Regulation Of Metabolic Process (GO:0009893)	7/108	0.5420168967187162	0.9713759519570871	0	0	1.0136887215822918	0.6208418717271248	OXTR;FH;APC;ADRB2;OMA1;JAK2;CCR2
GO_Biological_Process_2023	Apoptotic Cell Clearance (GO:0043277)	2/28	0.5427609622096551	0.9713759519570871	0	0	1.1251956181533649	0.6875915965776536	XKR7;ANXA1
GO_Biological_Process_2023	Glycosaminoglycan Metabolic Process (GO:0030203)	2/28	0.5427609622096551	0.9713759519570871	0	0	1.1251956181533649	0.6875915965776536	UGDH;HEXB
GO_Biological_Process_2023	Negative Regulation Of Actin Filament Bundle Assembly (GO:0032232)	2/28	0.5427609622096551	0.9713759519570871	0	0	1.1251956181533649	0.6875915965776536	ARHGAP6;PHLDB2
GO_Biological_Process_2023	Negative Regulation Of Cytoskeleton Organization (GO:0051494)	2/28	0.5427609622096551	0.9713759519570871	0	0	1.1251956181533649	0.6875915965776536	KANK1;LIMA1
GO_Biological_Process_2023	Positive Regulation Of Nitric Oxide Metabolic Process (GO:1904407)	2/28	0.5427609622096551	0.9713759519570871	0	0	1.1251956181533649	0.6875915965776536	PKD2;KLF4
GO_Biological_Process_2023	Primary Neural Tube Formation (GO:0014020)	2/28	0.5427609622096551	0.9713759519570871	0	0	1.1251956181533649	0.6875915965776536	MTHFD1;PAX2
GO_Biological_Process_2023	Protein Insertion Into Mitochondrial Membrane (GO:0051204)	2/28	0.5427609622096551	0.9713759519570871	0	0	1.1251956181533649	0.6875915965776536	MTX2;COX18
GO_Biological_Process_2023	Regulation Of DNA Damage Response, Signal Transduction By P53 Class Mediator (GO:0043516)	2/28	0.5427609622096551	0.9713759519570871	0	0	1.1251956181533649	0.6875915965776536	ATM;CD44
GO_Biological_Process_2023	Regulation Of Bone Resorption (GO:0045124)	2/28	0.5427609622096551	0.9713759519570871	0	0	1.1251956181533649	0.6875915965776536	P2RX7;S1PR1
GO_Biological_Process_2023	Regulation Of Calcium Ion-Dependent Exocytosis (GO:0017158)	2/28	0.5427609622096551	0.9713759519570871	0	0	1.1251956181533649	0.6875915965776536	STXBP3;RAB3GAP1
[truncated: 1,518 more rows]
