# Supplementary material for: Arterial stenosis and electrophysiological nerve dysfunction in type 2 diabetes: clinical evidence from GEE models and transcriptomic pathway analysis
Source: Front Endocrinol (Lausanne). 2026 Mar 30;17:1758863. doi: 10.3389/fendo.2026.1758863 (PMC13070828; doi:10.3389/fendo.2026.1758863)
Supplement: Supplementary file 3 [file DataSheet3.csv]

Model	Predictor	beta	SE	OR	CI_low	CI_high	p_value
Model A (age, sex)	CASD	0.08551507934674427	0.054009303038846546	1.0892779868206868	0.979862371318976	1.210911417054382	0.11334403492532125
Model A (age, sex)	LWASD	0.33388784689767315	0.06758282561667216	1.396386525711174	1.2231451199856005	1.5941651545081408	7.795267625074168e-07
Model A (age, sex)	age	0.03100462611811694	0.004033093257451359	1.031490275671337	1.0233686291205877	1.0396763771416708	1.4997341664003224e-14
Model A (age, sex)	sex	0.7249016031511476	0.11068412753455767	2.0645279469274955	1.661898648929153	2.564702514434959	5.7814232197623154e-11
Model B (+HbA1c, LDL, TG)	CASD	0.0569283633393689	0.05776197854854137	1.0585799745448317	0.9452695872909179	1.1854729884189756	0.32434509924886434
Model B (+HbA1c, LDL, TG)	LWASD	0.41307667098483214	0.07120398807855154	1.5114609066878422	1.3145795154097446	1.7378287472656748	6.579737600095093e-09
Model B (+HbA1c, LDL, TG)	age	0.021748159161009948	0.004150469837315332	1.0219863741526805	1.0137063203111272	1.0303340602958633	1.6064008941410543e-07
Model B (+HbA1c, LDL, TG)	sex	0.6368204974666719	0.11515049151394367	1.890460589380037	1.5085147147084126	2.369112614648854	3.196244953554337e-08
Model B (+HbA1c, LDL, TG)	hba1c	-0.009447908616289672	0.00568716116017447	0.9905965826456146	0.9796158788705426	1.001700371252197	0.0966592889770477
Model B (+HbA1c, LDL, TG)	ldl	-0.266875831323606	0.05107168208144962	0.7657681499799728	0.6928260452876084	0.8463897446007841	1.7367121414772787e-07
Model B (+HbA1c, LDL, TG)	tg	-0.18725681828286667	0.06136562858227359	0.8292307474201918	0.7352582725236226	0.9352137312334117	0.0022770595955362745
